# Supplementary material for: Innate Immune Response and Off-Target Mis-splicing Are Common Morpholino-Induced Side Effects in Xenopus
Source: Dev Cell. 2018 Mar 12;44(5):597–610.e10. doi: 10.1016/j.devcel.2018.01.022 (PMC5861998; doi:10.1016/j.devcel.2018.01.022)
Supplement: Table S1. Summary of RNA-Seq Samples and Read Alignment, Related to Figure 2 — Poly(A) RNA reads were aligned to both the transcriptome and genome assembly v7.1 of X. tropicalis. [file mmc2.xlsx]

## Sheet: Sheet1
Summary of RNA Sequencing Samples and Read Alignments
* All rows represent manually collected biological sample: a, b and c mark biological replicates.
PE: paired-end sequencing plus read length
¶ See methods for reference versions and parameters used to align reads
							Aligned to transcriptome¶		Aligned to genome¶
Sample*	Library	Stage	NF	Condition	PE	Total reads	#	%	#	%
1a	poly(A)+ RNA	early tailbud	st. 26	uninjected (uni)	PE76	65926994	48514534	73.5883	56316675	85.4228
1b	poly(A)+ RNA	early tailbud	st. 26	uninjected (uni)	PE76	57844882	41757343	72.1885	49434714	85.4608
1c	poly(A)+ RNA	early tailbud	st. 26	uninjected (uni)	PE76	62958758	45542511	72.3371	53537054	85.0351
2a	poly(A)+ RNA	early tailbud	st. 26	control MO (cMO)	PE76	67240632	48537003	72.184	57500613	85.5147
2b	poly(A)+ RNA	early tailbud	st. 26	control MO (cMO)	PE76	50097231	32327760	64.53	42641090	85.1167
2c	poly(A)+ RNA	early tailbud	st. 26	control MO (cMO)	PE76	55522989	40164403	72.3383	47230101	85.064
3a	poly(A)+ RNA	early tailbud	st. 26	t/t2 MO	PE76	58708901	42041490	71.6101	49959828	85.0975
3b	poly(A)+ RNA	early tailbud	st. 26	t/t2 MO	PE76	58166192	43947733	75.5555	49270990	84.7073
3c	poly(A)+ RNA	early tailbud	st. 26	t/t2 MO	PE76	55220327	38406309	69.551	46702114	84.5741
4a	poly(A)+ RNA	mid-tailbud	st. 34	uninjected (uni)	PE76	67333752	47701373	70.8432	57258010	85.0361
4b	poly(A)+ RNA	mid-tailbud	st. 34	uninjected (uni)	PE76	64023851	46132924	72.0558	54468189	85.0748
4c	poly(A)+ RNA	mid-tailbud	st. 34	uninjected (uni)	PE76	50876980	36682316	72.1	43084649	84.684
5a	poly(A)+ RNA	mid-tailbud	st. 34	control MO (cMO)	PE76	60954818	42830919	70.2667	51667727	84.764
5b	poly(A)+ RNA	mid-tailbud	st. 34	control MO (cMO)	PE76	61747289	42474655	68.7879	52098729	84.3741
5c	poly(A)+ RNA	mid-tailbud	st. 34	control MO (cMO)	PE76	61198191	42946349	70.1758	51751031	84.563
6a	poly(A)+ RNA	mid-tailbud	st. 34	t/t2 MO	PE76	60189098	41304542	68.6246	50283157	83.542
6b	poly(A)+ RNA	mid-tailbud	st. 34	t/t2 MO	PE76	58604581	40641176	69.3481	49609141	84.6506
6c	poly(A)+ RNA	mid-tailbud	st. 34	t/t2 MO	PE76	54710220	37590599	68.7086	45866486	83.8353
7a	poly(A)+ RNA	early tailbud	st. 26	wild-type (wt)	PE76	55553118	41527760	74.7532	47663280	85.7977
7b	poly(A)+ RNA	early tailbud	st. 26	wild-type (wt)	PE76	59914977	44769591	74.7219	51716899	86.3171
7c	poly(A)+ RNA	early tailbud	st. 26	wild-type (wt)	PE76	47251423	34776515	73.5989	40327824	85.3473
8a	poly(A)+ RNA	early tailbud	st. 26	te1.2D/+t2e3.7D/+ (het)	PE76	60313288	44756141	74.2061	51850245	85.9682
8b	poly(A)+ RNA	early tailbud	st. 26	te1.2D/+ t2e3.7D/+ (het)	PE76	56593079	41403883	73.1607	48882530	86.3755
8c	poly(A)+ RNA	early tailbud	st. 26	te1.2D/+t2e3.7D/+ (het)	PE76	62424364	45729227	73.2554	53421361	85.5777
9a	poly(A)+ RNA	early tailbud	st. 26	te1.2D/e1.2Dt2e3.7D/e3.7D (KO)	PE76	59742057	44099706	73.8169	51319077	85.9011
9b	poly(A)+ RNA	early tailbud	st. 26	te1.2D/e1.2Dt2e3.7D/e3.7D (KO)	PE76	57901190	42939313	74.1596	50041282	86.4253
9c	poly(A)+ RNA	early tailbud	st. 26	te1.2D/e1.2Dt2e3.7D/e3.7D (KO)	PE76	55677466	41133419	73.878	47711389	85.6925
10a	poly(A)+ RNA	mid-tailbud	st. 34	wild-type (wt)	PE76	54802758	39722711	72.4831	46506702	84.862
10b	poly(A)+ RNA	mid-tailbud	st. 34	wild-type (wt)	PE76	51488177	36919418	71.7047	43667907	84.8115
10c	poly(A)+ RNA	mid-tailbud	st. 34	wild-type (wt)	PE76	80475921	59142161	73.4905	68627514	85.2771
11a	poly(A)+ RNA	mid-tailbud	st. 34	te1.2D/+t2e3.7D/+ (het)	PE76	58104864	42257264	72.7259	49560155	85.2943
11b	poly(A)+ RNA	mid-tailbud	st. 34	te1.2D/+t2e3.7D/+ (het)	PE76	54255789	39329220	72.4885	45975313	84.7381
11c	poly(A)+ RNA	mid-tailbud	st. 34	te1.2D/+t2e3.7D/+ (het)	PE76	62381440	45348764	72.6959	53269319	85.3929
12a	poly(A)+ RNA	mid-tailbud	st. 34	te1.2D/e1.2Dt2e3.7D/e3.7D (KO)	PE76	60080845	42647806	70.984	50659021	84.3181
12b	poly(A)+ RNA	mid-tailbud	st. 34	te1.2D/e1.2Dt2e3.7D/e3.7D (KO)	PE76	57631034	41202658	71.4939	48964779	84.9625
12c	poly(A)+ RNA	mid-tailbud	st. 34	te1.2D/e1.2Dt2e3.7D/e3.7D (KO)	PE76	54858742	39973962	72.8671	46755515	85.2289
Mean						5.89105e+07	4.24229e+07	71.9799	5.01556e+07	85.1387
SD						5.87696e+06	4.60689e+06	2.18643	5.05145e+06	0.645809
Total						2120776218	1527223458		1805600410
