# Supplementary material for: Innate Immune Response and Off-Target Mis-splicing Are Common Morpholino-Induced Side Effects in Xenopus
Source: Dev Cell. 2018 Mar 12;44(5):597–610.e10. doi: 10.1016/j.devcel.2018.01.022 (PMC5861998; doi:10.1016/j.devcel.2018.01.022)
Supplement: Table S2. Output of Likelihood Ratio Tests Comparing Various Control and LOF Conditions, Related to Figure 2 — The following comparisons are listed on separate sheets: control MO-injected (cMO) versus uninjected (uni), t/t2 MO-injected (KD) versus uni, t/t2 KD versus cMO, t/t2 heterozygotes (het) versus wild-type (WT), t/t2 KO versus WT and t/t2 KD versus t/t2 KO. [file mmc3.xlsx]

## Sheet: cMO vs uni
# log2 fold change (maximum likelihood estimate MLE): cMO vs uninjected
# Likelihood ratio test (chi-squared test) p-value: 'stage + condition' vs 'stage'
# Cooks cutoff (outlier removal) and independent filtering disabled
gene	baseMean	log2FoldChange	lfcSE	stat	pvalue	padj
1012069980|	26356.1	-0.0906518	0.0673422	1.80959	0.178557	0.731673
1012070007|	29562.7	-0.18408	0.0851259	4.672	0.0306581	0.310635
1012070059|	6786.68	-0.100779	0.0764462	1.7352	0.187748	0.745496
1012070179|	15207.1	-0.132858	0.0401405	10.9509	0.000935581	0.0326211
1012070191|	21360.6	-0.00150128	0.0616894	0.000592455	0.980581	1
1012070219|	9460.25	-0.00182168	0.0887518	0.000421135	0.983627	1
1012070250|	5362.4	-0.0366013	0.070514	0.26938	0.603748	1
1012070405|	367.47	-0.349549	0.14604	5.71836	0.0167884	0.221697
1012070497|	15267.5	-0.144241	0.089396	2.60181	0.106742	0.592178
1012070550|	6973.11	-0.021065	0.0471257	0.199741	0.65493	1
1012070595|	3760.84	0.160574	0.0633799	6.4133	0.0113269	0.174003
1012070706|	10400.2	0.239395	0.159005	2.26411	0.132402	0.650807
1012070726|	4071.46	0.117356	0.0867414	1.8291	0.176234	0.727236
1012070757|	601.017	-0.0912403	0.0661872	1.89938	0.168148	0.714212
1012070777|	2012.33	-0.304069	0.0583874	27.0799	1.95216e-07	3.19559e-05
1012070813|	1176.71	0.0785381	0.0985778	0.634417	0.42574	0.957743
1012070815|	4334.48	0.0580641	0.0503676	1.32885	0.24901	0.823266
1012070881|	4854.71	0.0432217	0.132836	0.1058	0.744977	1
1012070941|	508.594	-0.257086	0.221863	1.33108	0.248613	0.822844
1012070951|	4079.83	-0.137547	0.0573802	5.742	0.0165639	0.220114
1012071007|	1554.52	0.0257959	0.0673188	0.146822	0.701591	1
1012071024|	26067.5	-0.111426	0.0880171	1.59976	0.205937	0.766664
1012071079|	88.8544	-0.0748367	0.221278	0.114544	0.735029	1
1012071112|	14.5662	0.105601	0.5178	0.041646	0.838296	1
1012071160|	7000.69	-0.111232	0.0721178	2.37748	0.123096	0.630998
1012071226|	1739.03	0.105851	0.0662057	2.55531	0.109924	0.601216
1012071251|	3511.93	0.101386	0.0550482	3.3914	0.0655373	0.467444
1012071325|tbx6	1055.67	-0.0666949	0.32389	0.0423715	0.836913	1
1012071350|	2138.86	0.0624892	0.140428	0.198019	0.656325	1
1012071465|	6038.93	0.091679	0.185101	0.244209	0.621182	1
1012071480|	3216.02	-0.0844125	0.153667	0.301541	0.582918	1
1012071571|	2980.01	-0.0541968	0.050626	1.14566	0.284459	0.854399
1012071697|	1210.96	0.14418	0.0601462	5.74627	0.0165237	0.219697
1012071709|	978.514	-0.00389535	0.0905014	0.00185227	0.965671	1
1012071712|	1471.04	0.112396	0.0576039	3.80684	0.0510436	0.41
1012071799|	6028.37	-0.0469798	0.0398496	1.38973	0.238451	0.80982
1012071810|	222.289	-0.0391713	0.232058	0.0284863	0.865971	1
1012071874|	5364.08	-0.0672398	0.134633	0.248264	0.6183	1
1012071884|	1654.14	-0.139623	0.0897188	2.42098	0.11972	0.62421
1012072020|	2296.69	-0.0875008	0.0758243	1.33108	0.248614	0.822844
1012072028|	3432.01	-0.0620065	0.0629093	0.971058	0.324416	0.88971
1012072083|	78.5672	-0.207429	0.214551	0.935549	0.333425	0.895358
1012072090|	754.83	0.178449	0.108619	2.69764	0.100497	0.573952
1012072148|	10784.9	-0.249501	0.0850029	8.60487	0.00335265	0.0795987
1012072151|	2398.79	-0.183712	0.0944557	3.77117	0.052143	0.41453
1012072183|	1116.03	-0.0418281	0.0845749	0.244574	0.620922	1
1012072513|	807.236	-0.0249513	0.109956	0.0514644	0.820535	1
1012072595|	1333.71	0.0388344	0.0927248	0.175264	0.675476	1
1012072623|	576.851	0.0398447	0.106177	0.140871	0.707417	1
1012072635|	501.561	0.0765813	0.0786384	0.948313	0.330149	0.894041
1012072827|	4019.41	-0.112727	0.037173	9.19312	0.00242926	0.0643269
1012072843|	1426.83	-0.0364373	0.118699	0.0942438	0.75885	1
1012072880|	1079.52	0.0328383	0.082241	0.159405	0.689705	1
1012072980|	3463.43	-0.053593	0.0997451	0.287821	0.59162	1
1012073162|	945.562	-0.0523151	0.100721	0.269668	0.603554	1
1012073238|	1476.69	-0.052643	0.06718	0.613987	0.433291	0.963398
1012073308|	2587.12	0.124956	0.0833392	2.24752	0.133829	0.653057
1012073389|	0.417851	-0.830001	2.04836	0.257328	0.611962	1
1012073457|	175.668	-0.129127	0.121896	1.11807	0.290333	0.85895
1012073524|	11.9542	-0.593058	0.450261	1.70161	0.192078	0.751228
1012073590|	51722.9	0.136983	0.192715	0.504999	0.477312	0.981806
1012073760|	975.699	-0.145579	0.0690164	4.44724	0.0349577	0.332923
1012073907|	1535.4	-0.296905	0.157164	3.56247	0.0590998	0.440656
1012073929|	3905.14	-0.147298	0.11302	1.69788	0.192565	0.751712
1012073940|	859.434	0.216091	0.0813775	7.04676	0.00794089	0.139402
1012074313|	2349.59	0.0377127	0.0436742	0.745458	0.387918	0.93464
1012074328|	8134.18	0.0294667	0.0716708	0.169021	0.680984	1
1012074344|	3478.07	-0.188376	0.19695	0.913768	0.339117	0.899558
1012074492|	4212.73	0.0171347	0.0909768	0.0354488	0.850658	1
1012074611|	0.44342	-0.377801	2.52206	0.030556	0.861235	1
1012074623|	1342	0.0714926	0.0724928	0.972443	0.324072	0.889248
1012074653|	163.116	-0.319467	0.256938	1.54205	0.214312	0.77967
1012074752|	27.4443	-0.234615	0.232045	1.02112	0.312254	0.878823
1012074812|	114.327	-0.375547	0.292479	1.64639	0.199451	0.760252
1012074887|	3357.62	0.029937	0.0748931	0.159804	0.689337	1
1012075018|	924.333	0.0190108	0.0571102	0.110809	0.739225	1
1012075168|	1145.46	-0.146411	0.0963579	2.3008	0.129307	0.644876
1012075341|	735.232	0.0307676	0.067223	0.209437	0.647209	1
1012075358|	989.473	-0.155902	0.0496226	9.86991	0.00168004	0.0500741
1012075427|	455.876	0.0713796	0.0699636	1.03999	0.307823	0.875127
1012075560|	15.3828	-0.278659	0.324765	0.737514	0.390458	0.937167
1012075598|	402.835	0.0927311	0.119973	0.597836	0.439405	0.96442
1012075610|	2244.53	-0.102142	0.0533634	3.66241	0.0556532	0.428124
1012075640|	325.744	-0.278205	0.0866562	10.3096	0.00132341	0.0420704
1012075658|	1681.06	-0.242296	0.0950989	6.46702	0.0109894	0.171532
1012075858|	934.671	-0.0388986	0.0886291	0.192675	0.6607	1
1012075973|	370.06	0.0194905	0.145061	0.0180381	0.89316	1
1012076145|	473.049	-0.308217	0.161174	3.64844	0.0561218	0.429892
1012076146|	985.648	-0.0365028	0.0735545	0.246069	0.619857	1
1012076159|	1338.92	0.00242442	0.0699913	0.0011996	0.972371	1
1012076177|	657.211	-0.27485	0.355016	0.592199	0.44157	0.964624
1012076263|	10.3851	-0.142647	0.367141	0.150973	0.697608	1
1012076283|	549.668	-0.371767	0.385484	0.925678	0.335988	0.896501
1012076441|	1214	0.119809	0.0556275	4.63666	0.0312959	0.314446
1012076745|	1084.87	-0.287649	0.10747	7.14966	0.00749781	0.133578
1012076797|	390.466	-0.548747	0.22889	5.65889	0.0173671	0.22614
1012076826|	677.193	-0.0127525	0.123508	0.0106091	0.917963	1
1012076891|	855.051	-0.0747478	0.0859316	0.755921	0.384608	0.932323
1012076923|	640.018	-0.190153	0.10453	3.30583	0.0690344	0.479154
1012077135|	427.925	-0.231623	0.0630501	13.4992	0.000238671	0.0122039
1012077222|	2.33291	-2.29677	1.29034	3.44896	0.0632916	0.458746
1012077311|	123.77	-0.581255	0.157442	13.5957	0.000226709	0.0118924
1012077746|	572.196	-0.463684	0.0693959	44.6262	2.3848e-11	1.00197e-08
1012077767|	2642.56	0.113785	0.116731	0.949778	0.329776	0.894041
1012077837|	8.38698	-2.18932	0.83932	6.41394	0.0113228	0.174003
1012078233|	0.953869	-0.260062	1.34889	0.0318197	0.858424	1
1012078480|	746.775	-0.0061328	0.0909356	0.0045452	0.946249	1
1012078795|	19.2191	0.319362	0.331115	0.935499	0.333438	0.895358
1012078902|	79.0277	0.242191	0.37863	0.406335	0.523836	1
1012078920|	1139.05	-0.045048	0.129719	0.120574	0.728413	1
1012078987|	3496.63	0.0945439	0.39335	0.0577297	0.810121	1
1012079227|	1223.66	0.00637806	0.0841585	0.00574356	0.939589	1
1012079261|	27.5982	0.447644	0.353802	1.52641	0.216653	0.783005
1012079375|	157.329	0.0181535	0.137084	0.0175349	0.894653	1
1012079743|	695.613	-0.00255719	0.0860051	0.000883814	0.976283	1
1012079959|	318.2	0.146496	0.115377	1.61124	0.204318	0.76486
1012080092|	120.6	-0.0910068	0.175836	0.267856	0.604773	1
1012080319|	221.569	-0.353363	0.132304	7.12318	0.00760938	0.135023
1012080320|	222.688	-0.107723	0.122913	0.767824	0.380891	0.93089
1012080340|	69.2654	-0.169118	0.178645	0.897245	0.343521	0.902266
1012080345|	711.882	0.0434789	0.0907728	0.229419	0.631955	1
1012080488|	1.23661	-1.06289	1.20701	0.788881	0.374439	0.927224
1012080529|	18.6594	0.546548	0.2939	3.45498	0.0630616	0.457947
1012080616|	98.1624	0.134931	0.131846	1.04751	0.306081	0.874163
1012080788|	710.508	0.118865	0.136287	0.760412	0.3832	0.93162
1012081326|	5088.68	-0.031319	0.180556	0.0300881	0.86229	1
1012081597|	277.349	0.390756	0.134338	8.42141	0.00370829	0.0857635
1012081912|	251.122	0.249689	0.14882	2.81274	0.0935183	0.555099
1012082153|	1.41804	0.200448	1.07959	0.0342502	0.853176	1
1012082589|	221.282	0.0194115	0.10685	0.0329878	0.855877	1
1012082952|	65.5689	-0.0492855	0.194018	0.0643234	0.799789	1
1012083019|	1699.27	-0.15553	0.0965255	2.59331	0.107316	0.594316
1012083059|	39.8159	0.0938283	0.220324	0.179976	0.671394	1
1012083115|	358.333	0.495565	0.148901	11.0363	0.000893445	0.0316847
1012083188|	104.086	0.429463	0.208212	4.24786	0.0392999	0.35657
1012083252|	298.161	0.249147	0.0979452	6.46266	0.0110165	0.171532
1012083380|	503.924	-0.0272789	0.0768918	0.125801	0.722827	1
1012084007|	132.591	-0.148964	0.243266	0.37441	0.54061	1
1012084650|	830.802	0.0569713	0.0741685	0.589981	0.442426	0.965544
1012084800|	71.3765	0.364911	0.193296	3.54659	0.059668	0.443133
1012084839|	966.595	0.0123666	0.0954286	0.0167519	0.897018	1
1012085030|	438.053	-0.0114888	0.08296	0.0191722	0.889874	1
1012085500|	905.749	0.0717227	0.076015	0.889992	0.34548	0.903537
1012085982|	133.515	0.0716505	0.130493	0.301585	0.582891	1
1012086513|	55.4393	0.00562591	0.293313	0.00036651	0.984726	1
1012086726|	1220.67	-0.0790295	0.0617089	1.63932	0.200419	0.761128
1012087058|	338.499	-0.144345	0.131547	1.20358	0.272608	0.844456
1012087521|	4.83488	-0.58796	0.641039	0.851599	0.3561	0.912221
1012088456|	492.458	-0.0963254	0.0791611	1.47955	0.223845	0.793547
1012088543|	21.0774	-0.344626	0.330972	1.0745	0.29993	0.868374
1012088777|	493.871	-0.0671116	0.108925	0.379447	0.537899	1
1012089029|	95.391	0.336705	0.201608	2.79103	0.0947934	0.558744
1012090524|	305.388	-0.2231	0.0955074	5.45331	0.0195313	0.243143
1012090564|	136.398	0.197025	0.257174	0.586232	0.44388	0.966397
1012091004|	298.939	0.0221854	0.0977671	0.0514973	0.820478	1
1012092385|	20.5614	0.0601172	0.263758	0.0519531	0.819699	1
1012092461|	234.931	-0.334717	0.15416	4.67827	0.0305465	0.309992
1012094898|	3.87018	0.442825	0.64404	0.475703	0.490375	0.988712
1012094929|	20.9042	-0.0760491	0.268179	0.0802147	0.777007	1
1012095508|	2.37185	-0.35996	0.733221	0.238589	0.625227	1
1012095570|	492.44	0.0925846	0.102549	0.814895	0.366677	0.920422
1012096368|	169.041	0.0645014	0.130279	0.244972	0.620638	1
1012096636|	71.6816	0.0255431	0.159213	0.0257642	0.872478	1
1012097508|	9.28183	1.54662	0.448714	11.9781	0.000538282	0.0223699
1012097693|	27.3711	-0.197727	0.436702	0.205098	0.650637	1
1012097890|	0	NA	NA	NA	NA	NA
1012097938|	86.3762	-0.0959547	0.171713	0.312345	0.576245	1
1012098815|	1.74559	-0.6319	0.911324	0.485905	0.48576	0.98619
1012099271|	18.5663	0.413215	0.288996	2.04745	0.152462	0.69116
1012099750|	45.7749	-0.180201	0.196123	0.843748	0.358327	0.914402
1012100879|	4.3157	0.0743024	0.716578	0.0106609	0.917763	1
1012101267|	0.510276	-0.198295	1.69676	0.000147742	0.990302	1
1012101326|	0.392367	-1.71768	2.32049	0.75029	0.386384	0.934064
1012102936|	17.5844	0.570768	0.421706	1.74301	0.186758	0.744581
1012103838|	31.1708	-0.0611776	0.278227	0.0483429	0.825972	1
1012104594|	0.429686	1.08686	1.96571	0.497	0.480821	0.983381
1012104892|	12.8712	-0.248075	0.340955	0.530226	0.466512	0.978174
1012105589|	8.32172	0.0833367	0.402916	0.042362	0.836931	1
1012106429|	40.0451	0.322014	0.216316	2.21367	0.136793	0.659731
1012106954|	58.5712	-0.0416555	0.255055	0.0264556	0.870793	1
1012107595|	420.042	-0.0123775	0.116686	0.0112449	0.915549	1
1012153327|	3331.16	-0.249208	0.108824	5.23361	0.0221544	0.262326
1012153353|	2893.25	0.177855	0.0660523	7.24168	0.00712304	0.129822
1012153417|	1029.77	0.115571	0.119097	0.941148	0.331983	0.895215
1012153931|	3325.18	-0.0992306	0.0795545	1.55542	0.212338	0.776833
1012154025|	2295.5	-0.0309238	0.0928242	0.110956	0.739059	1
1012154731|	266.897	0.000697288	0.0926547	5.65995e-05	0.993997	1
1012154814|	818.083	-0.0118939	0.0829623	0.0205455	0.886024	1
1012154984|	402.671	0.10968	0.113963	0.924749	0.336231	0.896605
1012155050|	112.409	0.0752233	0.280775	0.0717349	0.788827	1
1012155088|	997.089	0.0450286	0.101102	0.198305	0.656092	1
1012155373|	301.658	-0.0155845	0.105777	0.0216833	0.882933	1
1012155519|	0.292184	1.59147	2.81886	0.488311	0.484682	0.985626
1012155533|	364.963	-0.479584	0.173719	7.58742	0.00587771	0.115849
1012155559|	2526.47	-0.169407	0.0631176	7.19857	0.00729617	0.131923
1012155808|	201.905	0.0213625	0.125112	0.0291287	0.864482	1
1012155947|	112.03	0.262126	0.239579	1.19336	0.274652	0.847323
1012155955|	22.5142	0.310301	0.321126	0.926377	0.335806	0.896408
1012156063|	320.865	0.0970119	0.117384	0.681739	0.408989	0.948793
1012159068|	65.7096	-0.0108231	0.177411	0.00372505	0.951333	1
XB-GENE-12440940|epo	0.621591	-0.887835	1.5319	0.49492	0.481741	0.983463
XB-GENE-6453954|dbi	2604.52	-0.10544	0.0966846	1.18631	0.276074	0.848121
XB-GENE-6453962|srp9	782.826	-0.158646	0.108373	2.13469	0.144	0.673985
XB-GENE-6453972|psmb4	3632.09	0.0708941	0.0675185	1.10238	0.293744	0.861347
XB-GENE-6453983|tpd52l2	2367.76	-0.361825	0.0855418	17.834	2.41035e-05	0.00189883
XB-GENE-6453993|zyx	2050.55	-0.00725673	0.154263	0.00221161	0.962491	1
XB-GENE-6454004|glt8d1	1523.44	0.0561261	0.0904188	0.385282	0.53479	1
XB-GENE-6454013|pgap2	492.655	0.0674648	0.0764901	0.7778	0.377815	0.929101
XB-GENE-6454019|timm17b	20.4849	-0.445658	0.305188	2.14185	0.143329	0.673058
XB-GENE-6454027|lrch4	923.262	0.0497582	0.0736445	0.456491	0.499268	0.992522
XB-GENE-6454036|tmem203	886.53	-0.168086	0.105856	2.51883	0.112494	0.607123
XB-GENE-6454077|pcgf1	304.084	-0.0220653	0.134074	0.0270841	0.86928	1
XB-GENE-6454149|eln1	1.61416	0.412665	1.00096	0.186157	0.666134	1
XB-GENE-6454160|rab43	2111.43	-0.162795	0.10176	2.55749	0.109773	0.601216
XB-GENE-6454172|vamp8	33.1772	0.0782646	0.237414	0.107688	0.742792	1
XB-GENE-6454222|bop1	4891.79	-0.206799	0.0839932	6.05659	0.0138545	0.196541
XB-GENE-6454235|lmo1	379.208	0.100464	0.084039	1.42777	0.232129	0.802793
XB-GENE-6454242|gdf6	97.6818	-0.0470974	0.17793	0.0701857	0.791067	1
XB-GENE-6454262|actr8	507.218	-0.106945	0.0913519	1.37035	0.241751	0.814766
XB-GENE-6454385|rab11fip4	285.283	-0.172819	0.128677	1.8036	0.179278	0.73299
XB-GENE-6454464|pygo2	3277.87	-0.06699	0.0821698	0.664465	0.414988	0.951472
XB-GENE-6454608|mpv17	127.981	-0.185955	0.115165	2.60608	0.106455	0.591439
XB-GENE-6454624|maf1	790.612	0.20053	0.0695425	8.31264	0.00393701	0.0893522
XB-GENE-6454649|pam16	668.203	-0.0941678	0.0944525	0.993372	0.31892	0.885428
XB-GENE-6454651|mtdh	8962.12	0.0277193	0.0716023	0.149846	0.698683	1
XB-GENE-6454664|adck5	229.808	-0.229067	0.118723	3.72014	0.0537597	0.421378
XB-GENE-6454706|mrpl2	534.915	-0.0534124	0.104251	0.262331	0.608524	1
XB-GENE-6454709|krtcap2	1992.51	0.00140676	0.0999616	0.000197864	0.988777	1
XB-GENE-6454723|eno3	646.352	0.490302	0.32205	2.3065	0.128834	0.644406
XB-GENE-6454871|slco1a2	8.74451	0.255757	0.413113	0.382422	0.53631	1
XB-GENE-6454877|mrps26	1541.98	-0.124509	0.0599252	4.31399	0.0378003	0.349306
XB-GENE-6454885|gpn1	1420.19	-0.162721	0.136488	1.42088	0.233258	0.803964
XB-GENE-6454898|slc29a1	1080.07	-0.0196446	0.15393	0.016286	0.898452	1
XB-GENE-6454901|aspdh	76.0214	-0.126271	0.174619	0.522141	0.46993	0.980212
XB-GENE-6454917|rusc1	463.51	-0.0954325	0.109729	0.756574	0.384403	0.93231
XB-GENE-6454921|actl6b	2.98195	0.00795815	0.909766	7.57468e-05	0.993056	1
XB-GENE-6454922|gripap1	1486.81	0.108857	0.17882	0.370532	0.542715	1
XB-GENE-6454934|wdr4	1690.07	-0.323582	0.126081	6.56627	0.010393	0.164794
XB-GENE-6454943|pop7	934.893	-0.174684	0.0770952	5.1326	0.0234805	0.270571
XB-GENE-6454976|c7orf59	381.82	0.0182006	0.125067	0.0211598	0.884344	1
XB-GENE-6455175|c1orf151	891.787	0.056565	0.0812598	0.483881	0.48667	0.987321
XB-GENE-6455199|itgb5	1523.33	0.228047	0.0782298	8.48108	0.00358859	0.0835388
XB-GENE-6455203|tdrd1	43.0491	0.531366	0.23633	5.04491	0.0246984	0.277116
XB-GENE-6455206|psmf1	138.19	-0.127765	0.161015	0.629233	0.427637	0.959186
XB-GENE-6455225|dtna	42.6969	-0.497095	0.212813	5.44349	0.0196414	0.243792
XB-GENE-6455247|tstd1	457.408	0.199782	0.118315	2.84696	0.0915471	0.55079
XB-GENE-6455266|cnpy3	1580.49	-0.0219365	0.0655186	0.11207	0.7378	1
XB-GENE-6455271|coil	883.647	-0.211514	0.0781456	7.32014	0.0068186	0.126763
XB-GENE-6455289|pqbp1	812.772	-0.168065	0.114155	2.16642	0.141054	0.668342
XB-GENE-6455308|sergef	129.117	-0.135171	0.12576	1.15498	0.282509	0.852769
XB-GENE-6455315|pdia5	2648.88	-0.0151271	0.0850665	0.0316211	0.858862	1
XB-GENE-6455321|fam122b	366.875	0.0570056	0.0944917	0.363714	0.546451	1
XB-GENE-6455325|pole3	689.509	-0.0928597	0.0757965	1.50028	0.220628	0.789022
XB-GENE-6455341|znf516	1334.42	0.0436627	0.0507554	0.740113	0.389625	0.936593
XB-GENE-6455353|cda	60.5696	-0.394851	0.311659	1.59276	0.206933	0.767731
XB-GENE-6455361|sdc2	903.531	-0.100782	0.0828096	1.47975	0.223814	0.793547
XB-GENE-6455381|kif17	898.573	0.341338	0.108429	9.8875	0.00166405	0.0498207
XB-GENE-6455404|hrsp12	208.977	0.146644	0.146597	1.00014	0.317277	0.883822
XB-GENE-6455410|gabarap	1188.72	-0.0622094	0.0928709	0.448444	0.503075	0.993477
XB-GENE-6455415|xpnpep1	1656.34	0.149216	0.0925966	2.59387	0.107278	0.594236
XB-GENE-6455424|timmdc1	251.286	-0.146494	0.179736	0.663054	0.415484	0.951918
XB-GENE-6455426|ndufb4	14.7623	0.186737	0.332594	0.31369	0.575425	1
XB-GENE-6455435|arhgap8	892.412	0.0820129	0.116504	0.495078	0.481671	0.983463
XB-GENE-6455436|phf23	1116.72	-0.094672	0.0804298	1.38468	0.239306	0.811279
XB-GENE-6455449|ptdss1	577.771	-0.128343	0.108669	1.39342	0.237828	0.809204
XB-GENE-6455471|znf407	356.258	0.125297	0.0966475	1.68154	0.19472	0.754604
XB-GENE-6455475|yipf3	2295.21	0.0281828	0.122259	0.0531261	0.81771	1
XB-GENE-6455482|wee1	2156.87	0.0666444	0.138935	0.230049	0.631487	1
XB-GENE-6455532|c6orf154	50.9966	-0.103035	0.209763	0.241305	0.623265	1
XB-GENE-6455564|poglut1	781.725	-0.061167	0.0993502	0.378769	0.538263	1
XB-GENE-6455569|rpl30	44.39	0.181834	0.510949	0.125556	0.723085	1
XB-GENE-6455573|nkain4	1168.12	-0.0922428	0.116645	0.625294	0.429087	0.960815
XB-GENE-6455699|c19orf39	5.23667	0.182226	0.561913	0.101528	0.750004	1
XB-GENE-6455712|tesk1	355.951	-0.146701	0.143741	1.03911	0.308028	0.875374
XB-GENE-6455737|rpusd4	408.673	-0.130255	0.0875253	2.21222	0.136922	0.659937
XB-GENE-6455755|snapc2	799.633	0.0318782	0.102195	0.0972835	0.755114	1
XB-GENE-6455757|pigx	224.383	-0.032681	0.132804	0.0605007	0.805706	1
XB-GENE-6455809|sox15	644.238	-0.209705	0.103278	4.11566	0.042488	0.37253
XB-GENE-6455833|c6orf108	162.174	-0.355011	0.134981	6.89865	0.00862608	0.145357
XB-GENE-6455845|c12orf23	3773.84	-0.0606932	0.0822296	0.544426	0.460604	0.975746
XB-GENE-6455855|dnai1	1207.52	-0.281966	0.108187	6.78342	0.00920084	0.151903
XB-GENE-6455857|c8orf55	25.7679	0.0471758	0.263957	0.0319602	0.858115	1
XB-GENE-6455884|otud5	2244.05	0.041859	0.065719	0.405574	0.524225	1
XB-GENE-6455885|c16orf80	1566.67	-0.241783	0.087422	7.63805	0.00571496	0.11335
XB-GENE-6455900|cyc1	4620.68	-0.00135371	0.0751909	0.000323935	0.98564	1
XB-GENE-6460765|rrp36	3212.35	-0.172299	0.0601578	8.19775	0.00419423	0.092964
XB-GENE-6460895|afap1l2	58.7669	-0.123777	0.346576	0.125975	0.722642	1
XB-GENE-6461046|lrtm1	223.268	0.23495	0.156328	2.25402	0.133268	0.651995
XB-GENE-6461048|tmub1	628.669	0.0839706	0.0649176	1.67265	0.195904	0.755822
XB-GENE-6461049|rab40c	10.7335	0.410537	0.383918	1.14048	0.285552	0.855362
XB-GENE-6461129|pop1	505.041	-0.0133859	0.121711	0.0120949	0.912428	1
XB-GENE-6503117|uxt	538.986	-0.0935092	0.0690097	1.83618	0.1754	0.725102
XB-GENE-6513179|epb41l4b	25.5809	-0.27381	0.236507	1.34343	0.24643	0.819521
XB-GENE-6538667|dnajc5	2864.72	-0.0198299	0.0771889	0.0659804	0.797282	1
Xetro.A00001|aqp3	1407.04	-0.0700356	0.187722	0.139173	0.709105	1
Xetro.A00002|	0.52566	-0.652261	1.61001	0.285666	0.593012	1
Xetro.A00003|nol6	6304.21	-0.130328	0.0828078	2.47562	0.115624	0.615901
Xetro.A00005|ube2r2	941.27	-0.00472598	0.141419	0.00111642	0.973345	1
Xetro.A00006|ubap2	10980.5	-0.0193808	0.0923416	0.0440416	0.833776	1
Xetro.A00007|dcaf12	399.921	-0.0955219	0.0972191	0.963707	0.326255	0.891147
Xetro.A00008|ubap1	1026.45	0.0897056	0.0694063	1.66938	0.196342	0.756795
Xetro.A00010|kif24	297.144	0.0837468	0.12999	0.413383	0.520258	1
Xetro.A00012|nudt2	1191.65	-0.662071	0.195446	11.3797	0.000742512	0.0280205
Xetro.A00013|	5.96072	0.0722621	0.541868	0.0177725	0.893945	1
Xetro.A00014|vwa5a	633.772	0.424259	0.113355	13.9489	0.000187849	0.0102499
Xetro.A00015|	0	NA	NA	NA	NA	NA
Xetro.A00017|dnajb5	462.269	0.00738004	0.131063	0.00316644	0.955126	1
Xetro.A00018|	18.3118	0.341333	0.322623	1.12244	0.289395	0.858487
Xetro.A00019|	7.69392	-0.0492218	0.421314	0.0136015	0.907157	1
Xetro.A00020|vcp	16698.2	-0.0485398	0.0985293	0.242627	0.622315	1
Xetro.A00021|fancg	455.206	-0.0756705	0.105806	0.511436	0.474518	0.981252
Xetro.A00022|	1.143	1.05799	1.05804	1.01834	0.312913	0.8794
Xetro.A00023|	5.45632	-0.415844	0.546817	0.583526	0.444934	0.96697
Xetro.A00024|mosc1	53.4485	-0.294074	0.210231	1.95886	0.161636	0.704838
Xetro.A00025|stoml2	1728.22	-0.114959	0.0692533	2.75412	0.0970044	0.564432
Xetro.A00027|kiaa1539	879.584	0.0972939	0.092094	1.11614	0.290751	0.859011
Xetro.A00028|unc13a	536.741	0.0906004	0.0910054	0.990164	0.319702	0.885646
Xetro.A00029|	0.22888	1.02075	3.05543	0.316194	0.573904	1
Xetro.A00030|unnamed	2017.9	-0.166878	0.10676	2.43746	0.118468	0.621489
Xetro.A00031|rusc2	99.2893	-0.225605	0.12073	3.49207	0.0616635	0.451971
Xetro.A00032|	6.6815	0.098805	0.492281	0.039957	0.841565	1
Xetro.A00033|	32.5528	-0.272717	0.385309	0.496153	0.481195	0.983381
Xetro.A00034|	274.469	-0.31709	0.150664	4.41983	0.0355235	0.33612
Xetro.A00035|npr2	207.619	-0.0102444	0.176878	0.00334978	0.953846	1
Xetro.A00036|	0.050651	0.0589598	3.72496	4.87722e-05	0.994428	1
Xetro.A00037|unnamed	1.17054	-1.34475	1.17995	1.33895	0.24722	0.820882
Xetro.A00038|	5.64869	-0.0094538	0.547669	0.000292536	0.986354	1
Xetro.A00039|	3.7446	-0.121821	0.767544	0.024806	0.874852	1
Xetro.A00040|	3.14101	-0.428084	0.671021	0.406701	0.523649	1
Xetro.A00041|	2.41866	-0.0630553	0.924614	0.00378427	0.950948	1
Xetro.A00042|	1.98329	0.492339	0.9498	0.269003	0.604001	1
Xetro.A00043|	1.60348	-0.779492	1.11084	0.500528	0.479268	0.982638
Xetro.A00044|	5.39552	-0.341616	0.541085	0.383725	0.535616	1
Xetro.A00045|cntfr	104.869	-0.19753	0.133877	2.1806	0.13976	0.665993
Xetro.A00047|fn3krp	145.755	0.0610357	0.131329	0.215751	0.642297	1
Xetro.A00048|	0.179489	0.0589598	3.72496	4.87722e-05	0.994428	1
Xetro.A00049|	1.44775	-0.0945723	0.934168	0.0101332	0.919817	1
Xetro.A00050|	2.84595	-0.12624	0.77312	0.0262338	0.871331	1
Xetro.A00051|	0	NA	NA	NA	NA	NA
Xetro.A00052|cntnap5	7.66555	0.028425	0.371065	0.00585982	0.938982	1
Xetro.A00054|aqp7	2.60049	0.0662159	0.865776	0.00568107	0.939918	1
Xetro.A00055|	0	NA	NA	NA	NA	NA
Xetro.A00056|c18orf10	97.8938	0.107787	0.16001	0.453082	0.500875	0.993477
Xetro.A00057|	59.091	0.307809	0.179143	2.94456	0.0861669	0.534493
Xetro.A00058|kiaa1328	36.0638	0.115917	0.228458	0.25768	0.611718	1
Xetro.A00059|celf4	44.31	-0.0959798	0.437115	0.0479169	0.826728	1
Xetro.A00060|	8.95291	0.0929833	0.435027	0.0454631	0.831155	1
Xetro.A00062|	0.205001	-0.870282	3.13966	0.130638	0.717772	1
Xetro.A00063|	1.19597	0.753302	1.45346	0.272008	0.601988	1
Xetro.A00064|	0	NA	NA	NA	NA	NA
Xetro.A00065|	0.0544892	-0.421927	3.72496	0.0448684	0.832246	1
Xetro.A00067|	0.56465	-0.309584	1.64676	0.0487128	0.825318	1
Xetro.A00068|pik3c3	693.723	0.0971015	0.0951499	1.04115	0.307555	0.875007
Xetro.A00069|	0.706601	0.85606	1.46901	0.466236	0.494724	0.991274
Xetro.A00070|	0.2277	0.0589701	3.05971	0.00183154	0.965864	1
Xetro.A00071|	0.392592	-1.68672	2.78937	0.712755	0.398531	0.942835
Xetro.A00072|syt4	354.931	-0.289873	0.102131	8.03943	0.004577	0.0976982
Xetro.A00073|ska1	1056.97	0.0461894	0.0825899	0.312814	0.575958	1
Xetro.A00074|	0.050651	0.0589598	3.72496	4.87722e-05	0.994428	1
Xetro.A00075|me2	1772.28	-0.184614	0.0652766	7.99125	0.00470038	0.0993881
Xetro.A00076|elac1	568.898	-0.187571	0.0858056	4.77563	0.0288653	0.301948
Xetro.A00077|smad4.1	4887.42	-0.0408598	0.0779495	0.274663	0.600221	1
Xetro.A00078|lipg	223.621	-0.273225	0.153759	3.15499	0.0756951	0.500576
Xetro.A00081|	57.4721	0.208225	0.345661	0.360837	0.548042	1
Xetro.A00082|acaa2	3155.52	-0.065087	0.109365	0.353842	0.551947	1
Xetro.A00083|dym	234.304	0.230695	0.116277	3.93459	0.0473028	0.394461
Xetro.A00084|	222.294	0.152139	0.12288	1.53284	0.215687	0.782001
Xetro.A00087|smad7	1621.25	-0.0701606	0.120924	0.336672	0.561757	1
Xetro.A00088|ctif	956.186	-0.0366553	0.115094	0.101398	0.750159	1
Xetro.A00089|	0	NA	NA	NA	NA	NA
Xetro.A00090|ccdc11	716.95	-0.490363	0.1278	14.6469	0.000129647	0.00758302
Xetro.A00091|myo5b	1212.37	0.0293504	0.106213	0.0763189	0.782349	1
Xetro.A00092|	10.9395	-0.0367054	2.59748	0.00019962	0.988727	1
Xetro.A00093|	0.0478992	-0.42193	3.72496	0.04233	0.836992	1
Xetro.A00094|setbp1	3312.16	-0.0222714	0.111568	0.0398475	0.841779	1
Xetro.A00095|	2.53144	-0.0601095	0.779758	0.00585068	0.939029	1
Xetro.A00096|c18orf32	676.816	0.160007	0.0843218	3.59932	0.0578034	0.435885
Xetro.A00097|rpl17	27913.2	-0.00276292	0.0634625	0.00189601	0.965269	1
Xetro.A00098|zbtb7c	74.0902	-0.00232906	0.17133	0.000184448	0.989164	1
Xetro.A00099|smad3	2515.79	0.080406	0.0510806	2.47774	0.115468	0.61527
Xetro.A00101|	1.48963	0.330282	0.985211	0.111909	0.737981	1
Xetro.A00102|	0.170065	1.47894	3.71929	0.360791	0.548067	1
Xetro.A00103|ier3ip1	151.813	-0.296566	0.123807	5.73683	0.0166127	0.220416
Xetro.A00104|hdhd2	85.2912	0.248574	0.213868	1.352	0.244928	0.817692
Xetro.A00105|katnal2	244.598	-0.153018	0.117151	1.70446	0.191706	0.751005
Xetro.A00106|pias2	317.321	0.214657	0.109762	3.82659	0.0504455	0.408113
Xetro.A00107|eef2.2	1347.12	0.027072	0.111154	0.0593045	0.807599	1
Xetro.A00108|siglec15	0.114051	-0.42193	3.72496	0.0523657	0.818997	1
Xetro.A00109|epg5	762.05	0.114987	0.0795563	2.08704	0.148554	0.682503
Xetro.A00110|pstpip2	15.621	-0.662945	0.310868	4.5393	0.0331252	0.323327
Xetro.A00111|atp5a1	35510.5	0.044336	0.101535	0.190653	0.662374	1
Xetro.A00112|haus1	99.3802	-0.393197	0.155766	6.37848	0.0115512	0.176482
Xetro.A00113|fdx1l	468.969	-0.0630602	0.062986	1.00238	0.316735	0.883065
Xetro.A00114|c18orf25	1337.39	-0.0161908	0.0807739	0.0401718	0.841145	1
Xetro.A00115|rnf165	51.895	-0.226592	0.21202	1.1398	0.285694	0.855362
Xetro.A00116|loxhd1	335.048	-0.258207	0.120544	4.57835	0.0323785	0.319964
Xetro.A00117|	0.0538014	0.53985	3.72496	0.0599263	0.806613	1
Xetro.A00118|st8sia5	28.7442	-0.368858	0.309236	1.41938	0.233506	0.80397
Xetro.A00119|	0	NA	NA	NA	NA	NA
Xetro.A00120|slc14a2	30.093	0.42192	0.355206	1.39161	0.238134	0.8097
Xetro.A00121|	4.64174	0.499961	0.788957	0.394658	0.529861	1
Xetro.A00122|	0.772848	-1.75765	1.46588	1.59186	0.207061	0.767731
Xetro.A00123|	1.46092	-0.553715	1.25805	0.180871	0.670626	1
Xetro.A00124|	6.23399	0.608592	0.549395	1.22355	0.268665	0.842194
Xetro.A00125|	17.0837	0.0852028	0.392409	0.0471787	0.828047	1
Xetro.A00126|	45.5947	-0.199045	0.282587	0.494799	0.481795	0.983463
Xetro.A00127|plk2	2845.51	0.788697	0.125677	38.9339	4.38397e-10	1.38144e-07
Xetro.A00128|unnamed	17.8912	-0.351697	0.344743	1.04187	0.307387	0.874891
Xetro.A00129|dazl	275.154	0.680568	0.224934	9.08733	0.00257386	0.0670987
Xetro.A00130|rab3c	1702.98	-0.0494819	0.0823389	0.361053	0.547922	1
Xetro.A00131|	2.41433	-0.19341	0.801577	0.0579914	0.809699	1
Xetro.A00132|pde4d	190.829	-0.0147244	0.132668	0.0123004	0.91169	1
Xetro.A00134|	0.282729	-0.870356	2.91531	0.214238	0.643466	1
Xetro.A00135|	0.27204	-1.30509	2.92719	0.291303	0.589387	1
Xetro.A00136|depdc1b	3413.26	0.0108628	0.0787533	0.0190067	0.890347	1
Xetro.A00137|	1.39158	-0.778308	0.995988	0.630121	0.427311	0.959061
Xetro.A00138|	27.766	-0.69195	0.598774	1.34813	0.245606	0.818518
Xetro.A00139|gpbp1	363.626	0.301105	0.0979014	9.45515	0.00210557	0.0587162
Xetro.A00140|mier3	4553.37	0.0039904	0.0788042	0.00256365	0.959618	1
Xetro.A00141|c5orf35	70.7186	0.0530471	0.176583	0.0899095	0.764292	1
Xetro.A00142|map3k1	5922.98	0.123766	0.0939322	1.73556	0.187702	0.745496
Xetro.A00143|	0.373113	1.29097	2.34839	0.501683	0.478761	0.982506
Xetro.A00144|ankrd55	34.0026	-0.141893	0.239781	0.350381	0.553898	1
Xetro.A00145|il6st	3447.71	0.124684	0.106209	1.37289	0.241316	0.814261
Xetro.A00146|	2224.88	0.176941	0.0951351	3.44643	0.0633886	0.459238
Xetro.A00147|ddx4	1853.86	-0.0718031	0.108907	0.434242	0.509915	0.996806
Xetro.A00148|slc38a9	896.775	0.071455	0.0744756	0.92044	0.33736	0.897662
Xetro.A00149|ppap2a	1045.45	0.00175341	0.0753325	0.000541862	0.981429	1
Xetro.A00150|	0.573461	-0.0217855	1.65251	0.000160601	0.989889	1
Xetro.A00151|skiv2l2	5986.6	-0.149876	0.0567607	6.9683	0.00829664	0.142527
Xetro.A00152|dhx29	4145.27	0.000355353	0.0648548	3.00175e-05	0.995629	1
Xetro.A00153|ccno	104.914	0.0269161	0.152614	0.0310679	0.860089	1
Xetro.A00154|	73.5628	0.267359	0.190894	1.95814	0.161712	0.704951
Xetro.A00155|gpx8	1028.36	0.0818885	0.102142	0.641689	0.4231	0.95588
Xetro.A00156|cdc20b	45.8011	0.448271	0.328387	1.86024	0.172597	0.721267
Xetro.A00157|unnamed	37.0937	0.243963	0.201643	1.46306	0.226444	0.797045
Xetro.A00158|unnamed	0.267037	-1.32295	2.97001	0.448466	0.503064	0.993477
Xetro.A00159|esm1	19.565	-0.406636	0.335352	1.47394	0.224726	0.794727
Xetro.A00160|gzma	3.68811	-0.835899	0.69094	1.4815	0.22354	0.79291
Xetro.A00161|cspg4	1065.9	0.186185	0.088509	4.42128	0.0354933	0.33612
Xetro.A00162|	9.44392	-0.845057	0.392802	4.6686	0.030719	0.310799
Xetro.A00163|mapk4	97.9563	-0.173533	0.152878	1.28741	0.256526	0.831772
Xetro.A00164|unnamed	0.321456	0.0283897	2.41893	-0.000105168	1	1
Xetro.A00165|	10.2761	-0.725952	0.453307	2.57016	0.108896	0.598337
Xetro.A00166|	0.257817	1.29127	2.94772	0.313705	0.575416	1
Xetro.A00167|	2.38609	-0.765732	0.790293	0.934727	0.333638	0.895358
Xetro.A00168|	5.06777	0.153593	0.649194	0.0547268	0.815033	1
Xetro.A00169|	1.34929	-0.776326	1.35126	0.38142	0.536844	1
Xetro.A00170|	0.416095	0.636319	2.64898	0.0703937	0.790764	1
Xetro.A00171|	2.98238	-0.172045	0.718166	0.0565203	0.812083	1
Xetro.A00172|	2.33892	-0.0772739	0.840077	0.00830209	0.927401	1
Xetro.A00173|	0.674284	0.412097	1.47501	0.0777119	0.780423	1
Xetro.A00175|	0.689718	-1.09114	2.0237	0.316885	0.573486	1
Xetro.A00176|	1.28953	0.201794	1.09022	0.0377532	0.845939	1
Xetro.A00177|baat	69.3651	-0.332475	0.313597	1.11626	0.290724	0.859011
Xetro.A00178|unnamed	1192.34	-0.151194	0.163066	0.858282	0.35422	0.910579
Xetro.A00179|	1.92297	-1.56033	1.08478	2.22908	0.135435	0.656205
Xetro.A00180|mex3c	3470.51	-0.0765349	0.0598566	1.63458	0.201071	0.761654
Xetro.A00181|	0.0530645	0.0589598	3.72496	4.87722e-05	0.994428	1
Xetro.A00182|	0.05927	-0.421927	3.72496	0.0483257	0.826003	1
Xetro.A00183|	10.7223	-0.0753647	0.382972	0.0385795	0.844284	1
Xetro.A00184|dcc	445.501	0.0111788	0.160023	0.00486164	0.944412	1
Xetro.A00185|	7.82922	-0.230843	0.437057	0.280633	0.596286	1
Xetro.A00186|	0.181325	0.0589665	3.72496	-0.000105637	1	1
Xetro.A00187|mbd2	38.0631	0.345447	0.30509	1.28182	0.257561	0.832322
Xetro.A00188|poli	408.073	-0.0822947	0.0956967	0.739647	0.389774	0.93666
Xetro.A00189|stard6	265.005	0.171021	0.149291	1.312	0.252033	0.82704
Xetro.A00190|c18orf54	790.275	0.0371122	0.0771568	0.231316	0.63055	1
Xetro.A00191|unnamed	1173.89	3.26813	0.550999	26.5491	2.56919e-07	4.02503e-05
Xetro.A00192|	0.885167	-1.90215	1.48153	1.66276	0.197231	0.758043
Xetro.A00193|	0.27121	-1.46156	2.87402	0.422186	0.515848	0.999643
Xetro.A00194|	52.8211	1.83686	0.593013	9.17149	0.00245815	0.0648195
Xetro.A00195|rab27b	2847.81	-0.138041	0.0903062	2.33573	0.126436	0.637999
Xetro.A00196|	1.97593	0.380591	1.26675	0.0880512	0.766669	1
Xetro.A00197|ccdc68	461.102	0.238277	0.122447	3.78501	0.0517136	0.412547
Xetro.A00198|tcf4	1461.34	0.00717562	0.0953282	0.00566629	0.939996	1
Xetro.A00201|txnl1	2803.82	0.0431851	0.103752	0.173205	0.677279	1
Xetro.A00202|wdr7	878.473	0.0333887	0.076516	0.190374	0.662605	1
Xetro.A00203|	1335.84	0.156209	0.0754627	4.28334	0.0384878	0.352413
Xetro.A00204|st8sia3	185.71	-0.3222	0.154775	4.33007	0.0374448	0.347678
Xetro.A00205|onecut2	232.995	0.0261488	0.165279	0.0249421	0.874511	1
Xetro.A00206|	3377.78	0.0306914	0.147623	0.0432095	0.835331	1
Xetro.A00207|fech	3477.43	-0.0226667	0.157844	0.0206216	0.885815	1
Xetro.A00208|nars	4674.57	-0.0347094	0.134234	0.0668282	0.796012	1
Xetro.A00209|atp8b1	3569.13	0.00610161	0.0682379	0.00798979	0.928775	1
Xetro.A00210|elovl7	3625.02	0.116123	0.111498	1.07996	0.298707	0.867325
Xetro.A00211|	0.233484	0.53985	3.70063	0.0606232	0.805514	1
Xetro.A00212|hps5	589.065	0.0966479	0.102212	0.893518	0.344526	0.902622
Xetro.A00213|ndufaf2	16.6456	-0.0804474	0.330944	0.0581876	0.809384	1
Xetro.A00214|c5orf43	1774.7	-0.0538309	0.0861344	0.389662	0.532477	1
Xetro.A00215|zswim6	3570.45	0.0503233	0.0611316	0.677595	0.410416	0.949626
Xetro.A00216|kif2a	1919.84	-0.115472	0.0662822	3.0337	0.0815517	0.520054
Xetro.A00217|dimt1l	2075.72	0.0208125	0.0746392	0.0776681	0.780483	1
Xetro.A00218|ipo11	2594.41	-0.00129261	0.0990735	0.000170749	0.989574	1
Xetro.A00219|htr1a	16.7421	-0.399267	0.364153	1.20479	0.272365	0.844119
Xetro.A00220|rnf180	99.0606	0.264479	0.163324	2.62306	0.105321	0.589826
Xetro.A00221|rgs7bp	94.8241	-0.0366625	0.143799	0.0649806	0.79879	1
Xetro.A00222|fam159b	2.87639	-0.233961	0.767918	0.100361	0.751397	1
Xetro.A00223|cwc27	897.46	0.044632	0.064308	0.481899	0.487563	0.987709
Xetro.A00224|adamts6	552.702	-0.045059	0.10283	0.191961	0.66129	1
Xetro.A00225|cenpk	1283.45	-0.0255119	0.064216	0.157816	0.691176	1
Xetro.A00226|ppwd1	1793.76	-0.022031	0.054908	0.160907	0.688323	1
Xetro.A00227|trim23	2577.92	-0.0585826	0.0560528	1.09232	0.295957	0.864401
Xetro.A00228|c5orf44	1060.01	0.0384474	0.0767919	0.250774	0.61653	1
Xetro.A00229|	130.473	0.173094	0.162979	1.12713	0.288388	0.85775
Xetro.A00230|sgtb	10.3467	-0.539339	0.412133	1.69066	0.193514	0.752672
Xetro.A00231|nln	218.825	0.187195	0.194843	0.918327	0.337915	0.898381
Xetro.A00232|	2.69845	-1.78624	0.931596	3.61571	0.0572362	0.433424
Xetro.A00233|erbb2ip	2955.38	-0.128187	0.061788	4.30197	0.0380684	0.350254
Xetro.A00234|srek1	2420.36	-0.0203567	0.0578804	0.123694	0.725062	1
Xetro.A00235|	6.42323	0.372973	0.485337	0.590848	0.442091	0.964991
Xetro.A00236|	2.89764	-0.0696358	0.709809	0.00953849	0.922198	1
Xetro.A00237|mast4	943.292	0.0656176	0.0678232	0.935495	0.333439	0.895358
Xetro.A00238|cd180	0.0556095	0.0589598	3.72496	4.87722e-05	0.994428	1
Xetro.A00239|pik3r1	5703.71	0.0182891	0.0714507	0.0655213	0.797973	1
Xetro.A00240|slc30a5	2826.49	0.0680808	0.0810801	0.704516	0.40127	0.943136
Xetro.A00241|ccnb1	4.51024	0.249006	0.554726	0.199103	0.655445	1
Xetro.A00242|	0.806239	1.06716	1.71754	0.38875	0.532957	1
Xetro.A00243|	0.058235	0.0589598	3.72496	4.87722e-05	0.994428	1
Xetro.A00244|cenph	512.167	0.0818851	0.0805894	1.03169	0.309762	0.876253
Xetro.A00245|	5.11633	-0.0469948	0.581421	0.00641415	0.936167	1
Xetro.A00246|	11.6203	-0.505843	0.415767	1.48172	0.223506	0.792901
Xetro.A00247|	262.429	0.0953523	0.179562	0.281606	0.595651	1
Xetro.A00248|	15.7351	-0.387488	0.293531	1.75493	0.185258	0.742309
Xetro.A00249|	1.9355	0.228976	0.900091	0.0583165	0.809177	1
Xetro.A00250|cdk7	484.543	-0.0686959	0.0738786	0.863586	0.352737	0.909453
Xetro.A00251|serinc5	7060.85	-0.0220476	0.0648256	0.115545	0.733917	1
Xetro.A00252|thbs4	11040.5	-0.0140197	0.0910141	0.0237128	0.877618	1
Xetro.A00253|mtx3	172.363	0.0260279	0.123415	0.0445644	0.832807	1
Xetro.A00254|	1.54411	-0.012902	1.2238	6.23591e-05	0.993699	1
Xetro.A00255|cmya5	620.584	0.060239	0.142116	0.179585	0.67173	1
Xetro.A00256|papd4	2006.31	0.234973	0.0519083	20.4799	6.02594e-06	0.000625135
Xetro.A00257|	48.3124	-0.0605712	0.175526	0.119	0.730122	1
Xetro.A00258|homer1	389.402	-0.154331	0.0872258	3.12973	0.0768763	0.504287
Xetro.A00259|jmy	1400.7	-0.00604252	0.0858665	0.00495293	0.943894	1
Xetro.A00262|dmgdh	924.03	0.0418772	0.0778337	0.289533	0.59052	1
Xetro.A00263|arsb	378.36	0.29657	0.115558	6.58279	0.0102969	0.16408
Xetro.A00264|lhfpl2	3388.11	0.118321	0.10738	1.21374	0.270592	0.84365
Xetro.A00265|scamp1	816.562	-0.00335804	0.0662135	0.00257135	0.959558	1
Xetro.A00266|	47.0832	-0.186199	0.211237	0.776614	0.378179	0.929101
Xetro.A00267|ap3b1	1159.32	0.137191	0.0657836	4.347	0.0370742	0.345638
Xetro.A00268|bhmt	31.2677	-0.0685066	0.275871	0.0617172	0.803802	1
Xetro.A00269|tbca	679.154	-0.000560734	0.0790084	5.03168e-05	0.99434	1
Xetro.A00270|otp	490.433	-0.265206	0.218138	1.46408	0.226282	0.7968
Xetro.A00271|wdr41	730.94	0.129048	0.0873848	2.18036	0.139782	0.665993
Xetro.A00272|pde8b	198.979	-0.256474	0.139377	3.35878	0.0668477	0.472564
Xetro.A00273|	13.3069	-0.0911549	0.351506	0.0665671	0.796402	1
Xetro.A00274|aggf1	1286.49	0.0575724	0.0734622	0.613932	0.433311	0.963398
Xetro.A00275|s100z	3.35758	-0.358977	0.592693	0.365358	0.545546	1
Xetro.A00276|crhbp	50.6396	-0.696962	0.225538	9.53238	0.00201878	0.0573102
Xetro.A00277|f2rl1	1398.69	-0.00446294	0.153214	0.000848032	0.976768	1
Xetro.A00278|f2r	647.615	0.201691	0.130106	2.40041	0.121303	0.62817
Xetro.A00279|iqgap2	6854.92	0.0589357	0.129108	0.208353	0.648061	1
Xetro.A00280|f2rl2	783.353	0.199286	0.187513	1.12637	0.288552	0.857897
Xetro.A00281|	10.2234	-0.642716	0.488842	1.69677	0.192711	0.751712
Xetro.A00282|sv2c	389.398	-0.233149	0.0961253	5.8788	0.0153243	0.20859
Xetro.A00283|poc5	195.832	0.00345292	0.158664	0.000473595	0.982638	1
Xetro.A00284|ankdd1b	1778.67	-0.134222	0.11151	1.44817	0.228821	0.799456
Xetro.A00285|polk	1153.34	1.03181	0.0890649	132.221	1.33848e-30	4.82024e-27
Xetro.A00286|col4a3bp	3903.34	0.0910602	0.0501827	3.29119	0.0696526	0.480298
Xetro.A00287|hmgcr	2463.57	0.101516	0.0810921	1.5671	0.210629	0.77379
Xetro.A00288|	0.232685	0.0589603	3.67591	5.10449e-05	0.9943	1
Xetro.A00289|ankrd31	0.942431	-0.818479	1.41469	0.377605	0.538888	1
Xetro.A00290|gcnt4	972.969	0.104941	0.129	0.660247	0.416473	0.95258
Xetro.A00291|fam169a	1444.65	-0.175201	0.101828	2.95723	0.0854945	0.532025
Xetro.A00292|nsa2	9751.46	-0.0117737	0.0402456	0.0855687	0.769888	1
Xetro.A00293|gfm2	424.145	0.0923757	0.111374	0.686737	0.407276	0.94793
Xetro.A00294|hexb	433.903	0.300555	0.0972727	9.54234	0.00200786	0.0571045
Xetro.A00295|enc1	3844.69	0.0175015	0.0703995	0.0617984	0.803676	1
Xetro.A00296|	1970.61	0.12506	0.0595948	4.40248	0.0358867	0.338067
Xetro.A00297|	614.038	0.0153528	0.0752162	0.0416463	0.838295	1
Xetro.A00298|	16.2996	-0.493503	0.339495	2.1061	0.146713	0.68037
Xetro.A00299|nedd4l	3036.32	0.110477	0.0885197	1.55609	0.212239	0.776833
Xetro.A00300|	0.244126	-0.421927	3.72496	0.0448684	0.832246	1
Xetro.A00301|alpk2	200.208	0.0670534	0.137354	0.238123	0.625565	1
Xetro.A00302|malt1	318.901	0.126649	0.0870504	2.11543	0.145821	0.678391
Xetro.A00303|znf532	1475.47	0.254814	0.0787948	10.4374	0.00123486	0.0399099
Xetro.A00304|sec11c	1813.48	-0.165619	0.0541369	9.34553	0.0022353	0.0611168
Xetro.A00305|grp	40.5148	-0.816884	0.29526	7.66428	0.00563249	0.112333
Xetro.A00306|rax	877.277	-9.03623e-06	0.158648	3.27168e-09	0.999954	1
Xetro.A00307|lman1	4467.84	0.18961	0.0885449	4.58198	0.0323099	0.319881
Xetro.A00308|ccbe1	78.7064	-0.172126	0.209813	0.670185	0.412987	0.950929
Xetro.A00309|	0.379177	-1.35359	2.06683	0.667395	0.413961	0.951107
Xetro.A00310|	0.0521772	0.53985	3.72496	0.0583402	0.809139	1
Xetro.A00311|fut11	1331.19	-0.059276	0.0501414	1.3973	0.237175	0.808513
Xetro.A00312|	1.78211	-0.260091	0.911395	0.0812182	0.775653	1
Xetro.A00313|pdzd2	686.896	-0.0104884	0.136116	0.00593115	0.938612	1
Xetro.A00314|	2.45646	-0.489669	0.761005	0.412105	0.520903	1
Xetro.A00315|golph3	1677.02	0.0945615	0.0501112	3.5597	0.0591986	0.440884
Xetro.A00316|mtmr12	1933.95	0.0106471	0.0634399	0.0281588	0.866736	1
Xetro.A00317|	4.96685	0.81752	0.570808	2.05411	0.151796	0.689481
Xetro.A00318|	0.342779	-0.897812	2.39979	0.279557	0.596992	1
Xetro.A00319|npr3	1038.46	0.0604322	0.11417	0.279782	0.596844	1
Xetro.A00320|zfr	13270.2	-0.0341186	0.082962	0.169035	0.680971	1
Xetro.A00321|	1.44984	-0.157638	1.06139	0.0221896	0.881584	1
Xetro.A00324|	1.12939	1.07024	1.25605	0.734374	0.391469	0.937504
Xetro.A00326|	2.62841	-0.711529	0.846499	0.712199	0.398715	0.942835
Xetro.A00327|	0.05927	-0.421927	3.72496	0.0483257	0.826003	1
Xetro.A00328|	9.44218	-0.0448941	0.538326	0.00691413	0.933731	1
Xetro.A00329|capsl	915.792	-0.155526	0.111714	1.93474	0.164241	0.708598
Xetro.A00330|il7r	0.241036	0.0589636	3.65675	0.00158499	0.968243	1
Xetro.A00331|	141.295	-0.189309	0.166392	1.29311	0.255475	0.831325
Xetro.A00332|rxfp3	41.2742	0.00706304	0.203595	0.00120073	0.972358	1
Xetro.A00333|slc45a2	645.559	-0.245998	0.17185	2.04175	0.153034	0.692085
Xetro.A00334|	0.259406	0.911866	3.70335	0.0758186	0.783046	1
Xetro.A00335|amacr	367.174	0.0687042	0.105071	0.427634	0.513152	0.99828
Xetro.A00336|c1qtnf3	0	NA	NA	NA	NA	NA
Xetro.A00337|rai14	3457.62	-0.00918232	0.0858164	0.0114483	0.914792	1
Xetro.A00338|ttc23l	163.281	-0.303536	0.119301	6.46049	0.0110299	0.171532
Xetro.A00339|brix1	3908.82	-0.169317	0.0967363	3.06171	0.0801574	0.515125
Xetro.A00340|rad1	286.496	0.0201304	0.207927	0.00937136	0.922881	1
Xetro.A00341|dnajc21	1227.63	-0.103408	0.227482	0.206563	0.649475	1
Xetro.A00342|agxt2	94.5744	-0.72997	0.220296	10.922	0.000950293	0.0329972
Xetro.A00343|prlr	327.524	0.121223	0.0894151	1.83768	0.175223	0.725102
Xetro.A00345|spef2	761.894	-0.273495	0.114678	5.67966	0.0171626	0.224405
Xetro.A00346|	2.01219	0.0883047	0.926897	0.0098967	0.920755	1
Xetro.A00347|ugt3a2	135.324	0.0723981	0.210891	0.117726	0.731514	1
Xetro.A00348|	0.961053	-0.744262	1.4305	0.275469	0.599686	1
Xetro.A00349|slc1a3	21515.6	0.00703139	0.103528	0.00461029	0.945866	1
Xetro.A00351|snx18	2118.31	-0.16752	0.0776525	4.65151	0.0310262	0.312481
Xetro.A00352|hspb3	0.686607	-0.649117	1.40872	0.334302	0.563137	1
Xetro.A00353|arl15	90.0189	-0.0474007	0.140032	0.114353	0.735242	1
Xetro.A00354|	2.35399	0.17212	0.894645	0.0366857	0.848106	1
Xetro.A00356|	0.286304	0.568882	2.46694	0.0726954	0.787452	1
Xetro.A00357|ndufs4	394.073	-0.0848967	0.0878882	0.931822	0.33439	0.895358
Xetro.A00358|fst	1631.44	-0.032046	0.171299	0.0349709	0.851657	1
Xetro.A00359|mocs2	864.265	0.0774731	0.0698942	1.22767	0.26786	0.841831
Xetro.A00360|itga2	1384.5	0.260346	0.096666	7.24384	0.00711447	0.129822
Xetro.A00361|	688.841	0.205326	0.108122	3.60336	0.0576629	0.435217
Xetro.A00362|itga1	39.063	-0.677993	0.318764	4.47438	0.0344067	0.329611
Xetro.A00363|isl1	1614.66	-0.0117797	0.084839	0.0192827	0.889559	1
Xetro.A00364|	0.0604392	0.0589598	3.72496	4.87722e-05	0.994428	1
Xetro.A00365|parp8	40.4941	-0.271808	0.245709	1.22178	0.269011	0.842613
Xetro.A00366|	15.0338	-0.653812	0.51664	1.59547	0.206546	0.767062
Xetro.A00367|emb	186.819	-0.325071	0.142774	5.17646	0.022895	0.266967
Xetro.A00368|hcn1	39.6491	-0.0125986	0.204274	0.00380181	0.950835	1
Xetro.A00369|mrps30	1851.92	-0.0266063	0.0623373	0.182104	0.669571	1
Xetro.A00370|fgf10	42.8278	0.0759198	0.194469	0.152494	0.696163	1
Xetro.A00371|	69.1343	0.0747226	0.145598	0.263329	0.607843	1
Xetro.A00372|nnt	12996.7	0.0641307	0.113493	0.319253	0.572057	1
Xetro.A00373|paip1	2184.28	0.0670604	0.0473143	2.00897	0.156372	0.698107
Xetro.A00374|c5orf28	374.011	0.0419798	0.114674	0.134001	0.714319	1
Xetro.A00375|hmgcs1	2466.14	0.0777652	0.177543	0.191821	0.661405	1
Xetro.A00376|nim1	23.092	-0.00704542	0.279969	0.000633702	0.979917	1
Xetro.A00377|znf131	2876.32	-0.127343	0.0854036	2.22234	0.136026	0.658301
Xetro.A00379|sepp1	729.771	0.101607	0.152186	0.444049	0.505175	0.994374
Xetro.A00380|ccdc152	4.23554	0.423828	0.809183	0.272536	0.601636	1
Xetro.A00381|ghr	123.534	-0.137735	0.142619	0.932907	0.334109	0.895358
Xetro.A00384|fbxo4	650.263	0.0872663	0.0793501	1.20834	0.271661	0.84365
Xetro.A00385|oxct1	2187.2	-0.372199	0.10692	12.0656	0.000513602	0.0217238
Xetro.A00386|plcxd3	70.5644	-0.132913	0.158812	0.699341	0.403005	0.944666
Xetro.A00387|	7.7574	0.331846	0.427485	0.603412	0.437279	0.964151
Xetro.A00388|c6.1	18.482	0.675662	0.477572	1.97707	0.1597	0.703044
Xetro.A00389|c6.2	8421.25	-0.329504	0.131107	6.3	0.0120738	0.181026
Xetro.A00390|c7	5454.72	-0.120021	0.109307	1.20535	0.272254	0.844008
Xetro.A00391|	0.749914	1.97525	1.66669	1.76409	0.184116	0.74034
Xetro.A00392|rpl37	12878.3	-0.0883933	0.116622	0.571788	0.449549	0.970182
Xetro.A00393|prkaa1	3475.68	-0.0532775	0.0464078	1.31786	0.250976	0.825747
Xetro.A00394|	43.5294	-0.159453	0.343795	0.214504	0.64326	1
Xetro.A00395|ttc33	499.236	0.0952958	0.10777	0.781543	0.37667	0.928553
Xetro.A00396|ptger4	1009.88	0.156801	0.0792454	3.91443	0.0478734	0.398166
Xetro.A00397|dab2	2811.03	0.116405	0.120741	0.929149	0.335084	0.896028
Xetro.A00398|c9	54226.8	0.31403	0.169358	3.38927	0.065622	0.467444
Xetro.A00400|	0	NA	NA	NA	NA	NA
Xetro.A00404|	0	NA	NA	NA	NA	NA
Xetro.A00406|	235.618	-0.233518	0.183106	1.62232	0.202769	0.762703
Xetro.A00407|rictor	3959.7	0.137301	0.0510846	7.22003	0.00720946	0.130751
Xetro.A00408|osmr	7.27862	0.60614	0.558855	1.15216	0.283098	0.853458
Xetro.A00409|	3.12175	-0.223062	0.811476	0.0764587	0.782155	1
Xetro.A00410|	0.27342	-1.38816	2.49315	0.646076	0.421519	0.955159
Xetro.A00411|lifr	1095.63	0.0738082	0.107236	0.473648	0.491314	0.989576
Xetro.A00412|	385.066	-0.0835511	0.0990548	0.709885	0.399482	0.942835
Xetro.A00413|egflam	1755.68	0.0447974	0.0612651	0.534656	0.464656	0.978103
Xetro.A00414|gdnf	31.1619	-0.388474	0.218374	3.17692	0.0746852	0.497421
Xetro.A00415|wdr70	725.739	-0.0522215	0.0907209	0.331302	0.564893	1
Xetro.A00416|	475.214	-0.0761852	0.0821462	0.860254	0.353668	0.910579
Xetro.A00417|nup155	5943.51	-0.0197495	0.0664566	0.0883121	0.766334	1
Xetro.A00418|c5orf42	148.331	0.187938	0.113609	2.73673	0.0980653	0.566093
Xetro.A00419|	125.36	0.14565	0.114754	1.60847	0.204707	0.765046
Xetro.A00420|	180.794	0.138529	0.111773	1.5353	0.215319	0.781567
Xetro.A00421|	131.252	-0.00388831	0.111606	0.00121301	0.972217	1
Xetro.A00422|	50.2582	0.0677308	0.164037	0.170562	0.679613	1
Xetro.A00423|nipbl	8153.17	0.0764766	0.0464473	2.71041	0.0996955	0.571317
Xetro.A00424|	0.463772	-2.0662	1.9894	1.64527	0.199604	0.760252
Xetro.A00425|ranbp3l	5457.5	-0.0653806	0.365189	0.0320446	0.85793	1
Xetro.A00426|nadkd1	762.48	-0.0279753	0.0877174	0.101745	0.749745	1
Xetro.A00427|skp2	1975.46	-0.176763	0.0738753	5.72075	0.0167655	0.221655
Xetro.A00428|	0.655182	-0.569086	1.5874	0.187293	0.66518	1
Xetro.A00429|lmbrd2	1599.33	0.0782612	0.0836494	0.875075	0.349554	0.906948
Xetro.A00430|	5395.81	0.0589904	0.0484434	1.48249	0.223386	0.792898
Xetro.A00431|hapln1	15.8208	-0.620885	0.429399	2.09513	0.147769	0.680938
Xetro.A00432|edil3	11.0385	-0.290436	0.399358	0.531511	0.465972	0.978174
Xetro.A00433|	3.82053	-0.642175	0.66288	0.944429	0.331142	0.894721
Xetro.A00434|	0.0990125	-0.42193	3.72496	0.042699	0.836293	1
Xetro.A00435|	0	NA	NA	NA	NA	NA
Xetro.A00437|	0.177076	0.0589598	3.72496	4.87722e-05	0.994428	1
Xetro.A00438|cox7c	3719.29	-0.190563	0.110783	2.94808	0.0859796	0.533525
Xetro.A00439|rasa1	2518.19	-0.199193	0.0559853	12.6491	0.000375752	0.017006
Xetro.A00440|ccnh	563.632	-0.106406	0.0844471	1.58659	0.207813	0.768898
Xetro.A00441|tmem161b	921.568	0.079012	0.137549	0.329879	0.56573	1
Xetro.A00442|	0.0990125	-0.42193	3.72496	0.042699	0.836293	1
Xetro.A00443|	0.163435	-0.421927	3.72496	0.00268769	0.958654	1
Xetro.A00444|	22.1813	-0.479494	0.263298	3.31896	0.0684852	0.477392
Xetro.A00445|	2.64332	-0.719315	0.873054	0.682542	0.408713	0.948523
Xetro.A00446|	294.965	0.0136664	0.141292	0.00936025	0.922926	1
Xetro.A00447|mef2c	739.328	-0.0109135	0.118192	0.0085261	0.92643	1
Xetro.A00448|cetn3	570.738	-0.121922	0.081034	2.26338	0.132464	0.650828
Xetro.A00449|mblac2	41.1203	-0.319204	0.238071	1.79737	0.180031	0.734228
Xetro.A00450|	0.81297	-0.0656164	1.39821	0.0021597	0.962934	1
Xetro.A00451|	1.38094	-0.179343	1.04585	0.0159697	0.899438	1
Xetro.A00452|	20.3574	0.218961	0.275464	0.631596	0.426771	0.95895
Xetro.A00453|pcsk1	514.608	-0.197466	0.163887	1.44954	0.228601	0.799456
Xetro.A00454|	0.0604392	0.0589598	3.72496	4.87722e-05	0.994428	1
Xetro.A00455|cast	7714.17	-0.0460356	0.0701427	0.430705	0.511643	0.997935
Xetro.A00456|erap1	89.2409	0.339015	0.235666	2.06662	0.150555	0.687563
Xetro.A00457|lnpep	1840.13	0.155117	0.0800164	3.75668	0.0525969	0.416039
Xetro.A00458|lix1	97.7927	-0.0842639	0.131903	0.408119	0.522926	1
Xetro.A00459|riok2	3487.01	-0.103333	0.0648685	2.53685	0.111216	0.603873
Xetro.A00460|	168.962	-0.0509287	0.150067	0.115194	0.734307	1
Xetro.A00461|rgmb	2714.8	-0.0274125	0.066786	0.168465	0.681479	1
Xetro.A00462|chd1	5217.09	-0.0296928	0.0433114	0.469888	0.493039	0.990754
Xetro.A00463|	17.774	-0.165587	0.283729	0.340104	0.559769	1
Xetro.A00464|fam174a	243.635	0.0429898	0.111182	0.149163	0.699337	1
Xetro.A00465|st8sia4	99.5836	0.0338057	0.143882	0.0552498	0.814168	1
Xetro.A00466|slco4c1	426.141	0.0805643	0.143197	0.31596	0.574046	1
Xetro.A00467|pam	2586.83	-0.172846	0.144971	1.41788	0.233752	0.804427
Xetro.A00468|ppip5k2	2193.1	0.0726463	0.0586928	1.53165	0.215866	0.78204
Xetro.A00469|c5orf30	1844.11	0.108379	0.0857257	1.59783	0.206211	0.766797
Xetro.A00470|	2.73859	-1.04671	0.779463	1.83971	0.174985	0.725102
Xetro.A00471|nudt12	113.384	0.155856	0.133939	1.35562	0.244299	0.816703
Xetro.A00472|efna5	289.702	0.090503	0.103271	0.768059	0.380818	0.93089
Xetro.A00474|fbxl17	429.562	-0.0540151	0.0660393	0.668804	0.413469	0.950929
Xetro.A00475|fer	260.656	0.102205	0.0758648	1.81507	0.177901	0.730413
Xetro.A00476|pja2	1429.98	0.0119413	0.0794346	0.0225966	0.880511	1
Xetro.A00477|man2a1	5766.75	0.0594209	0.0711852	0.696702	0.403894	0.945196
Xetro.A00478|tmem232	27.0701	-0.630564	0.298353	4.48013	0.0342912	0.329023
Xetro.A00479|	7.63176	-0.710537	0.473297	2.27719	0.131289	0.64805
Xetro.A00480|slc25a46	334.231	-0.0918094	0.1281	0.512269	0.474158	0.981081
Xetro.A00481|wdr36	6303.15	-0.089521	0.0635601	1.98332	0.159041	0.702556
Xetro.A00482|camk4	174.4	0.0245135	0.147812	0.0275033	0.868282	1
Xetro.A00483|	0.0530645	0.0589598	3.72496	4.87722e-05	0.994428	1
Xetro.A00484|	0.455476	0.0589736	1.96456	0.0015722	0.968371	1
Xetro.A00485|stard4	184.653	-0.0844307	0.126266	0.446473	0.504015	0.993798
Xetro.A00486|	6.54684	0.194538	0.467315	0.172165	0.678194	1
Xetro.A00487|epb41l4a	1061.1	-0.242311	0.0964517	6.30561	0.0120357	0.180815
Xetro.A00488|apc	4016.95	0.0662411	0.0984084	0.452995	0.500916	0.993477
Xetro.A00489|srp19	2769.38	-0.159761	0.0562741	8.05574	0.00453596	0.0970688
Xetro.A00490|reep5	1788.54	-0.00321145	0.0707749	0.00205909	0.963807	1
Xetro.A00491|dcp2	5127.26	0.0411394	0.0644706	0.407149	0.52342	1
Xetro.A00492|mcc	1090.57	-0.0236676	0.0541425	0.191113	0.661992	1
Xetro.A00493|	0.118113	0.0589665	3.72496	-0.000105637	1	1
Xetro.A00494|	58.5483	-0.127735	0.203994	0.387781	0.533468	1
Xetro.A00495|ythdc2	1101.82	0.211995	0.0811615	6.81888	0.00901993	0.149594
Xetro.A00496|	164.724	0.107427	0.172784	0.386215	0.534296	1
Xetro.A00497|kcnn2	112.88	-0.0103162	0.197352	0.00272226	0.958389	1
Xetro.A00498|aifm3	3060.46	-0.340339	0.129416	6.89599	0.00863894	0.145477
Xetro.A00499|	0.780638	-0.93476	1.47466	0.38333	0.535826	1
Xetro.A00500|unnamed	12.4571	-0.530247	0.429279	1.52073	0.217509	0.784673
Xetro.A00501|lyrm7	59.454	0.0876997	0.166943	0.275995	0.599338	1
Xetro.A00502|	92.376	-0.181769	0.231669	0.602502	0.437625	0.964151
Xetro.A00503|	0.32857	-0.359037	2.86761	0.0256042	0.872871	1
Xetro.A00504|	0	NA	NA	NA	NA	NA
Xetro.A00505|chsy3	31.2959	-0.0494375	0.217186	0.0517537	0.820039	1
Xetro.A00506|	4.34355	-0.322738	0.547287	0.343405	0.557871	1
Xetro.A00508|kiaa1024l	0	NA	NA	NA	NA	NA
Xetro.A00509|adamts19	44.4395	-0.151178	0.228073	0.43844	0.507877	0.995832
Xetro.A00510|isoc1	228.308	0.298866	0.219028	1.8574	0.172926	0.721735
Xetro.A00511|	56.3432	0.0988798	0.173179	0.325847	0.568115	1
Xetro.A00512|slc27a6	1177.93	0.0252347	0.0999778	0.0637008	0.800739	1
Xetro.A00513|fbn2	406.682	0.19577	0.223632	0.762323	0.382603	0.931415
Xetro.A00514|slc12a2	7882.1	-0.067627	0.0592638	1.30096	0.254038	0.829635
Xetro.A00515|	0.058235	0.0589598	3.72496	4.87722e-05	0.994428	1
Xetro.A00516|	0.108886	0.0589598	3.72496	4.87722e-05	0.994428	1
Xetro.A00517|	0.0544892	-0.421927	3.72496	0.0448684	0.832246	1
Xetro.A00518|	920.593	-0.125273	0.0823368	2.31419	0.128198	0.642752
Xetro.A00519|ctxn3	24.5673	-0.462685	0.295416	2.44327	0.11803	0.621171
Xetro.A00520|prrc1	4116.92	-0.0359579	0.0852776	0.17768	0.673375	1
Xetro.A00521|megf10	814.291	-0.223343	0.173613	1.65211	0.198673	0.759938
Xetro.A00522|c5orf63	46.6594	-0.247695	0.231818	1.14569	0.284453	0.854399
Xetro.A00523|march3	180.384	-0.355071	0.229221	2.37892	0.122982	0.630885
Xetro.A00524|lmnb1	22676	-0.129128	0.055919	5.33057	0.0209545	0.253071
Xetro.A00525|c5orf48	119.594	-0.534945	0.321519	2.75441	0.0969866	0.564432
Xetro.A00526|phax	2776.89	-0.153036	0.0685466	4.98139	0.0256214	0.283036
Xetro.A00527|aldh7a1	352.305	-0.356075	0.122645	8.36742	0.00382007	0.0874661
Xetro.A00528|gramd3	82.1411	0.251996	0.190359	1.74957	0.185931	0.743383
Xetro.A00529|ell2	5436.88	0.119794	0.142822	0.703215	0.401706	0.943518
Xetro.A00530|glrx	1092.96	0.0214648	0.0987679	0.0472021	0.828005	1
Xetro.A00531|	9.42145	-0.404435	0.395719	1.04662	0.306287	0.874163
Xetro.A00532|rhobtb3	385.869	-0.00526275	0.16201	0.00105486	0.97409	1
Xetro.A00533|rfesd	1983.33	0.0649028	0.0953488	0.463289	0.496091	0.991657
Xetro.A00534|gpr150	50.5378	0.172453	0.396673	0.188855	0.663871	1
Xetro.A00535|arsk	16.6472	-0.0948613	0.359613	0.0697507	0.7917	1
Xetro.A00536|ttc37	559.533	0.241229	0.101618	5.63128	0.0176428	0.228314
Xetro.A00537|fam81b	209.159	-0.215951	0.146077	2.18383	0.139467	0.665625
Xetro.A00538|	13.0892	0.547997	0.321729	2.90814	0.0881334	0.541007
Xetro.A00540|mctp1	152.797	0.113738	0.176771	0.41376	0.520067	1
Xetro.A00541|	12.2007	-0.454834	0.364364	1.56438	0.211025	0.774139
Xetro.A00542|ankrd32	608.663	0.290927	0.0658059	19.5464	9.81872e-06	0.000930527
Xetro.A00543|	1.11657	0.267069	1.1476	0.0546015	0.815241	1
Xetro.A00544|kiaa0825	123.687	0.209824	0.147422	2.02771	0.154454	0.694561
Xetro.A00545|fam172a	327.684	0.112979	0.0934758	1.45978	0.226964	0.798123
Xetro.A00546|	0.0483615	-0.42193	3.72496	0.042699	0.836293	1
Xetro.A00547|nr2f1	2901.38	0.0426061	0.0829956	0.263459	0.607753	1
Xetro.A00548|	6.10257	0.806586	0.576299	1.96095	0.161412	0.704825
Xetro.A00549|arrdc3	4096.29	0.18693	0.198715	0.884086	0.347085	0.904446
Xetro.A00550|	0.886539	0.220684	1.50031	-0.0039888	1	1
Xetro.A00551|znf608	4685.25	0.199806	0.0962327	4.30725	0.0379503	0.349667
Xetro.A00553|csnk1g3	760.013	-0.00188592	0.076346	0.000610153	0.980293	1
Xetro.A00554|cep120	1164.75	0.10049	0.0606856	2.74122	0.0977902	0.566058
Xetro.A00555|	22.9639	-0.236163	0.247297	0.91324	0.339256	0.899558
Xetro.A00556|prdm6	7.5762	-0.480219	0.479858	0.990164	0.319702	0.885646
Xetro.A00557|ppic	238.65	0.238567	0.115305	4.26523	0.0389	0.354708
Xetro.A00558|snx24	443.948	0.124656	0.0866966	2.06709	0.150509	0.687475
Xetro.A00559|snx2	1722.86	0.0571404	0.0780196	0.536247	0.463992	0.977992
Xetro.A00560|sncaip	669.076	0.114672	0.126099	0.822763	0.364374	0.918917
Xetro.A00561|znf474	45.8635	-0.586499	0.291362	4.00229	0.0454385	0.386263
Xetro.A00562|lox	1488.58	-0.280784	0.292835	0.917598	0.338106	0.898589
Xetro.A00563|srfbp1	1261.33	-0.145939	0.0738327	3.90665	0.0480955	0.398415
Xetro.A00564|prr16	11.2538	0.267661	0.461168	0.325095	0.568562	1
Xetro.A00565|hsd17b4	439.063	0.244843	0.0942569	6.7453	0.00939948	0.154081
Xetro.A00566|tnfaip8	539.522	-0.0369009	0.0622494	0.351412	0.553315	1
Xetro.A00567|dmxl1	3720.33	0.138804	0.0598879	5.36939	0.0204931	0.24945
Xetro.A00568|dtwd2	263.555	0.0507377	0.100936	0.252595	0.615254	1
Xetro.A00569|sema6a	7447.14	0.0497406	0.0443607	1.25731	0.262161	0.835896
Xetro.A00570|commd10	67.5241	0.0235692	0.155798	0.0229004	0.879716	1
Xetro.A00571|loc644100	2.98336	0.186739	0.823911	0.0392486	0.842957	1
Xetro.A00572|aqpep	49.1663	0.0335112	0.263802	0.016148	0.898881	1
Xetro.A00573|ap3s1	1697.5	0.0612733	0.0577808	1.12434	0.288985	0.858072
Xetro.A00574|cdo1	546.687	-0.635374	0.357657	3.12282	0.0772029	0.505431
Xetro.A00575|tmed7	4452.46	-0.0996787	0.0434064	5.2727	0.0216624	0.259054
Xetro.A00576|	0.058235	0.0589598	3.72496	4.87722e-05	0.994428	1
Xetro.A00577|fem1c	1365.15	-0.0577682	0.0733929	0.619521	0.431225	0.962076
Xetro.A00578|ccdc112	357.734	-0.133284	0.132677	1.00858	0.315243	0.88129
Xetro.A00579|pggt1b	2915.14	-0.0518529	0.0615314	0.710026	0.399435	0.942835
Xetro.A00580|trim36	2534.67	-0.0762521	0.123796	0.379168	0.538049	1
Xetro.A00581|suds3	2601.08	0.0550746	0.0478031	1.32698	0.249343	0.823382
Xetro.A00582|taok3	457.873	-0.0105532	0.0879265	0.0144139	0.904437	1
Xetro.A00583|	106.133	-0.0328451	0.186945	0.0308261	0.860629	1
Xetro.A00584|pebp1	157.635	-0.647686	0.136399	22.5226	2.07681e-06	0.000254148
Xetro.A00585|	1.38029	-0.121915	1.12159	0.0112115	0.915674	1
Xetro.A00586|vsig10	963.655	0.447078	0.171043	6.78675	0.00918369	0.151811
Xetro.A00587|	1024.73	0.436822	0.15045	8.39456	0.00376345	0.086721
Xetro.A00588|wsb2	909.513	0.10058	0.0648619	2.40358	0.121058	0.627786
Xetro.A00589|rfc5	1380.62	-0.330599	0.0735835	20.1548	7.14195e-06	0.00071445
Xetro.A00590|	40.7073	-0.0767804	0.210334	0.133595	0.714733	1
Xetro.A00591|	152.605	-0.119614	0.15004	0.630232	0.42727	0.959061
Xetro.A00592|ksr2	106.734	-0.334147	0.167313	3.98564	0.0458896	0.388444
Xetro.A00593|	0.21612	0.539853	3.72496	0.0524773	0.818807	1
Xetro.A00595|	2097.05	-0.0827629	0.107043	0.597576	0.439504	0.96442
Xetro.A00596|hspb8	3898.13	0.169525	0.0847976	3.99344	0.0456776	0.387315
Xetro.A00597|	37.2327	-0.360903	0.204182	3.12052	0.0773122	0.505431
Xetro.A00598|	4.11379	0.162095	0.534412	0.0918046	0.761895	1
Xetro.A00599|susd2	299.607	0.237457	0.174781	1.84347	0.174545	0.724776
Xetro.A00600|kremen1	462.902	0.151079	0.0731607	4.26238	0.0389653	0.355062
Xetro.A00601|znrf3	910.924	-0.0405614	0.0756311	0.287402	0.59189	1
Xetro.A00602|xbp1	9506.15	0.0532473	0.0521808	1.04125	0.307531	0.875007
Xetro.A00603|	698.348	-0.00715255	0.146834	0.00237206	0.961155	1
Xetro.A00604|tcn2	198.791	0.264693	0.212101	1.55825	0.211921	0.776161
Xetro.A00605|p2rx6	2.3663	-0.329287	0.924193	0.126942	0.721624	1
Xetro.A00606|	0.309624	-0.376733	2.13316	0.0434197	0.834937	1
Xetro.A00607|slc35e4	2778.41	0.387756	0.105188	13.5218	0.000235812	0.0121071
Xetro.A00608|	67.4245	-0.0809702	0.172055	0.221526	0.63788	1
Xetro.A00609|dusp18	37.4601	-0.0670164	0.223968	0.0895517	0.764748	1
Xetro.A00610|	19.2674	0.716782	0.271171	7.06521	0.00785949	0.138166
Xetro.A00611|osbp2	154.554	-0.275114	0.19714	1.93893	0.163785	0.708214
Xetro.A00613|	83.4467	-0.0870921	0.200127	0.189373	0.663439	1
Xetro.A00615|	29.6464	-0.278971	0.284465	0.959497	0.327314	0.891798
Xetro.A00616|	341.762	0.0261403	0.207977	0.0157119	0.900249	1
Xetro.A00617|mzt2b	644.297	0.0809942	0.0620714	1.70245	0.191968	0.751228
Xetro.A00618|	1209.04	-0.0502542	0.0849068	0.350441	0.553863	1
Xetro.A00619|lztr1	1904.74	0.124266	0.0564993	4.83835	0.0278335	0.295969
Xetro.A00620|chek2	169.09	-0.153497	0.0917533	2.7994	0.0942996	0.557113
Xetro.A00622|nos1	154.033	-0.343925	0.136006	6.36696	0.0116265	0.17704
Xetro.A00623|fbxo21	349.334	0.229609	0.0794706	8.35421	0.00384794	0.0879444
Xetro.A00624|tesc	570.436	0.134581	0.0689173	3.81312	0.0508526	0.409436
Xetro.A00625|fbxw8	1048.03	0.0860716	0.0952597	0.816149	0.366308	0.919873
Xetro.A00626|	12.2071	-0.601924	0.345905	3.0563	0.0804247	0.516016
Xetro.A00627|rnft2	110.817	0.113464	0.122086	0.863259	0.352828	0.909453
Xetro.A00628|c12orf49	149.631	0.126729	0.0929966	1.85587	0.173102	0.721957
Xetro.A00629|cmklr1	3.39472	-0.778071	0.844487	0.73381	0.391651	0.937504
Xetro.A00630|wscd2	63.4983	-0.218904	0.257796	0.718609	0.3966	0.942132
Xetro.A00631|	2439.02	0.133077	0.157535	0.712822	0.398508	0.942835
Xetro.A00632|	2.05519	-0.259022	0.956008	0.0723533	0.787941	1
Xetro.A00633|	985.337	-0.0153026	0.0732567	0.0436069	0.834587	1
Xetro.A00634|rpl6	23702	-0.0701964	0.0874971	0.642582	0.422777	0.955793
Xetro.A00635|	2490.84	0.215182	0.097473	4.86963	0.0273334	0.292969
Xetro.A00636|	7.20566	0.32082	0.509427	0.391231	0.531653	1
Xetro.A00637|c12orf51	4369.26	0.1323	0.0692285	3.65024	0.056061	0.429557
Xetro.A00640|trafd1	1635.66	0.0654829	0.0945758	0.479217	0.488777	0.988102
Xetro.A00641|naa25	5464.5	0.0175097	0.0466448	0.140918	0.707371	1
Xetro.A00642|erp29	339.917	0.272346	0.144886	3.52949	0.0602863	0.445807
Xetro.A00643|	0.214528	0.539862	3.10946	0.0306868	0.860941	1
Xetro.A00644|mapkapk5	446.179	0.00210844	0.0847267	0.000618833	0.980154	1
Xetro.A00645|myl2	8.27975	0.733907	0.604	1.47361	0.224777	0.794727
Xetro.A00646|cux2	240.288	-0.10108	0.102547	0.971514	0.324303	0.889653
Xetro.A00647|fam109a	301.257	0.151009	0.119467	1.59829	0.206146	0.766797
Xetro.A00648|	86.5259	0.000779157	0.148187	2.75184e-05	0.995814	1
Xetro.A00649|sh2b3	206.313	0.0680138	0.123152	0.305005	0.580762	1
Xetro.A00650|atxn2	3908.98	0.0228049	0.0685684	0.110611	0.73945	1
Xetro.A00651|brap	959.117	0.235768	0.0804122	8.59029	0.00337961	0.0799968
Xetro.A00652|acad10	283.697	0.108506	0.153336	0.499748	0.479611	0.982638
Xetro.A00653|aldh2	134.254	-0.205373	0.24401	0.705479	0.400949	0.942835
Xetro.A00654|ppp1cc	7838.41	0.0375725	0.0478706	0.616002	0.432537	0.96281
Xetro.A00655|hvcn1	708.47	0.469435	0.133526	12.2022	0.000477342	0.0206403
Xetro.A00656|	94.4284	-0.0724523	0.135691	0.285114	0.593369	1
Xetro.A00657|tctn1	335.82	-0.079711	0.0757853	1.10615	0.29292	0.85998
Xetro.A00658|pptc7	2087.61	0.0686057	0.0898281	0.582766	0.44523	0.96697
Xetro.A00659|rad9b	5.31116	-0.525694	0.620864	0.720248	0.396063	0.941635
Xetro.A00660|vps29	1848.41	0.00218605	0.0826172	0.000699626	0.978898	1
Xetro.A00661|gpn3	865.251	0.0326852	0.0875911	0.139147	0.70913	1
Xetro.A00662|arpc3	3639.13	-0.084613	0.0634998	1.7741	0.182875	0.738799
Xetro.A00663|anapc7	1615.18	0.0296122	0.0641682	0.212935	0.644477	1
Xetro.A00664|atp2a2	16241.3	-0.0140633	0.109224	0.016578	0.897551	1
Xetro.A00665|ift81	655.091	-0.105694	0.105074	1.01107	0.314646	0.881041
Xetro.A00666|	0.327136	-0.888355	2.43933	0.270506	0.602993	1
Xetro.A00667|p2rx7	1.11179	-0.11151	1.01228	0.0120164	0.912711	1
Xetro.A00668|	0.319165	-1.25463	2.42406	0.375733	0.539896	1
Xetro.A00670|	1.40399	-1.08383	1.18835	0.844579	0.35809	0.914343
Xetro.A00671|p2rx4	128.514	-0.148473	0.15136	0.963372	0.326339	0.89116
Xetro.A00672|camkk2	656.673	-0.0556511	0.0757994	0.538846	0.462911	0.977402
Xetro.A00673|anapc5	971.555	0.0562108	0.0771651	0.530572	0.466367	0.978174
Xetro.A00674|rnf34	336.593	-0.0716577	0.0919523	0.607573	0.435703	0.963869
Xetro.A00675|kdm2b	3207.2	-0.0505449	0.0604947	0.69797	0.403467	0.944852
Xetro.A00676|orai2	1283.34	-0.0183202	0.10651	0.0295804	0.863446	1
Xetro.A00677|morn3	182.375	-0.40767	0.1558	6.82852	0.00897136	0.149083
Xetro.A00678|tmem120b	1561.38	-0.0557586	0.0671363	0.689155	0.406452	0.946853
Xetro.A00679|rhof	241.562	-0.277517	0.105445	6.91768	0.00853478	0.144625
Xetro.A00680|setd1b	2860.02	0.0526246	0.0618119	0.724482	0.394678	0.940168
Xetro.A00681|hpd	50.2394	-0.771593	0.447529	2.96685	0.0849874	0.530949
Xetro.A00682|psmd9	557.984	0.0574321	0.0630354	0.829561	0.362399	0.917973
Xetro.A00683|wdr66	669.396	-0.407395	0.1132	12.8968	0.000329147	0.0155036
Xetro.A00684|bcl7a	2288.96	-0.0680478	0.0486648	1.9542	0.162135	0.705048
Xetro.A00685|	106.537	-0.150696	0.159662	0.885333	0.346745	0.90422
Xetro.A00686|mlxip	2083.58	-0.063419	0.0772629	0.671775	0.412433	0.950929
Xetro.A00687|lrrc43	213	-0.286626	0.145737	3.86319	0.0493564	0.403323
Xetro.A00688|	8.85685	-0.676877	0.51237	1.73664	0.187565	0.745393
Xetro.A00689|b3gnt4	58.6638	0.14726	0.158667	0.860921	0.353481	0.910579
Xetro.A00690|diablo	1891.71	0.0464413	0.0789764	0.345757	0.556525	1
Xetro.A00691|	64.5156	0.128126	0.226388	0.320203	0.571486	1
Xetro.A00693|	292.009	0.10446	0.162922	0.410309	0.521813	1
Xetro.A00694|	2.30142	-0.355749	0.888806	0.157925	0.691075	1
Xetro.A00695|vps33a	668.469	0.195916	0.0710616	7.59677	0.0058473	0.11543
Xetro.A00696|	83.6823	0.027589	0.149712	0.0339535	0.853806	1
Xetro.A00697|unnamed	7.3886	-0.734978	0.518724	2.00692	0.156583	0.698512
Xetro.A00698|clip1	6162.78	0.160947	0.0375293	18.3854	1.80432e-05	0.00154711
Xetro.A00699|zcchc8	1285.62	-0.0147228	0.0523767	0.0790159	0.778635	1
Xetro.A00700|	3.1893	-1.34162	0.766425	3.19938	0.0736664	0.493692
Xetro.A00701|rsrc2	2459.4	0.012072	0.0813768	0.0220072	0.882068	1
Xetro.A00702|kntc1	1404.14	0.381832	0.0822424	21.5102	3.51956e-06	0.000394696
Xetro.A00703|hcar3	3.63199	-0.255771	0.740609	0.119394	0.729693	1
Xetro.A00704|denr	2547.81	-0.353823	0.0589863	35.9085	2.06802e-09	5.79253e-07
Xetro.A00705|ccdc62	361.303	0.236527	0.0960257	6.06477	0.0137905	0.196409
Xetro.A00706|hip1r	1873.92	0.107813	0.0963784	1.25067	0.263424	0.837092
Xetro.A00707|vps37b	4876.81	0.024331	0.0544681	0.199409	0.655198	1
Xetro.A00708|abcb9	273.276	-0.152923	0.253312	0.361952	0.547424	1
Xetro.A00709|ogfod2	155.555	-0.0893285	0.122613	0.53039	0.466443	0.978174
Xetro.A00710|arl6ip4	1620.41	0.201903	0.0616167	10.7333	0.00105227	0.035702
Xetro.A00711|pitpnm2	1234.01	-0.0190724	0.0594917	0.102755	0.748548	1
Xetro.A00712|	0.420324	-1.07939	1.91702	0.514149	0.473348	0.980899
Xetro.A00713|mphosph9	1437.66	0.0844903	0.0810546	1.08645	0.297258	0.865895
Xetro.A00714|	4.65751	0.138918	0.582718	0.0565821	0.811982	1
Xetro.A00715|	418.708	0.0974886	0.0778239	1.57015	0.210185	0.773312
Xetro.A00716|cdk2ap1	2147.2	-0.163593	0.084788	3.71958	0.053778	0.421378
Xetro.A00717|sbno1	8972.16	0.114797	0.0457759	6.28699	0.0121628	0.181857
Xetro.A00718|setd8	3374.57	-0.0951686	0.073088	1.69406	0.193066	0.752241
Xetro.A00719|rilpl2	722.242	0.0374967	0.0703825	0.283485	0.594426	1
Xetro.A00720|snrnp35	433.457	-0.0672582	0.123605	0.295974	0.586417	1
Xetro.A00721|rilpl1	1568.23	0.0231388	0.0578996	0.159674	0.689456	1
Xetro.A00722|tmed2	10862.8	-0.0453944	0.0611877	0.550336	0.45818	0.974295
Xetro.A00723|ddx55	2448.36	-0.118028	0.05506	4.59305	0.0321018	0.318729
Xetro.A00724|eif2b1	1290.74	-0.0283832	0.0935366	0.0919206	0.76175	1
Xetro.A00725|gtf2h3	593.703	-0.0101622	0.0588645	0.0297947	0.862957	1
Xetro.A00726|	249.137	-0.887449	0.0979449	82.2886	1.17598e-19	1.34751e-16
Xetro.A00727|tctn2	299.112	0.203759	0.121676	2.80186	0.0941549	0.557027
Xetro.A00728|	10.1022	0.414955	0.423004	0.962305	0.326607	0.89116
Xetro.A00729|atp6v0a2	1287.45	0.133412	0.11628	1.31563	0.251377	0.826525
Xetro.A00730|dnah10	1667.01	-0.873929	0.0998532	75.597	3.47887e-18	3.65412e-15
Xetro.A00731|ccdc92	586.48	-0.0895555	0.0697802	1.64625	0.19947	0.760252
Xetro.A00732|	0.276932	-0.438426	2.93704	0.052763	0.818323	1
Xetro.A00733|fam101a	59.8039	-0.246532	0.17006	2.1019	0.147116	0.680885
Xetro.A00734|	0.0556095	0.0589598	3.72496	4.87722e-05	0.994428	1
Xetro.A00735|ncor2	1860.48	0.292101	0.071736	16.5479	4.74361e-05	0.00331251
Xetro.A00736|	0.180898	1.0545	3.72223	0.15904	0.690042	1
Xetro.A00737|	11.0206	0.0534144	0.376447	0.0196402	0.888547	1
Xetro.A00738|scarb1	2144.33	-0.182163	0.0776936	5.49381	0.0190839	0.23966
Xetro.A00739|ubc	24261.6	-0.111176	0.0906484	1.50378	0.22009	0.78788
Xetro.A00740|dhx37	2909.24	-0.0764818	0.0574513	1.77192	0.183145	0.738802
Xetro.A00741|bri3bp	1781.96	0.0937202	0.053588	3.0582	0.0803308	0.515738
Xetro.A00742|aacs	447.288	-0.0281837	0.165945	0.0288317	0.865168	1
Xetro.A00743|	11.239	-0.165161	0.35144	0.220951	0.638317	1
Xetro.A00744|tmem132b	26.3018	-0.114782	0.238896	0.231049	0.630747	1
Xetro.A00746|	26.2161	0.00274578	0.27504	9.92579e-05	0.992051	1
Xetro.A00747|tmem132c	71.3499	0.17438	0.2119	0.675562	0.411119	0.950211
Xetro.A00748|slc15a4	1398.08	0.141034	0.109137	1.66943	0.196335	0.756795
Xetro.A00749|glt1d1	84.4333	-0.182196	0.128346	2.01686	0.15556	0.696539
Xetro.A00750|	0.160234	-0.902817	3.72496	0.182214	0.669478	1
Xetro.A00751|tmem132d	15.2992	0.313698	0.313252	1.00151	0.316946	0.883251
Xetro.A00752|	4.52	0.279802	0.57322	0.238673	0.625166	1
Xetro.A00753|fzd10	2779.22	-0.0281255	0.0900069	0.097599	0.75473	1
Xetro.A00754|piwil1	24.2758	0.0929588	0.261686	0.126186	0.722419	1
Xetro.A00755|rimbp2	298.232	0.0669103	0.102025	0.430519	0.511734	0.997935
Xetro.A00756|	1.60015	-0.240391	1.0142	0.0736484	0.786097	1
Xetro.A00757|stx2	1103.9	0.246465	0.0687527	12.8345	0.000340288	0.0158858
Xetro.A00758|	0.369845	1.88536	2.05664	1.43883	0.230328	0.801843
Xetro.A00759|	1004.81	-0.238178	0.151297	2.4748	0.115684	0.615901
Xetro.A00760|ran	26888	-0.106371	0.0792562	1.80082	0.179614	0.733328
Xetro.A00761|	0.763568	-1.62497	1.32742	1.5092	0.219262	0.786894
Xetro.A00762|	50.8296	-0.0382044	0.267861	0.0203149	0.886661	1
Xetro.A00763|	29.691	-0.065592	0.238356	0.0756479	0.783284	1
Xetro.A00764|	14.4894	0.313131	0.345872	0.821557	0.364725	0.918917
Xetro.A00765|gpr133	160.062	-0.0473496	0.201186	0.0551114	0.814396	1
Xetro.A00766|	0.41818	-0.54035	2.71699	-0.0030201	1	1
Xetro.A00767|sfswap	3597.53	0.0495409	0.048986	1.02287	0.311839	0.878341
Xetro.A00768|	42.3522	0.32644	0.385225	0.711311	0.399009	0.942835
Xetro.A00769|mmp17	674.597	-0.0518142	0.107307	0.232945	0.629349	1
Xetro.A00770|ulk1	2764.97	0.664256	0.110425	35.8834	2.09489e-09	5.80332e-07
Xetro.A00771|pus1	819.974	-0.0363462	0.0908984	0.159893	0.689255	1
Xetro.A00772|	12036.3	-0.0567077	0.0465072	1.48648	0.222763	0.792658
Xetro.A00773|ep400	584.574	0.0493473	0.137216	0.129238	0.719223	1
Xetro.A00774|rnf113a	769.28	-0.148555	0.0542171	7.50817	0.00614196	0.119011
Xetro.A00775|noc4l	3220.62	-0.0792915	0.0694853	1.30169	0.253906	0.829537
Xetro.A00776|	83.5678	-0.122289	0.164186	0.554044	0.45667	0.973533
Xetro.A00777|galnt9	63.8613	0.126038	0.165421	0.581099	0.445882	0.967401
Xetro.A00778|fbrsl1	1908.16	0.0174091	0.0816992	0.0454048	0.831261	1
Xetro.A00779|	18.6453	0.111152	0.283082	0.153341	0.695362	1
Xetro.A00780|chfr	1952.5	0.091672	0.0831357	1.21547	0.270251	0.84365
Xetro.A00781|	274.331	0.0955166	0.142187	0.45118	0.501775	0.993477
Xetro.A00782|golga3	3042.94	0.0307343	0.0621325	0.244571	0.620924	1
Xetro.A00783|ankle2	3419.98	0.0786891	0.0974488	0.65185	0.419452	0.953992
Xetro.A00784|pgam5	1684.9	-0.033753	0.0774603	0.189851	0.663041	1
Xetro.A00785|	21.0374	-0.257044	0.481598	0.258444	0.611191	1
Xetro.A00786|zdhhc8	2517.73	0.0312334	0.0962084	0.105372	0.745476	1
Xetro.A00787|ranbp1	15487.3	-0.100319	0.0836106	1.4392	0.230269	0.801843
Xetro.A00788|trmt2a	3130.2	0.0422054	0.0831064	0.257833	0.611613	1
Xetro.A00789|dgcr8	11802.2	0.17754	0.0735329	5.82557	0.0157948	0.212812
Xetro.A00790|c22orf25	587.756	0.304893	0.132625	5.27801	0.0215964	0.258388
Xetro.A00791|arvcf	5862.14	0.0348647	0.0642799	0.293954	0.587698	1
Xetro.A00792|	117.737	0.278002	0.243636	1.29482	0.255162	0.831067
Xetro.A00793|comt.2	490.627	-0.18247	0.115953	2.47208	0.115884	0.616245
Xetro.A00794|comt	944.884	0.010095	0.109289	0.00852088	0.926453	1
Xetro.A00795|txnrd2	427.389	0.291318	0.168561	2.97681	0.0844658	0.529281
Xetro.A00796|gnb1l	108.243	0.47665	0.156726	9.25226	0.00235205	0.0630706
Xetro.A00797|tbx1	3867.95	0.32376	0.0941998	11.7821	0.000598025	0.0243408
Xetro.A00798|gp1bb	186.432	0.0486593	0.174792	0.0775324	0.78067	1
Xetro.A00799|sept5	606.354	0.0246598	0.0818876	0.0906943	0.763296	1
Xetro.A00800|	1.18397	0.92921	1.16506	0.642344	0.422863	0.955793
Xetro.A00801|	8958.5	0.102369	0.0527669	3.7625	0.0524141	0.415651
Xetro.A00802|cldn5	1437.12	0.023998	0.161743	0.0219818	0.882136	1
Xetro.A00803|cdc45	588.538	0.0309967	0.132061	0.0550309	0.81453	1
Xetro.A00804|ufd1l	2506.87	0.14048	0.0822159	2.91851	0.0875687	0.539426
Xetro.A00805|c22orf39	137.892	0.130144	0.29649	0.192139	0.661142	1
Xetro.A00806|mrpl40	1400.31	-0.0144768	0.0770693	0.0352524	0.851068	1
Xetro.A00807|hira	4920.15	-0.0130083	0.042098	0.0954813	0.757321	1
Xetro.A00808|ppil2	2337.49	-0.374195	0.0630158	35.1954	2.98223e-09	7.99777e-07
Xetro.A00809|	0.239966	-1.41825	3.66328	0.368309	0.543927	1
Xetro.A00810|ypel1	172.089	0.326415	0.184629	3.11139	0.0777465	0.50642
Xetro.A00811|mapk1	3415	-0.0532077	0.0550639	0.933413	0.333978	0.895358
Xetro.A00812|ppm1f	2499.49	0.0128686	0.091633	0.0197169	0.888331	1
Xetro.A00813|top3b	2349.11	0.022197	0.0746956	0.0882855	0.766368	1
Xetro.A00814|	14.9031	0.287611	0.289337	0.987209	0.320425	0.886211
Xetro.A00815|sdf2l1	1522.91	0.0872549	0.191196	0.208207	0.648176	1
Xetro.A00816|ydjc	316.338	-1.00605	0.146594	46.4645	9.32933e-12	4.35524e-09
Xetro.A00817|ube2l3	2094.7	-0.142196	0.0882712	2.5855	0.107847	0.595424
Xetro.A00818|	0	NA	NA	NA	NA	NA
Xetro.A00819|hic2	1516.15	0.105344	0.0640546	2.70448	0.100067	0.572495
Xetro.A00820|	26.5405	0.191004	0.306153	0.387902	0.533404	1
Xetro.A00821|pi4ka	2844.58	0.15785	0.0508891	9.61925	0.00192549	0.0551586
Xetro.A00822|serpind1	831.628	0.0943679	0.111534	0.714309	0.398017	0.942835
Xetro.A00823|snap29	959.668	0.129692	0.0594799	4.75189	0.0292662	0.304309
Xetro.A00824|	6354.6	-0.00618195	0.0654109	0.00893229	0.924703	1
Xetro.A00825|slc25a1	3753.04	-0.0708896	0.0937021	0.572156	0.449403	0.970182
Xetro.A00826|	0.683569	0.360667	1.62234	0.023552	0.87803	1
Xetro.A00827|	5.67979	-0.487527	0.50175	0.947916	0.33025	0.894041
Xetro.A00828|	576.509	0.0845125	0.0658342	1.64797	0.199235	0.760252
Xetro.A00829|	222.391	0.0285354	0.0930051	0.0941567	0.758958	1
Xetro.A00830|	0.207442	0.058965	3.13795	0.000606489	0.980352	1
Xetro.A00831|dgcr14	1016.39	0.0123898	0.103691	0.0142743	0.904899	1
Xetro.A00832|dgcr2	5678.08	0.0628852	0.0583648	1.16068	0.281324	0.852078
Xetro.A00833|unnamed	69.3452	-0.0153924	0.434167	0.00124967	0.9718	1
Xetro.A00834|	0.663148	-0.239577	1.6315	0.0312283	0.859732	1
Xetro.A00836|igl@	21.2914	-0.186945	0.427634	0.191413	0.661743	1
Xetro.A00837|	0.0532824	0.53985	3.72496	0.0594212	0.807413	1
Xetro.A00838|iglv5-48	0	NA	NA	NA	NA	NA
Xetro.A00839|loc651536	1.24292	1.48858	1.28757	1.40325	0.23618	0.807413
Xetro.A00840|	0.0544892	-0.421927	3.72496	0.0448684	0.832246	1
Xetro.A00841|unnamed	0	NA	NA	NA	NA	NA
Xetro.A00842|	215.785	-0.525627	0.137545	14.5577	0.000135933	0.00789569
Xetro.A00843|mmp11	822.711	-0.236377	0.178453	1.7515	0.185689	0.743144
Xetro.A00844|smarcb1	4828.62	-0.0951135	0.0446085	4.5453	0.0330091	0.323054
Xetro.A00845|slc2a11	109.025	0.0456947	0.164299	0.0770349	0.781357	1
Xetro.A00846|unnamed	6.90552	-0.195471	0.503533	0.151187	0.697403	1
Xetro.A00847|	11.9848	0.49252	0.508482	0.946942	0.330499	0.894327
Xetro.A00848|	0.278214	0.99956	2.47843	0.323882	0.569284	1
Xetro.A00849|unnamed	5.26087	-0.735428	0.542018	1.85377	0.173346	0.722651
Xetro.A00850|mif	652.114	0.036594	0.131727	0.0769378	0.781491	1
Xetro.A00851|ddx51	2078.16	-0.0438975	0.0644386	0.463949	0.495784	0.991529
Xetro.A00852|unnamed	55.5325	0.0831788	0.265972	0.097716	0.754588	1
Xetro.A00853|gstt1	972.054	0.249614	0.22923	1.1785	0.277662	0.848871
Xetro.A00854|ddt	2199.37	-0.154919	0.271128	0.326179	0.567918	1
Xetro.A00855|cabin1	3199.34	0.0629908	0.0590615	1.13713	0.286259	0.855753
Xetro.A00857|crkl	5173.43	-0.0315386	0.0527791	0.356831	0.550271	1
Xetro.A00858|klhl22	672.467	0.149159	0.102903	2.10043	0.147258	0.680903
Xetro.A00859|sirt4	509.666	0.124972	0.0917373	1.8557	0.173122	0.721957
Xetro.A00860|med15	3574.25	-0.0747275	0.0387713	3.71451	0.0539415	0.421811
Xetro.A00861|	2.48609	-0.616203	0.808275	0.583319	0.445014	0.96697
Xetro.A00862|	0.850273	-1.6395	1.45141	1.59965	0.205952	0.766664
Xetro.A00863|smpd4	2382.2	-0.00917089	0.0697331	0.0172928	0.895378	1
Xetro.A00864|ggt5	657.668	0.0691212	0.103107	0.449164	0.502732	0.993477
Xetro.A00865|ggt1	474.424	0.179754	0.222481	0.650297	0.420007	0.954471
Xetro.A00866|c22orf36	1380.61	-0.051939	0.14666	0.125434	0.723214	1
Xetro.A00867|snrpd3	3915.28	-0.127063	0.0764291	2.75988	0.0966556	0.563167
Xetro.A00868|c22orf13	1974.48	0.080431	0.0949674	0.717212	0.39706	0.942526
Xetro.A00869|upb1	401.696	0.188489	0.148548	1.60701	0.204913	0.765053
Xetro.A00870|adora2a	498.742	-0.0201393	0.142608	0.0199452	0.88769	1
Xetro.A00871|specc1l	5273.19	0.0584553	0.0836103	0.488693	0.484511	0.98548
Xetro.A00872|bcr	5038.27	0.0129856	0.0572571	0.0514262	0.8206	1
Xetro.A00874|	0.167334	0.0589598	3.72496	-0.000733368	1	1
Xetro.A00875|rab36	124.848	-0.236953	0.149456	2.51402	0.112838	0.607728
Xetro.A00876|rtdr1	44.9924	-0.51167	0.271575	3.54536	0.0597122	0.443252
Xetro.A00877|gnaz	340.927	-0.06602	0.111539	0.350318	0.553933	1
Xetro.A00878|	63.5599	-0.576249	0.195805	8.66921	0.00323631	0.0777708
Xetro.A00879|slc5a1.1	86.7429	0.384164	0.290047	1.75098	0.185753	0.743144
Xetro.A00880|slc5a1.2	1020.96	0.109088	0.173436	0.395138	0.529611	1
Xetro.A00881|ywhah	2174.93	-0.233296	0.0665113	12.2917	0.00045498	0.019878
Xetro.A00882|depdc5	1087.26	0.11226	0.0850969	1.7408	0.187038	0.744754
Xetro.A00883|prr14l	1151.28	0.0914866	0.0811	1.27176	0.259437	0.834096
Xetro.A00884|	2.4117	0.0212456	0.819938	0.000653287	0.979609	1
Xetro.A00885|pisd	484.42	-0.201203	0.103691	3.76193	0.052432	0.415651
Xetro.A00886|sfi1	1130.39	0.0963625	0.0805519	1.43145	0.231529	0.802503
Xetro.A00887|eif4enif1	4062.22	0.0577708	0.0734444	0.618576	0.431577	0.962076
Xetro.A00888|drg1	1617.9	0.0696498	0.0624055	1.24503	0.264503	0.838304
Xetro.A00889|patz1	5331.17	-0.0115518	0.0614898	0.0352927	0.850984	1
Xetro.A00890|pik3ip1	427.205	0.205284	0.352098	0.338702	0.560579	1
Xetro.A00891|limk2	3092.33	0.0698527	0.0892975	0.611829	0.4341	0.963832
Xetro.A00893|rnf185	141.705	-0.0791248	0.133235	0.351709	0.553147	1
Xetro.A00894|c12orf43	404.758	-0.149544	0.0756676	3.90579	0.0481199	0.398415
Xetro.A00895|hnf1a	911.632	0.263028	0.0931413	7.96663	0.00476477	0.100263
Xetro.A00896|	0.220543	0.539863	3.08625	0.089075	0.765356	1
Xetro.A00897|sppl3	1857.08	-0.0101519	0.0726605	0.0195186	0.88889	1
Xetro.A00898|acads	1993.84	-0.143758	0.0911572	2.48594	0.114868	0.612826
Xetro.A00899|unc119b	686.415	-0.0507336	0.0835455	0.368523	0.54381	1
Xetro.A00900|mlec	2376.07	-0.165608	0.0802655	4.25404	0.039157	0.356228
Xetro.A00901|cabp1	96.9716	-0.297687	0.148186	4.04079	0.0444131	0.381834
Xetro.A00902|pop5	548.85	0.0710811	0.0719762	0.97534	0.323352	0.888337
Xetro.A00903|rnf10	8296	0.0468436	0.0671219	0.486728	0.48539	0.985855
Xetro.A00904|coq5	717.538	-0.0543059	0.0697629	0.606032	0.436286	0.964151
Xetro.A00905|dynll1	9892.33	-0.159275	0.0620207	6.59139	0.0102473	0.163911
Xetro.A00906|srsf9	5610.24	-0.141085	0.0398307	12.5418	0.000397944	0.0178501
Xetro.A00907|gatc	280.437	-0.0180312	0.119886	0.0225628	0.880599	1
Xetro.A00908|triap1	333.902	-0.069641	0.0720298	0.935052	0.333554	0.895358
Xetro.A00909|cox6a1	6446.2	0.0413454	0.0595955	0.480762	0.488077	0.987792
Xetro.A00910|	8.02924	-0.0403535	0.39783	0.0102919	0.919194	1
Xetro.A00911|msi2	3044.62	-0.165097	0.0835839	3.89813	0.04834	0.399518
Xetro.A00912|pla2g1b	0.468837	-0.978243	2.71903	0.125376	0.723275	1
Xetro.A00913|hsd11b1l.2	147.296	-0.738786	0.116008	40.7081	1.76757e-10	6.10391e-08
Xetro.A00914|pxn	8377.34	0.112116	0.0514191	4.75288	0.0292492	0.304309
Xetro.A00915|rplp0	47236.4	-0.149237	0.0823296	3.28119	0.0700779	0.481734
Xetro.A00916|gcn1l1	24518.1	-0.0630417	0.0609344	1.07027	0.300885	0.868746
Xetro.A00917|rab35	3231.92	-0.0587894	0.066767	0.775262	0.378594	0.929271
Xetro.A00918|ccdc64	213.154	-0.0180664	0.134172	0.018117	0.892928	1
Xetro.A00919|	0.0609868	-0.42193	3.72496	0.0523657	0.818997	1
Xetro.A00920|cit	3913.83	0.0771794	0.0732269	1.11025	0.292028	0.859078
Xetro.A00921|prkab1	1657.72	0.0721833	0.0515281	1.96217	0.161281	0.704825
Xetro.A00922|	32.0117	-0.140345	0.44709	0.0978902	0.754376	1
Xetro.A00923|rtn4r	16.4451	-0.314664	0.330338	0.904406	0.341603	0.90127
Xetro.A00924|prodh	202.372	0.167593	0.15418	1.18041	0.277274	0.84879
Xetro.A00925|scarf2	300.439	-0.0097572	0.115406	0.00714811	0.932622	1
Xetro.A00926|dgcr6	331.248	0.112189	0.0909178	1.52309	0.217153	0.784157
Xetro.A00927|slc7a4	1619.47	0.106597	0.100624	1.12184	0.289523	0.858487
Xetro.A00928|	10.667	-0.482843	0.372238	1.6841	0.19438	0.753978
Xetro.A00929|c14orf166b	113.621	-0.443405	0.148616	8.90088	0.00285034	0.0714967
Xetro.A00930|hscb	384.061	0.0545542	0.0721415	0.571875	0.449515	0.970182
Xetro.A00931|slc2a7	22.2327	0.0346929	0.347689	0.00995467	0.920524	1
Xetro.A00932|	4.1685	-0.358288	0.76402	0.220501	0.638658	1
Xetro.A00933|ttc28	1348.14	-0.12574	0.0643962	3.81178	0.0508932	0.409566
Xetro.A00934|pitpnb.2	1542.62	0.0427068	0.0615666	0.480991	0.487974	0.987792
Xetro.A00935|mn1	3059.13	0.107651	0.0928385	1.34398	0.246333	0.819345
Xetro.A00936|	0.154491	-0.42193	3.72496	0.042699	0.836293	1
Xetro.A00937|	0	NA	NA	NA	NA	NA
Xetro.A00939|	0.166136	0.0589631	3.72496	-0.000275625	1	1
Xetro.A00940|	0.439266	0.340693	1.98401	0.0367409	0.847994	1
Xetro.A00941|	0.461743	-0.787874	2.69567	0.126893	0.721675	1
Xetro.A00942|	0.726086	1.39876	1.4348	1.20293	0.272738	0.844649
Xetro.A00943|	0.804222	-2.30683	1.58096	2.35592	0.124808	0.635074
Xetro.A00944|or11g2	1.60247	-0.0498006	1.02519	0.00211177	0.963347	1
Xetro.A00945|	10220.8	0.0310995	0.0952818	0.106343	0.744346	1
Xetro.A00946|	200.571	0.0435426	0.132792	0.107532	0.742972	1
Xetro.A00947|cryba4	362.715	-0.620653	0.251488	6.01039	0.0142219	0.19979
Xetro.A00948|crybb1	695.315	-0.837848	0.222884	13.9093	0.000191849	0.0103939
Xetro.A00949|tpst2	795.179	0.0781908	0.0998442	0.613033	0.433648	0.963582
Xetro.A00950|	5149.56	-0.336436	0.151848	4.89482	0.0269373	0.291361
Xetro.A00951|srrd	140.845	0.159559	0.115401	1.91294	0.166637	0.711993
Xetro.A00952|hps4	328.151	-0.14974	0.085606	3.05901	0.0802906	0.51568
Xetro.A00953|unnamed	290.69	-0.0607466	0.159499	0.144801	0.703554	1
Xetro.A00954|asphd2	414.942	0.0568186	0.104761	0.294116	0.587595	1
Xetro.A00955|sez6l	129.436	-0.258906	0.216568	1.42624	0.232379	0.803021
Xetro.A00956|myo18b	452.232	0.00427719	0.149413	0.000819828	0.977158	1
Xetro.A00957|	60.941	-0.264724	0.204868	1.67098	0.196127	0.756335
Xetro.A00958|	0.34637	-0.498615	2.39526	0.035596	0.850352	1
Xetro.A00959|	125.378	-0.106161	0.182279	0.339589	0.560066	1
Xetro.A00960|adrbk2	0.281494	0.0747557	2.48666	0.00725693	0.932112	1
Xetro.A00961|crybb2	1.33373	0.744182	0.988075	0.557693	0.455191	0.973106
Xetro.A00962|crybb3	1.73099	0.0824566	1.02262	0.00650242	0.93573	1
Xetro.A00963|kiaa1671	4238.61	0.116899	0.0494728	5.58077	0.0181587	0.232596
Xetro.A00964|	1465.37	0.164289	0.0768792	4.5638	0.0326545	0.321683
Xetro.A00965|tmem211	0.102075	0.0589631	3.72496	0.000556127	0.981186	1
Xetro.A00966|sgsm1	162.017	0.00902995	0.117047	0.00594756	0.938528	1
Xetro.A00967|	238.732	0.0829144	0.103617	0.640732	0.423446	0.956153
Xetro.A00968|ankrd13a	1912.2	-0.0110967	0.0590619	0.0352861	0.850997	1
Xetro.A00969|git2	1634.94	0.0314923	0.0929138	0.114882	0.734653	1
Xetro.A00970|tchp	445.639	0.0283613	0.0669955	0.179078	0.672167	1
Xetro.A00971|gltp	653.333	0.0456064	0.100681	0.204826	0.650853	1
Xetro.A00972|	4574.79	-0.042089	0.0693987	0.367791	0.544211	1
Xetro.A00973|trpv4	732.252	-0.0631979	0.123345	0.262405	0.608472	1
Xetro.A00974|c12orf34	764.952	-0.0569228	0.0718195	0.628451	0.427924	0.959695
Xetro.A00975|	0.05927	-0.421927	3.72496	0.0483257	0.826003	1
Xetro.A00976|	3.79056	-0.177749	0.596523	0.0884602	0.766144	1
Xetro.A00977|	0.718721	0.188576	1.54615	0.0370299	0.847404	1
Xetro.A00978|mvk	96.3204	0.0312039	0.199347	0.024502	0.875614	1
Xetro.A00979|mmab	195.577	-0.0014321	0.0877641	0.000266408	0.986977	1
Xetro.A00980|aldh3b1	4.39273	0.547526	0.580023	0.873767	0.349915	0.907123
Xetro.A00981|ube3b	2606.2	0.0896676	0.0665385	1.81556	0.177843	0.730413
Xetro.A00982|kctd10	2180.51	-0.0279275	0.094567	0.0872054	0.76776	1
Xetro.A00983|myo1h	49.3441	0.218476	0.246387	0.784718	0.375702	0.927718
Xetro.A00984|foxn4	1057.3	-0.0875735	0.0926869	0.892382	0.344833	0.902969
Xetro.A00985|	8.97317	0.1264	0.516385	0.0595959	0.807136	1
Xetro.A00986|acacb	3707.92	0.250184	0.090436	7.64065	0.00570675	0.113293
Xetro.A00987|ung	705.854	0.0353238	0.163751	0.0465298	0.829216	1
Xetro.A00988|alkbh2	63.2492	-0.172837	0.170843	1.02167	0.312123	0.878748
Xetro.A00989|usp30	401.862	-0.0259998	0.104769	0.0615672	0.804036	1
Xetro.A00990|svop	423.49	-0.357587	0.0955486	13.9739	0.00018537	0.010203
Xetro.A00991|dao	109.462	-0.186044	0.226013	0.675142	0.411265	0.950211
Xetro.A00992|ssh1	452.74	0.0639431	0.0800976	0.637059	0.424778	0.956732
Xetro.A00993|	0.238525	0.539854	3.67492	0.0625652	0.802487	1
Xetro.A00994|coro1c	15636.6	-0.0230381	0.046411	0.246366	0.619646	1
Xetro.A00995|	394.691	0.167124	0.137929	1.46478	0.22617	0.796799
Xetro.A00996|tmem119	2127.14	-0.200511	0.0842472	5.66085	0.0173477	0.22614
Xetro.A00997|	0.222278	0.0589665	3.72496	0.0017035	0.967078	1
Xetro.A00998|iscu	1817.65	0.234795	0.0874422	7.20315	0.00727756	0.131701
Xetro.A00999|sart3	7049.6	0.0436478	0.0537511	0.659324	0.416799	0.95258
Xetro.A01000|ficd	461.589	0.318138	0.116678	7.42454	0.00643403	0.122908
Xetro.A01001|slc24a6	269.126	-0.112754	0.172814	0.425683	0.514115	0.998792
Xetro.A01002|plbd2	221.794	0.174057	0.145399	1.43178	0.231474	0.802503
Xetro.A01003|sds	1650.3	0.346146	0.304223	1.2916	0.255754	0.83148
Xetro.A01004|sdsl	129.682	0.0181093	0.145809	0.0153916	0.901266	1
Xetro.A01005|lhx5	641.179	-0.0375849	0.154761	0.0589508	0.808162	1
Xetro.A01006|rbm19	3588.48	-0.145763	0.0600709	5.88534	0.0152674	0.208282
Xetro.A01007|tbx5	180.027	0.083261	0.140754	0.350449	0.553859	1
Xetro.A01008|	0.167944	-0.421927	3.72496	0.0483257	0.826003	1
Xetro.A01009|tbx3	3406.4	0.022925	0.141935	0.0260685	0.871733	1
Xetro.A01010|med13l	4380.77	0.165168	0.0663358	6.19603	0.0128037	0.186788
Xetro.A01011|	30483.1	-0.213704	0.217134	0.967417	0.325325	0.890265
Xetro.A01012|tpcn1	924.647	0.064077	0.0855561	0.560531	0.454046	0.972654
Xetro.A01013|iqcd	395.234	-1.24884	0.130157	90.3588	1.98658e-21	3.12998e-18
Xetro.A01014|c12orf52	245.12	0.129989	0.0903865	2.06811	0.150407	0.687261
Xetro.A01015|ddx54	6443.78	-0.169547	0.0747885	5.13506	0.0234472	0.270571
Xetro.A01016|unnamed	184.735	-0.295737	0.170033	3.02112	0.0821869	0.522403
Xetro.A01017|rasal1	514.27	0.0518504	0.0887973	0.340711	0.559419	1
Xetro.A01018|dtx1	315.521	-0.101686	0.159967	0.403632	0.525219	1
Xetro.A01019|emid1	270.013	-0.328666	0.144273	5.17217	0.0229516	0.267429
Xetro.A01020|rhbdd3	168.897	-0.290658	0.145765	3.97525	0.0461735	0.389489
Xetro.A01021|ewsr1	22295.4	-0.000133872	0.0431586	9.63409e-06	0.997523	1
Xetro.A01022|gas2l1	486.395	0.347928	0.103459	11.2942	0.000777484	0.0288654
Xetro.A01023|rasl10a	75.5107	-0.160354	0.163425	0.963209	0.32638	0.89116
Xetro.A01024|ap1b1	5929.24	0.0668534	0.0452036	2.18732	0.139151	0.664619
Xetro.A01025|nefh	131.357	0.040103	0.20115	0.0395099	0.842442	1
Xetro.A01026|thoc5	5096.74	-0.0477223	0.0570182	0.70042	0.402643	0.944666
Xetro.A01027|nipsnap1	1026.31	-0.00432321	0.0980964	0.00194189	0.964851	1
Xetro.A01028|nf2	3403.02	0.0539307	0.0628934	0.735218	0.391197	0.937504
Xetro.A01029|cabp7	8.56091	-0.12094	0.457163	0.0698516	0.791553	1
Xetro.A01030|zmat5	1156.38	-0.189124	0.0715525	6.9743	0.00826885	0.142463
Xetro.A01031|uqcr10	1722.5	-0.083787	0.0878531	0.906664	0.341001	0.900795
Xetro.A01032|ascc2	969.553	0.00742467	0.0769355	0.00931719	0.923103	1
Xetro.A01033|mtmr3	2179.19	0.147745	0.0738028	4.00583	0.0453431	0.386263
Xetro.A01034|unnamed	809.264	0.273886	0.160313	2.91445	0.0877894	0.540063
Xetro.A01035|lif	44.3467	2.73824	0.343784	72.8156	1.42344e-17	1.28156e-14
Xetro.A01036|	1.64886	2.48871	1.15693	4.75658	0.0291864	0.303908
Xetro.A01037|gatsl3	323.954	0.138471	0.0916764	2.28039	0.131019	0.648023
Xetro.A01038|tbc1d10a	1350.18	0.0300888	0.0939492	0.102559	0.74878	1
Xetro.A01039|	12.3543	-0.217637	0.390996	0.307837	0.579011	1
Xetro.A01040|sf3a1	12560.3	-0.178082	0.0325528	29.9102	4.52521e-08	8.57715e-06
Xetro.A01041|ccdc157	183.023	-0.217323	0.127629	2.89805	0.0886868	0.542069
Xetro.A01042|sec14l3	896.615	0.0615077	0.117635	0.2732	0.601193	1
Xetro.A01043|mtfp1	548.748	0.0662439	0.0855413	0.598966	0.438973	0.9643
Xetro.A01044|zp3.2	81.0137	0.081453	0.203117	0.160395	0.688793	1
Xetro.A01045|gal3st1	266.97	0.108399	0.153527	0.498232	0.480278	0.983352
Xetro.A01046|pes1	10298.6	-0.0915109	0.0673687	1.84466	0.174406	0.724528
Xetro.A01048|pxmp2	254.221	0.0956988	0.0953057	1.00839	0.315288	0.88129
Xetro.A01049|pole	2754.41	0.0143862	0.0852059	0.0284974	0.865945	1
Xetro.A01050|	4.18158	1.35102	0.735383	3.52107	0.0605932	0.447028
Xetro.A01051|	0.855647	-1.49757	1.46526	1.03767	0.308363	0.875374
Xetro.A01052|p2rx2	9.90702	0.826184	0.402935	4.22502	0.0398322	0.358618
Xetro.A01053|pla2g3	1.16751	0.770527	1.08853	0.496295	0.481133	0.983381
Xetro.A01055|inpp5j	168.638	0.157111	0.105247	2.22852	0.135483	0.656205
Xetro.A01056|selm	80.94	-1.51186	0.200501	56.714	5.04038e-14	3.17658e-11
Xetro.A01057|smtn	3603.83	0.0672055	0.0720877	0.868596	0.351344	0.908733
Xetro.A01059|morc2	2251.64	-0.0253682	0.0417787	0.368696	0.543716	1
Xetro.A01060|	220.781	0.292241	0.112823	6.68741	0.00970961	0.157814
Xetro.A01061|aplnr	3719.09	0.163323	0.0774812	4.44048	0.0350963	0.333703
Xetro.A01062|znf219	2158.73	-0.132868	0.0831774	2.55064	0.110249	0.601675
Xetro.A01063|arhgef40	1007.78	-0.149937	0.0810042	3.42546	0.0641985	0.462526
Xetro.A01064|ndrg2	3241.54	-0.0183936	0.146924	0.0156642	0.9004	1
Xetro.A01065|	0.102962	-0.421927	3.72496	0.0414532	0.838666	1
Xetro.A01067|hnrnpc	8775.75	0.000231387	0.0543996	1.80993e-05	0.996606	1
Xetro.A01068|tep1	1517.93	0.149064	0.0797514	3.49185	0.0616716	0.451971
Xetro.A01069|parp2	1061.76	0.00821978	0.0813234	0.0102162	0.919491	1
Xetro.A01070|mettl17	1144.41	-0.250615	0.0849744	8.68667	0.00320547	0.077253
Xetro.A01071|slc39a2	2.16208	0.456296	0.755833	0.358955	0.549087	1
Xetro.A01076|	0.0556095	0.0589598	3.72496	4.87722e-05	0.994428	1
Xetro.A01078|	0.26512	1.34986	3.57736	0.250491	0.61673	1
Xetro.A01080|	0.0478992	-0.42193	3.72496	0.04233	0.836992	1
Xetro.A01082|	1.31894	-1.2097	1.07232	1.28843	0.256338	0.831772
Xetro.A01086|	0.058235	0.0589598	3.72496	4.87722e-05	0.994428	1
Xetro.A01087|	0.0483615	-0.42193	3.72496	0.042699	0.836293	1
Xetro.A01088|	0	NA	NA	NA	NA	NA
Xetro.A01089|	0.0588429	0.539853	3.72496	0.0610958	0.804772	1
Xetro.A01090|	0.058235	0.0589598	3.72496	4.87722e-05	0.994428	1
Xetro.A01091|	0.325559	-0.587553	3.70984	-0.00198702	1	1
Xetro.A01094|	0.096723	-0.88592	3.72343	0.125858	0.722766	1
Xetro.A01095|	0.050651	0.0589598	3.72496	4.87722e-05	0.994428	1
Xetro.A01100|slc12a3.2	3139.19	0.0880372	0.137653	0.407013	0.52349	1
Xetro.A01101|apex1	8497.86	-0.162009	0.0787984	4.22203	0.0399023	0.358736
Xetro.A01102|osgep	726.275	0.0522841	0.113857	0.210285	0.646544	1
Xetro.A01103|tmem55b	841.497	0.114455	0.0665604	2.95458	0.0856343	0.532629
Xetro.A01104|tmem85	1587.48	0.00951258	0.0390198	0.0594325	0.807395	1
Xetro.A01105|slc12a6	3409.46	0.129052	0.0667676	3.735	0.0532836	0.41969
Xetro.A01106|nop10	2204.46	-0.159582	0.0874209	3.33044	0.0680087	0.476061
Xetro.A01107|lpcat4	2062.96	-0.0340556	0.100765	0.114159	0.735458	1
Xetro.A01108|unnamed	60.1459	-0.040165	0.184106	0.0475016	0.827469	1
Xetro.A01109|	0.692766	0.494382	1.5283	0.103432	0.747749	1
Xetro.A01110|	0.604321	-1.38674	1.746	1.13083	0.287598	0.857426
Xetro.A01111|ttc5	420.077	0.208237	0.104041	4.00251	0.0454325	0.386263
Xetro.A01112|ccnb1ip1	3.7282	0.398354	0.693228	0.327486	0.567143	1
Xetro.A01113|	1339.6	-0.229378	0.121154	3.56503	0.0590087	0.44048
Xetro.A01114|ctsg	2.66403	-0.0168683	0.863739	0.000360461	0.984852	1
Xetro.A01115|dnaja4.1	5918.77	0.0967346	0.194548	0.24716	0.619082	1
Xetro.A01117|srpk1	4380.21	0.0233008	0.078092	0.0889474	0.76552	1
Xetro.A01118|clps	1.95318	0.342352	0.929455	0.131643	0.716734	1
Xetro.A01119|	0.450304	-0.421923	2.35995	0.0880468	0.766675	1
Xetro.A01120|	0.108674	0.0589598	3.72496	4.87722e-05	0.994428	1
Xetro.A01121|tub	37.2171	0.209292	0.206245	1.03253	0.309566	0.876253
Xetro.A01122|	19.4412	0.402782	0.308859	1.69453	0.193005	0.752168
Xetro.A01123|	0.88044	-0.423354	1.15999	0.132645	0.715705	1
Xetro.A01124|	7.80625	0.153527	0.456019	0.110505	0.73957	1
Xetro.A01125|	0.933924	0.0279957	1.3363	0.000774151	0.977803	1
Xetro.A01126|smpd2	344.577	0.030775	0.140969	0.0476873	0.827137	1
Xetro.A01127|plekha6	394.104	0.203584	0.0992721	4.20488	0.0403079	0.360967
Xetro.A01128|	7.71225	-0.0498061	0.475954	0.0109521	0.916652	1
Xetro.A01129|	312.368	0.232715	0.0935545	6.18677	0.0128709	0.187442
Xetro.A01130|	21.7836	0.0411896	0.27883	0.0216658	0.88298	1
Xetro.A01131|kiss1	0.0478992	-0.42193	3.72496	0.04233	0.836992	1
Xetro.A01132|	0.050651	0.0589598	3.72496	4.87722e-05	0.994428	1
Xetro.A01133|lphn3	2.59029	0.101479	0.657421	0.0238023	0.877389	1
Xetro.A01134|	8.97282	-0.0723045	0.437834	0.0272787	0.868816	1
Xetro.A01135|ren	14.6004	-0.532226	0.342075	2.42618	0.119324	0.623509
Xetro.A01136|	5.95181	0.120936	0.514587	0.0551483	0.814335	1
Xetro.A01137|cyb5r1	6.95431	0.610636	0.534725	1.30897	0.252582	0.827463
Xetro.A01138|adipor1	6499.83	0.134303	0.0557238	5.80665	0.0159657	0.214541
Xetro.A01139|kdm5b	9249.04	-0.0492419	0.103046	0.228278	0.632803	1
Xetro.A01140|tuba3c	32711.1	-0.177891	0.0943459	3.55179	0.0594813	0.442243
Xetro.A01141|rabif	1051.71	0.0740566	0.0768123	0.929172	0.335078	0.896028
Xetro.A01142|klhl12	914.047	0.129867	0.0749696	2.9981	0.0833624	0.5262
Xetro.A01143|ipo9	2817.43	-0.199732	0.0546494	13.3487	0.000258603	0.0129092
Xetro.A01144|shisa4	44.9903	0.271578	0.256249	1.12173	0.289545	0.858487
Xetro.A01145|lmod1	39.1052	-0.319452	0.220142	2.1051	0.146809	0.680541
Xetro.A01146|timm17a	4220.69	-0.138711	0.0470103	8.70254	0.00317766	0.0768769
Xetro.A01147|sft2d2	110.353	0.20361	0.161103	1.59667	0.206376	0.767062
Xetro.A01148|c3orf52	572.587	0.178072	0.140099	1.61485	0.203811	0.7645
Xetro.A01149|ddx52	2466.8	-0.106672	0.0415591	6.58679	0.0102738	0.16408
Xetro.A01150|arg2	282.124	-0.0474439	0.227826	0.0432052	0.835339	1
Xetro.A01151|synrg	2539.68	0.253879	0.0488625	26.97	2.06636e-07	3.3607e-05
Xetro.A01152|vti1b	554.035	0.12182	0.102052	1.42445	0.232672	0.803373
Xetro.A01153|dynll2	156.216	0.234016	0.152	2.36356	0.124199	0.634678
Xetro.A01154|heatr6	1402.26	0.053831	0.0800615	0.451527	0.501611	0.993477
Xetro.A01155|hnf1b	815.938	0.174923	0.103982	2.82888	0.0925831	0.55331
Xetro.A01156|tmem167b	894.926	0.151178	0.0849046	3.16859	0.0750671	0.498122
Xetro.A01157|parl	1451.15	-0.0239904	0.109515	0.0479937	0.826592	1
Xetro.A01158|apobec2	1113.3	0.0369532	0.113255	0.106462	0.744208	1
Xetro.A01159|c1orf194	380.892	-0.421811	0.113164	13.8588	0.000197074	0.0106155
Xetro.A01160|kiaa1324	2390.97	-0.0140196	0.126143	0.0123505	0.911511	1
Xetro.A01161|sars	5608.02	-0.0933663	0.0871939	1.14637	0.28431	0.854399
Xetro.A01162|	0.208595	1.47654	3.1252	0.463548	0.49597	0.991614
Xetro.A01163|il10	6.29424	1.53546	0.652684	5.5656	0.0183167	0.233173
Xetro.A01164|mapkapk2	2297.76	-0.125983	0.0564327	4.98388	0.0255845	0.282949
Xetro.A01165|dyrk3	2734.8	0.0820165	0.0476543	2.96119	0.0852854	0.531379
Xetro.A01166|eif2d	1376.83	-0.0684403	0.0440199	2.41756	0.119981	0.624791
Xetro.A01167|rassf5	124.672	0.212432	0.218022	0.939263	0.332467	0.895215
Xetro.A01168|	33.0436	-0.0538568	0.220315	0.0597588	0.806878	1
Xetro.A01169|ikbke	170.968	0.586828	0.161367	13.1846	0.00028226	0.0137355
Xetro.A01170|srgap2	1906.97	0.122443	0.054699	5.01071	0.025191	0.280495
Xetro.A01171|fam72a	312.333	-0.120452	0.116413	1.0704	0.300856	0.868746
Xetro.A01172|avpr1b	3.74786	0.72517	0.74763	0.936156	0.333269	0.895358
Xetro.A01173|ctse	125.813	0.132217	0.22586	0.342237	0.558541	1
Xetro.A01174|rab7b	155.573	0.373594	0.158155	5.56496	0.0183234	0.233173
Xetro.A01175|slc26a9	155.621	0.15325	0.16882	0.823617	0.364125	0.918917
Xetro.A01176|pm20d1	589.23	0.124583	0.0957141	1.6906	0.193521	0.752672
Xetro.A01177|slc41a1	334.449	-0.089043	0.0890858	0.998563	0.317658	0.884202
Xetro.A01178|rab7l1	94.7047	0.356968	0.134106	7.08472	0.00777441	0.137245
Xetro.A01179|nucks1	38627.1	-0.136733	0.0590386	5.36148	0.0205863	0.250338
Xetro.A01180|slc45a3	562.243	0.127563	0.120163	1.1267	0.288481	0.857888
Xetro.A01181|klf15.2	233.573	-0.332169	0.0990863	11.2297	0.000804975	0.0296676
Xetro.A01182|elk4	1410.11	0.30404	0.0805664	14.1975	0.000164588	0.0092202
Xetro.A01183|mfsd4	33.9975	-0.13834	0.230667	0.357875	0.549689	1
Xetro.A01184|cdk18	17.8083	0.118171	0.276519	0.182395	0.669323	1
Xetro.A01185|	56.6059	-0.163158	0.198875	0.673324	0.411895	0.950731
Xetro.A01186|	731.153	-0.0192002	0.137464	0.019489	0.888974	1
Xetro.A01187|klhdc8a	292.397	-0.130945	0.107232	1.49095	0.22207	0.791259
Xetro.A01188|nuak2	2037.51	0.246818	0.101858	5.85443	0.0155379	0.210702
Xetro.A01189|tmcc2	527.008	0.0422062	0.0769491	0.300856	0.583346	1
Xetro.A01190|znhit3	454.75	-0.228664	0.0991771	5.30931	0.0212118	0.255484
Xetro.A01191|dcaf6	773.524	0.0960417	0.117339	0.670139	0.413003	0.950929
Xetro.A01192|brp44	3473.76	-0.0580465	0.0525122	1.22165	0.269038	0.842613
Xetro.A01193|rnpep	1174.43	0.0155741	0.175589	0.00785988	0.929355	1
Xetro.A01194|elf3	1140.55	1.06897	0.277787	14.4608	0.00014311	0.00818062
Xetro.A01195|gpr37l1	314.756	-0.0910952	0.146327	0.387305	0.533719	1
Xetro.A01196|rbbp5	2033.9	-0.0672139	0.0895965	0.562686	0.45318	0.972654
Xetro.A01197|ube2t	191.701	0.0691199	0.0876999	0.621277	0.430573	0.962006
Xetro.A01198|	823.735	-0.264599	0.104232	6.43117	0.0112135	0.172894
Xetro.A01199|arl8a	1446.46	0.025417	0.0878464	0.0836693	0.772385	1
Xetro.A01200|	0.0556095	0.0589598	3.72496	4.87722e-05	0.994428	1
Xetro.A01201|dstyk	2972.55	0.0182104	0.0714557	0.0649149	0.79889	1
Xetro.A01202|myo19	990.862	0.086515	0.0656981	1.73379	0.187928	0.745496
Xetro.A01203|pigw	439.016	0.175568	0.131278	1.7872	0.181268	0.735961
Xetro.A01204|ggnbp2	2634.64	0.0674977	0.0788541	0.73266	0.392022	0.937851
Xetro.A01205|dhrs11	277.786	0.111114	0.164791	0.454626	0.500147	0.993266
Xetro.A01206|prok1	0.0556095	0.0589598	3.72496	4.87722e-05	0.994428	1
Xetro.A01207|hbxip	487.938	0.134507	0.0919614	2.13992	0.14351	0.673317
Xetro.A01208|rbm15	2533.43	0.0534993	0.0542345	0.972609	0.32403	0.889232
Xetro.A01209|kcnc4	49.0254	-0.0862189	0.219611	0.153988	0.694753	1
Xetro.A01210|slc6a17	76.38	0.0455363	0.269762	0.0283049	0.866394	1
Xetro.A01211|fam40a	2148.24	0.042259	0.0690773	0.374309	0.540665	1
Xetro.A01212|ahcyl1	752.464	0.461471	0.0981525	22.0407	2.66933e-06	0.000307266
Xetro.A01213|	433.915	0.82421	0.184381	19.6809	9.15104e-06	0.000882464
Xetro.A01214|	0.949282	-1.18103	1.36938	0.684764	0.407951	0.948463
Xetro.A01215|eps8l3	127.214	0.755116	0.337072	4.96967	0.0257956	0.283718
Xetro.A01216|gstm1	36.3992	-0.317788	0.276376	1.31992	0.250607	0.825255
Xetro.A01217|ampd2	342.566	0.133855	0.15714	0.725046	0.394494	0.940109
Xetro.A01218|gnat2	254.712	-0.0797872	0.174523	0.208786	0.64772	1
Xetro.A01219|gnai3	6226.45	0.051043	0.0858579	0.35339	0.5522	1
Xetro.A01220|gpr61	23.022	0.27208	0.23761	1.31271	0.251904	0.82704
Xetro.A01221|amigo1	863.668	-0.0814151	0.11305	0.518767	0.471368	0.980702
Xetro.A01222|	18.1413	-0.295879	0.28614	1.06293	0.302548	0.870314
Xetro.A01223|sypl2	5762.86	0.0139357	0.141252	0.00973257	0.921413	1
Xetro.A01224|psma5	5267.65	-0.0442629	0.0702643	0.39649	0.528908	1
Xetro.A01225|sort1	1225.26	-0.253062	0.0898115	7.92863	0.00486587	0.101711
Xetro.A01226|nfya	5536.7	0.0296459	0.0675445	0.192629	0.660738	1
Xetro.A01227|	6.10534	-0.121031	0.461562	0.0684005	0.79368	1
Xetro.A01228|trem2	8.05822	-0.432388	0.507404	0.72497	0.394519	0.940109
Xetro.A01229|foxp4	11349.7	-0.0549194	0.0764137	0.516451	0.472359	0.98077
Xetro.A01230|tfeb	313.959	0.0621886	0.15286	0.165437	0.684199	1
Xetro.A01231|	37.7105	0.0300888	0.349018	0.00738166	0.931533	1
Xetro.A01232|pgc	0.160618	-0.421927	3.72496	0.0448684	0.832246	1
Xetro.A01233|unnamed	0.268885	-1.49975	2.88355	0.436134	0.508994	0.996077
Xetro.A01235|unnamed	0.782996	0.144601	1.40261	0.0246176	0.875324	1
Xetro.A01236|frs3	883.547	0.108286	0.0819752	1.74385	0.186652	0.744393
Xetro.A01237|unnamed	156.745	0.177104	0.118627	2.223	0.135968	0.658146
Xetro.A01238|	0.114051	-0.42193	3.72496	0.0523657	0.818997	1
Xetro.A01239|unnamed	801.83	-0.844226	0.0997499	70.8014	3.9505e-17	3.43408e-14
Xetro.A01240|med20	534.046	-0.0210275	0.106803	0.0387626	0.84392	1
Xetro.A01241|bysl	4004.48	-0.201072	0.0763699	6.92615	0.00849445	0.144297
Xetro.A01242|taf8	1432.41	0.0532117	0.070768	0.56552	0.452045	0.972227
Xetro.A01243|unnamed	96.8145	2.874	0.600861	20.9243	4.77787e-06	0.000516932
Xetro.A01244|c1orf88	150.094	-0.374724	0.120291	9.7043	0.00183837	0.0537464
Xetro.A01245|usp49	1118.55	0.125379	0.0734332	2.91417	0.0878043	0.540063
Xetro.A01246|	3388.06	-0.0125796	0.0626848	0.0402519	0.840989	1
Xetro.A01247|chia	49.5024	0.0713095	0.312484	0.0521269	0.819403	1
Xetro.A01248|unnamed	46.8139	0.072669	0.198851	0.133372	0.714961	1
Xetro.A01249|btg2	1699.54	-0.0315529	0.116413	0.0733996	0.78645	1
Xetro.A01250|fmod	0.329373	1.45499	2.40729	0.568984	0.450663	0.971254
Xetro.A01251|prelp	11.4016	0.210832	0.383402	0.298486	0.584833	1
Xetro.A01252|optc	1521.38	0.622842	0.144072	18.5095	1.69063e-05	0.00147983
Xetro.A01253|atp2b2	3675.87	0.0798057	0.066433	1.44261	0.229718	0.800894
Xetro.A01254|zc3h11a	4666.69	-0.00226888	0.0664288	0.00116653	0.972754	1
Xetro.A01255|mapk14	1766.31	0.0740634	0.0668235	1.2282	0.267757	0.841631
Xetro.A01256|rpl10a	25622.3	-0.182675	0.0911579	4.00658	0.0453231	0.386257
Xetro.A01257|	0.765687	-1.00703	1.31042	0.603586	0.437213	0.964151
Xetro.A01258|pacsin1	263.905	-0.385769	0.110285	12.231	0.000470022	0.0203938
Xetro.A01259|spdef	983.571	0.158532	0.110399	2.0592	0.15129	0.688889
Xetro.A01260|c6orf106	842.321	0.113852	0.0554828	4.20971	0.0401932	0.360195
Xetro.A01261|snrpc	2556	-0.191994	0.058658	10.7061	0.00106783	0.0360359
Xetro.A01262|	1.73261	0.663971	0.889074	0.560911	0.453894	0.972654
Xetro.A01263|uhrf1bp1	206.013	0.0227719	0.102004	0.0499106	0.823219	1
Xetro.A01264|	89.0149	-0.125669	0.122414	1.05484	0.304394	0.872581
Xetro.A01265|	426.748	-0.0221729	0.0780735	0.0807044	0.776345	1
Xetro.A01266|	1.54853	-0.22142	1.03409	0.0460216	0.830137	1
Xetro.A01267|	1.78009	1.10319	1.05036	1.1008	0.294091	0.861805
Xetro.A01268|taf11	2896.08	0.160702	0.0760654	4.45563	0.0347863	0.332422
Xetro.A01269|	41.7748	0.254738	0.182412	1.94922	0.162671	0.705757
Xetro.A01270|	3.28242	-0.088925	0.620906	0.019995	0.887551	1
Xetro.A01271|	134.353	0.363427	0.173285	4.37717	0.0364234	0.341846
Xetro.A01272|	0.63329	-0.402343	1.78345	0.0837421	0.772289	1
Xetro.A01273|	2.56172	0.584492	0.744624	0.618909	0.431453	0.962076
Xetro.A01274|	0.495567	-1.99249	2.62584	1.04089	0.307614	0.875044
Xetro.A01275|	47.9435	-0.377619	0.264691	2.01659	0.155588	0.696539
Xetro.A01276|sox13	2162	-0.0187956	0.0709654	0.0701305	0.791147	1
Xetro.A01277|nfasc	1280.21	-0.102882	0.0798775	1.65788	0.19789	0.759012
Xetro.A01278|dennd2d	469.018	-0.031109	0.101693	0.0935277	0.759739	1
Xetro.A01279|	0.773783	0.477163	1.4423	0.102265	0.749128	1
Xetro.A01280|cept1	3224.65	0.100386	0.0578112	3.01487	0.0825039	0.523362
Xetro.A01281|anks1a	3731.09	0.177249	0.0419281	17.8574	2.38094e-05	0.00188745
Xetro.A01282|def6	27.4669	-0.139049	0.262038	0.280459	0.5964	1
Xetro.A01284|ppard	1487.87	0.0904764	0.102418	0.780006	0.377139	0.928553
Xetro.A01285|mkrn3	696.593	-0.143332	0.099122	2.08457	0.148794	0.682937
Xetro.A01286|fance	341.22	0.114832	0.0996616	1.32825	0.249116	0.823266
Xetro.A01287|rps10	24598.2	0.0496982	0.054889	0.819466	0.365336	0.919007
Xetro.A01288|cacna1s	3083.04	0.00405848	0.103746	0.00152978	0.968801	1
Xetro.A01289|unnamed	2662.49	0.292335	0.136434	4.56782	0.032578	0.321312
Xetro.A01290|cd53	20.9359	-0.416953	0.30185	1.91445	0.16647	0.711759
Xetro.A01291|	15.6687	0.379475	0.334998	1.2827	0.257397	0.832322
Xetro.A01292|unnamed	885.143	-0.0114976	0.0651825	0.0310916	0.860036	1
Xetro.A01293|	0.0556095	0.0589598	3.72496	4.87722e-05	0.994428	1
Xetro.A01294|znf192	416.194	0.206411	0.103595	3.97058	0.0463017	0.390244
Xetro.A01295|tshb	114.596	-0.0277148	0.288777	0.00918135	0.923664	1
Xetro.A01296|slc25a22	13167.9	-0.131754	0.119493	1.21454	0.270435	0.84365
Xetro.A01297|	12.3118	-0.360837	0.685467	0.276081	0.599282	1
Xetro.A01298|	1.00106	-0.653492	1.54031	0.301816	0.582746	1
Xetro.A01299|unnamed	3.51617	-0.792804	0.684405	1.33778	0.247426	0.820882
Xetro.A01300|nr1h5	151.039	-0.227149	0.189192	1.4372	0.230593	0.802113
Xetro.A01301|sike1	1840.18	0.0314681	0.0526991	0.356648	0.550374	1
Xetro.A01302|csde1	7868.65	-0.15586	0.0616795	6.38206	0.0115279	0.176324
Xetro.A01303|nras	423.517	0.0133766	0.068649	0.0379477	0.845548	1
Xetro.A01304|ampd1	1436.54	0.0834948	0.160363	0.271036	0.602638	1
Xetro.A01305|dennd2c	1350.76	0.195655	0.123343	2.50187	0.113711	0.609775
Xetro.A01306|trim33	2602.17	0.018006	0.0453682	0.157485	0.691483	1
Xetro.A01307|syt6	36.1536	-0.405481	0.241617	2.82229	0.0929636	0.553893
Xetro.A01308|olfml3	264.895	0.250543	0.192	1.69646	0.192751	0.751712
Xetro.A01309|hipk1	10806.9	0.118595	0.0680009	3.0404	0.0812161	0.518416
Xetro.A01311|	8.12158	-0.51129	0.426345	1.44788	0.228868	0.799456
Xetro.A01312|rab44	9.04921	-1.03116	0.521725	3.90574	0.0481214	0.398415
Xetro.A01313|cdkn1a	2286.33	0.464675	0.0959888	23.1985	1.46111e-06	0.000184166
Xetro.A01314|srsf3	3651.63	-0.310528	0.0938786	10.9092	0.000956881	0.0330651
Xetro.A01315|	0.337124	-0.401149	2.09932	0.0528549	0.818168	1
Xetro.A01316|	7.29398	-0.214767	0.447909	0.230255	0.631335	1
Xetro.A01317|adora1	137.811	-0.00598805	0.118853	0.00253716	0.959827	1
Xetro.A01318|myog	286.455	-0.0582337	0.181249	0.103232	0.747985	1
Xetro.A01319|tmem183a	1845.04	0.194858	0.0503326	14.9769	0.000108833	0.00664305
Xetro.A01320|	8.65387	-0.412371	0.479092	0.741381	0.389219	0.936063
Xetro.A01321|	17.5746	-0.149084	0.419623	0.121464	0.727452	1
Xetro.A01322|sirt2	1400.77	0.113647	0.0744554	2.32874	0.127004	0.63918
Xetro.A01323|gpr161	1263.43	-0.0430774	0.0827775	0.270667	0.602884	1
Xetro.A01324|dpt	39.5106	-0.10699	0.442411	0.0581899	0.80938	1
Xetro.A01325|	17.7442	-0.039132	0.29603	0.0174566	0.894887	1
Xetro.A01326|lad1	364.609	0.191628	0.111999	2.92094	0.087437	0.539049
Xetro.A01327|csrp1	878.916	0.0244426	0.107404	0.0517325	0.820075	1
Xetro.A01328|nav1	3104.09	0.0162698	0.0629754	0.0667471	0.796133	1
Xetro.A01329|syt2	1100.15	-0.234991	0.074144	10.0249	0.00154441	0.0472425
Xetro.A01330|ppp1r12b	8.15584	0.504995	0.573506	0.77946	0.377306	0.928666
Xetro.A01331|celsr2	5125.23	-0.0692756	0.086171	0.646145	0.421494	0.955159
Xetro.A01332|ppil1	1364.3	-0.155777	0.0756972	4.23087	0.0396951	0.358151
Xetro.A01333|	0.153938	-0.368774	3.71966	0.0201223	0.887196	1
Xetro.A01334|cpne5	26.4642	-0.762362	0.28893	6.96135	0.00832893	0.14267
Xetro.A01335|kif21b	1468.36	-0.172997	0.0831044	4.33207	0.0374008	0.347607
Xetro.A01336|pigr	4.1228	0.517154	0.66603	0.582435	0.445359	0.96697
Xetro.A01337|	0.391695	-1.65065	2.21494	0.801027	0.370786	0.924637
Xetro.A01338|c1orf116	961.072	-0.014715	0.0950556	0.0239644	0.876975	1
Xetro.A01339|yod1	2525.28	0.202461	0.0686607	8.68892	0.00320151	0.0772315
Xetro.A01340|pfkfb2	446.069	0.0514622	0.132745	0.150185	0.698358	1
Xetro.A01341|	0.275304	1.02075	2.93957	0.317369	0.573193	1
Xetro.A01342|c4bpa	679.417	-0.0764276	0.167603	0.207185	0.648983	1
Xetro.A01343|arc2	305.476	0.220139	0.187134	1.38261	0.239657	0.81198
Xetro.A01344|arc3	2237.06	-0.000754944	0.06856	0.000121277	0.991213	1
Xetro.A01345|dclre1b	186.648	0.116045	0.179027	0.419788	0.517043	1
Xetro.A01346|ap4b1	548.695	0.248156	0.0991167	6.26463	0.0123172	0.182977
Xetro.A01347|	21.4585	0.20111	0.393757	0.255511	0.613221	1
Xetro.A01348|	12.8576	-0.456332	0.361283	1.60045	0.205839	0.766661
Xetro.A01349|ptpn22	75.8713	-0.673369	0.267998	6.27177	0.0122677	0.182667
Xetro.A01350|rsbn1	999.692	0.0539204	0.214271	0.0632661	0.801406	1
Xetro.A01351|phtf1	107.474	0.0432041	0.217783	0.03938	0.842698	1
Xetro.A01352|magi3	3082.09	-0.00950304	0.0641965	0.0219116	0.882323	1
Xetro.A01353|lrig2	1978.47	0.036877	0.0621933	0.351498	0.553266	1
Xetro.A01354|	0.540123	-1.38791	1.92001	0.75414	0.385169	0.933267
Xetro.A01355|fam19a3	9.11355	0.460833	0.430944	1.14517	0.284563	0.854399
Xetro.A01356|	0.89063	0.698598	1.15033	0.363306	0.546676	1
Xetro.A01357|slc16a1	7214.42	-0.248002	0.0813724	9.27079	0.00232837	0.0628435
Xetro.A01358|ppm1j	4.67625	-0.806469	0.563082	2.0784	0.149397	0.684256
Xetro.A01359|rhoc	7548.41	0.113773	0.082855	1.88456	0.169816	0.716109
Xetro.A01360|mov10	71.5805	-0.467809	0.284494	2.68043	0.101588	0.577817
Xetro.A01361|capza1	9541.66	-0.0493707	0.0742585	0.441993	0.506162	0.994698
Xetro.A01362|st7l	235.297	0.0857049	0.128262	0.445862	0.504307	0.99414
Xetro.A01363|wnt2b	238.114	0.170343	0.113744	2.23909	0.13456	0.654599
Xetro.A01364|	50.2854	0.140647	0.202419	0.480895	0.488017	0.987792
Xetro.A01365|	3.08941	-0.482003	0.661355	0.53386	0.464989	0.978174
Xetro.A01366|cttnbp2nl	788.458	0.294453	0.0771108	14.5619	0.000135627	0.00789569
Xetro.A01367|	0.932978	-0.00987179	1.23656	6.36651e-05	0.993634	1
Xetro.A01368|	4.98424	1.14532	0.653493	3.11285	0.0776772	0.50642
Xetro.A01370|kcnd3	45.1115	-0.30489	0.200213	2.31999	0.127721	0.641403
Xetro.A01371|	82.7401	0.215212	0.207483	1.07192	0.300512	0.868663
Xetro.A01372|ddx20	1945.38	-0.00904524	0.0705649	0.0164278	0.898014	1
Xetro.A01373|c1orf183	326.135	0.188923	0.118509	2.54086	0.110935	0.603485
Xetro.A01374|rap1a	2551.07	0.115054	0.0727038	2.50144	0.113743	0.609812
Xetro.A01375|	1.96872	0.255541	1.02063	0.0602961	0.806028	1
Xetro.A01376|unnamed	0.957227	-0.0731336	1.32386	0.00239797	0.960944	1
Xetro.A01377|adora3	0.0532824	0.53985	3.72496	0.0594212	0.807413	1
Xetro.A01378|	0.660289	0.849208	1.95455	0.18685	0.665552	1
Xetro.A01379|	21.5809	-0.0594413	0.337939	0.0310639	0.860098	1
Xetro.A01380|	1.0221	0.987238	1.23416	0.644348	0.422141	0.955159
Xetro.A01381|	14.7387	0.196377	0.406253	0.234271	0.628375	1
Xetro.A01382|	3.41027	0.814438	0.704613	1.34876	0.245494	0.81839
Xetro.A01383|	0.571957	-0.871968	1.93756	0.265795	0.606166	1
Xetro.A01385|	1.39118	0.134726	1.08783	0.0152446	0.901736	1
Xetro.A01386|wscd1	234.069	-0.0507931	0.103842	0.239362	0.624667	1
Xetro.A01387|smtnl2	5089.07	0.0791222	0.0795915	0.988102	0.320207	0.886069
Xetro.A01388|	1270.89	-0.0379427	0.074461	0.259494	0.610468	1
Xetro.A01389|	42.8601	0.530096	0.281556	3.5	0.0613688	0.450771
Xetro.A01390|	28.5501	0.08872	0.248237	0.127807	0.720717	1
Xetro.A01391|c1orf74	93.5544	0.010824	0.21549	0.00252314	0.959938	1
Xetro.A01392|traf3ip3	268.757	-0.3292	0.264424	1.54654	0.213647	0.77886
Xetro.A01393|hsd11b1	49.1478	0.137204	0.191331	0.515481	0.472776	0.98077
Xetro.A01394|lamb3	130.489	0.431953	0.159451	7.27498	0.00699215	0.12838
Xetro.A01396|	1.94409	0.0678328	0.891607	0.00577823	0.939407	1
Xetro.A01397|camk1g	3.55072	-0.346393	0.688475	0.253661	0.614509	1
Xetro.A01398|unnamed	47.133	0.335091	0.23569	2.01274	0.155984	0.697301
Xetro.A01399|	0	NA	NA	NA	NA	NA
Xetro.A01405|	0.104354	1.0099	3.7247	0.151598	0.697013	1
Xetro.A01406|	0.0521772	0.53985	3.72496	0.0583402	0.809139	1
Xetro.A01408|	0.746442	-0.239962	1.64317	0.0288109	0.865216	1
Xetro.A01412|	0.163435	-0.421927	3.72496	0.00268769	0.958654	1
Xetro.A01413|	0.0521772	0.53985	3.72496	0.0583402	0.809139	1
Xetro.A01414|plxna2	3970.41	-0.0458943	0.0810846	0.320303	0.571425	1
Xetro.A01415|cd34	1903.26	0.0734118	0.125902	0.339747	0.559976	1
Xetro.A01416|	1.05999	-0.116016	1.05057	0.0123009	0.911688	1
Xetro.A01417|pnpla1	40.8316	-0.0293867	0.38301	0.00562365	0.940222	1
Xetro.A01418|unnamed	11601.5	0.00490433	0.0677321	0.00523622	0.942314	1
Xetro.A01419|	2.86803	1.43552	0.847911	2.91612	0.0876987	0.539915
Xetro.A01420|kcna1	25.0214	-0.0439968	0.274718	0.0256158	0.872842	1
Xetro.A01421|kcna3	52.992	0.0514616	0.179206	0.0823415	0.774149	1
Xetro.A01422|kcna10	1.32188	-0.829535	1.60307	0.335209	0.562608	1
Xetro.A01423|	0.906817	0.0829921	1.46993	0.00352315	0.952668	1
Xetro.A01424|	0.708606	2.22705	1.57273	2.78946	0.0948859	0.559009
Xetro.A01425|ngf	78.6695	0.209889	0.16111	1.69677	0.192711	0.751712
Xetro.A01427|	0.102851	-0.902817	3.72496	0.17596	0.674868	1
Xetro.A01428|	0.0530645	0.0589598	3.72496	4.87722e-05	0.994428	1
Xetro.A01429|tspan2	861.936	0.416943	0.164133	6.43261	0.0112044	0.172859
Xetro.A01430|	127.105	0.150947	0.128988	1.36966	0.24187	0.814766
Xetro.A01431|stk38	1723.96	0.0923068	0.0532366	3.00523	0.082996	0.524635
Xetro.A01432|	0	NA	NA	NA	NA	NA
Xetro.A01433|	2.2058	0.68675	0.985046	0.462565	0.496428	0.991657
Xetro.A01434|	1.56965	0.0589744	1.58834	0.000553392	0.981232	1
Xetro.A01435|pnp	6883.16	-0.027949	0.13725	0.0414464	0.838679	1
Xetro.A01436|sdr39u1	558.226	-0.0579772	0.0603234	0.923821	0.336474	0.896824
Xetro.A01437|khnyn	508.126	0.592119	0.104995	31.6588	1.83777e-08	3.9597e-06
Xetro.A01438|	525.479	0.406403	0.088719	20.9478	4.71963e-06	0.000512832
Xetro.A01439|adcy4	1026.53	0.112947	0.0921423	1.50181	0.220392	0.78885
Xetro.A01440|	13.822	0.0259718	0.322236	0.00648616	0.93581	1
Xetro.A01441|nfatc4	84.4538	0.0815608	0.174445	0.217955	0.640602	1
Xetro.A01442|	221.221	0.122438	0.220285	0.305306	0.580575	1
Xetro.A01443|ltb4r2	79.1509	0.178193	0.149501	1.41954	0.233479	0.80397
Xetro.A01444|	0.0957983	-0.880261	3.7236	0.124883	0.723798	1
Xetro.A01452|	5.04119	-0.087284	0.588577	0.0218401	0.882513	1
Xetro.A01453|	0.178141	-0.421927	3.72496	0.0448684	0.832246	1
Xetro.A01454|	0.0521772	0.53985	3.72496	0.0583402	0.809139	1
Xetro.A01455|	0	NA	NA	NA	NA	NA
Xetro.A01456|	94.9409	0.452647	0.306633	2.13072	0.144373	0.674857
Xetro.A01457|rpgrip1	45.1593	-0.417603	0.248569	2.82743	0.0926663	0.553429
Xetro.A01458|supt16h	13318	-0.125493	0.0740439	2.87052	0.0902155	0.546616
Xetro.A01459|chd8	7137.98	-0.0418707	0.0570928	0.537721	0.463379	0.977516
Xetro.A01460|rab2b	2673.86	0.00165598	0.0378567	0.00191319	0.965112	1
Xetro.A01461|tox4	2469.62	0.0762453	0.0496212	2.36001	0.124481	0.635074
Xetro.A01462|mettl3	1436.05	-0.185806	0.0819919	5.13242	0.0234829	0.270571
Xetro.A01463|sall2	3744.09	0.00550073	0.0796361	0.00476687	0.944956	1
Xetro.A01466|or4e2	0	NA	NA	NA	NA	NA
Xetro.A01469|	31.8288	0.0632527	0.903072	0.00489522	0.944221	1
Xetro.A01470|	0.058235	0.0589598	3.72496	4.87722e-05	0.994428	1
Xetro.A01471|unnamed	0.058235	0.0589598	3.72496	4.87722e-05	0.994428	1
Xetro.A01475|unnamed	0	NA	NA	NA	NA	NA
Xetro.A01476|	0.100202	0.539853	3.72496	0.0524773	0.818807	1
Xetro.A01477|	2.71285	0.657688	0.840976	0.578151	0.447038	0.967827
Xetro.A01478|	0.811198	2.0891	1.54615	2.10043	0.147258	0.680903
Xetro.A01479|trav	16.4748	-0.193558	0.388472	0.247758	0.618658	1
Xetro.A01483|trac	0.0483615	-0.42193	3.72496	0.042699	0.836293	1
Xetro.A01484|dad1	2640.91	0.0996851	0.0698432	2.03623	0.15359	0.692516
Xetro.A01485|abhd4	1599.51	0.248673	0.215223	1.33327	0.248225	0.822057
Xetro.A01486|	0.123652	0.0589598	3.72496	4.87722e-05	0.994428	1
Xetro.A01488|	0.174512	0.0589598	3.72496	4.87722e-05	0.994428	1
Xetro.A01489|unnamed	959.817	-0.0130165	0.127277	0.010457	0.918551	1
Xetro.A01490|	21.9885	-0.415898	0.249478	2.78226	0.0953136	0.559819
Xetro.A01491|	37.8329	-0.308905	0.232419	1.76599	0.183879	0.740008
Xetro.A01492|mrps18c	292.25	-0.0754761	0.0937319	0.648039	0.420815	0.955159
Xetro.A01493|gkap1	1137.2	-0.0747076	0.0575242	1.6862	0.194103	0.753602
Xetro.A01494|ubqln1	3168.94	0.0359878	0.0450575	0.637535	0.424605	0.956556
Xetro.A01495|c9orf103	32.4094	-0.000848617	0.206067	1.69404e-05	0.996716	1
Xetro.A01496|frmd3	340.428	0.0687835	0.0890933	0.596105	0.440068	0.964624
Xetro.A01497|hnrnpk	40838.9	-0.172367	0.0585895	8.64851	0.00327328	0.0780727
Xetro.A01498|rmi1	697.67	0.306238	0.0934689	10.714	0.00106326	0.0360265
Xetro.A01503|	1.64688	1.46118	0.930714	2.57332	0.10868	0.597972
Xetro.A01504|unnamed	0.0521772	0.53985	3.72496	0.0583402	0.809139	1
Xetro.A01507|unnamed	0.0544892	-0.421927	3.72496	0.0448684	0.832246	1
Xetro.A01508|unnamed	0	NA	NA	NA	NA	NA
Xetro.A01512|	0.334581	-0.421923	2.10977	0.112257	0.737589	1
Xetro.A01513|	1.98541	-0.00645891	0.886729	5.25914e-05	0.994214	1
Xetro.A01516|	0.0556095	0.0589598	3.72496	4.87722e-05	0.994428	1
Xetro.A01517|unnamed	0.173112	0.539853	3.72496	0.0468705	0.828601	1
Xetro.A01518|ighv1-3	0.255646	0.414871	3.69054	0.0153419	0.901424	1
Xetro.A01519|	1.15075	2.24902	1.2041	3.77535	0.0520129	0.414204
Xetro.A01520|	71.2006	-0.0532682	0.215147	0.0612007	0.804608	1
Xetro.A01521|zfhx2	2852.4	0.0781212	0.0902151	0.749406	0.386664	0.934268
Xetro.A01522|ap1g2	634.708	0.189702	0.09537	3.95308	0.0467856	0.391573
Xetro.A01523|dhrs4	630.352	0.164314	0.0880928	3.47914	0.062147	0.454237
Xetro.A01524|jph4	210.86	0.2382	0.207468	1.31295	0.251861	0.82704
Xetro.A01525|lrrc16b	74.6005	-0.0506007	0.181998	0.0774976	0.780718	1
Xetro.A01526|mrpl52	720.161	-0.0765516	0.0736413	1.07766	0.299222	0.867918
Xetro.A01527|mmp14	6664.31	0.0202931	0.0759435	0.0714063	0.7893	1
Xetro.A01528|lrp10	2455.58	0.155509	0.088634	3.07498	0.0795055	0.512445
Xetro.A01529|rem2	238.915	0.0386611	0.124945	0.0956751	0.757083	1
Xetro.A01530|rbm23	2077.24	0.23842	0.0755384	9.95258	0.00160624	0.0484932
Xetro.A01531|prmt5	2354.92	-0.240565	0.0965474	6.20178	0.0127622	0.186397
Xetro.A01532|haus4	1078.8	0.0598628	0.0623044	0.923343	0.336599	0.896873
Xetro.A01533|c14orf93	198.806	-0.00360173	0.115908	0.000963932	0.975232	1
Xetro.A01534|psmb5	4586.72	0.0240274	0.0529608	0.205638	0.650208	1
Xetro.A01535|psmb11	0.493323	0.726131	2.19281	0.131321	0.717067	1
Xetro.A01536|cdh24	91.2368	-0.30768	0.184424	2.75113	0.0971855	0.564432
Xetro.A01537|thtpa	275.275	-0.33017	0.114668	8.28849	0.0039897	0.0899611
Xetro.A01538|ngdn	4206.28	-0.0416962	0.0595356	0.490445	0.483729	0.98532
Xetro.A01539|	48.1686	0.265713	0.164671	2.60703	0.106391	0.591439
Xetro.A01540|myh6	3508	-0.377432	0.181121	4.32803	0.0374897	0.347839
Xetro.A01541|cmtm5	237.011	0.170989	0.119483	2.04813	0.152393	0.691075
Xetro.A01542|efs	1669.73	0.0982171	0.0867411	1.28134	0.25765	0.832322
Xetro.A01543|pabpn1	5688.22	-0.142113	0.0396735	12.826	0.00034184	0.0159259
Xetro.A01544|	1.37896	-1.06734	1.0484	1.06343	0.302435	0.870314
Xetro.A01545|bcl2l2	1045.13	0.150717	0.0599665	6.31302	0.0119855	0.180267
Xetro.A01546|ppp1r3e	26.7498	-0.27697	0.226342	1.49955	0.22074	0.789086
Xetro.A01547|twsg2	170.964	0.031524	0.148697	0.0449055	0.832178	1
Xetro.A01548|homez	2761.44	0.0355887	0.0558579	0.405913	0.524051	1
Xetro.A01549|c14orf164	6.52654	0.423391	0.470249	0.813769	0.367008	0.920588
Xetro.A01550|slc7a8	9883.56	-0.0704655	0.128617	0.300081	0.583832	1
Xetro.A01551|cebpe	74.354	-0.0570156	0.220025	0.066153	0.797023	1
Xetro.A01552|pck2	24409.7	-0.156463	0.131927	1.40062	0.236619	0.8078
Xetro.A01553|dcaf11	3138.76	0.0670978	0.0630323	1.13301	0.287133	0.856778
Xetro.A01554|fitm1	1924.84	0.0769244	0.0913352	0.708366	0.399987	0.942835
Xetro.A01555|psme1	107.72	0.344082	0.180597	3.60397	0.0576419	0.435217
Xetro.A01556|fam158a	103.598	0.248255	0.150144	2.72335	0.0988904	0.569162
Xetro.A01557|psme2	16.2299	0.236318	0.320445	0.545776	0.460049	0.975483
Xetro.A01558|rnf31	915.272	0.112291	0.0809144	1.92427	0.165387	0.710048
Xetro.A01559|irf9	279.179	0.280659	0.157648	3.15231	0.0758195	0.500612
Xetro.A01560|	0.64437	1.48762	2.11163	0.953996	0.328704	0.893306
Xetro.A01561|rec8	24.3436	1.00549	0.318198	10.0229	0.00154608	0.0472425
Xetro.A01562|ipo4	5831.76	-0.095072	0.118809	0.640119	0.423668	0.956288
Xetro.A01563|	1073.76	0.00724056	0.135446	0.00285365	0.957398	1
Xetro.A01564|tm9sf1	2598.3	0.163076	0.0598367	7.42406	0.00643576	0.122908
Xetro.A01565|	0.928693	-0.166122	1.23539	0.0180795	0.893039	1
Xetro.A01566|nedd8	1066.31	0.00419694	0.111287	0.00141589	0.969984	1
Xetro.A01567|gmpr2	1532.55	-0.139552	0.125576	1.23376	0.266676	0.840646
Xetro.A01568|tgm1	540.181	-0.123757	0.299303	0.17054	0.679632	1
Xetro.A01569|rabggta	1528.01	0.100983	0.104655	0.930778	0.334661	0.895709
Xetro.A01570|unnamed	840.343	-0.0181211	0.0821648	0.0485954	0.825526	1
Xetro.A01571|sptlc1	3679.8	0.169865	0.0643559	6.96095	0.00833076	0.14267
Xetro.A01572|ror2	4502.93	-0.0023603	0.0811995	0.0008449	0.976811	1
Xetro.A01574|nfil3	1291.68	0.0892164	0.154454	0.333654	0.563515	1
Xetro.A01575|auh	77.5977	0.0806557	0.16668	0.234547	0.628172	1
Xetro.A01576|	98.8196	0.247723	0.15351	2.60614	0.10645	0.591439
Xetro.A01577|syk	115.317	-0.440782	0.170878	6.62796	0.010039	0.160988
Xetro.A01578|diras2	40.5775	-0.454018	0.186755	5.93216	0.014867	0.204912
Xetro.A01579|	1.07368	-0.692312	1.05756	0.424725	0.514589	0.998866
Xetro.A01580|gadd45g	2196.91	0.0447835	0.0906781	0.243855	0.621435	1
Xetro.A01581|	0.0991028	0.965998	3.72363	0.137518	0.710761	1
Xetro.A01582|sema4d	1620.94	-0.0185901	0.0704383	0.06964	0.791862	1
Xetro.A01583|secisbp2	840.386	0.0914496	0.078206	1.36739	0.24226	0.815071
Xetro.A01584|cks2	1397.51	-0.0207817	0.0808039	0.0661357	0.797049	1
Xetro.A01585|shc3	155.023	0.280112	0.208449	1.80364	0.179273	0.73299
Xetro.A01586|s1pr3	144.295	-0.00173965	0.128983	0.000181226	0.989259	1
Xetro.A01587|sass6	446.057	0.0211596	0.0842293	0.0629204	0.801938	1
Xetro.A01588|lrrc2	1.56276	1.24882	0.951955	1.78003	0.182146	0.737863
Xetro.A01589|tdgf1p3	1.49006	-0.110011	1.13392	0.0093837	0.92283	1
Xetro.A01590|tdgf1p2	133.724	-0.0614472	0.19853	0.0956946	0.757059	1
Xetro.A01591|tdgf1	0.485593	-0.210036	1.88586	0.0103369	0.919018	1
Xetro.A01592|	67.7214	-0.766915	1.01028	0.574844	0.44834	0.968883
Xetro.A01593|	1.76069	1.18756	1.04083	1.26092	0.261478	0.835572
Xetro.A01594|c9orf21	131.301	-0.00181273	0.160847	0.000126633	0.991021	1
Xetro.A01595|	6.31632	0.152226	0.494481	0.0935633	0.759695	1
Xetro.A01596|	0	NA	NA	NA	NA	NA
Xetro.A01597|cntnap4	31.7872	-0.594672	0.255222	5.43864	0.019696	0.244349
Xetro.A01598|	4924.86	0.0219949	0.0627001	0.123001	0.725802	1
Xetro.A01599|	10.057	-0.178862	0.386	0.215703	0.642333	1
Xetro.A01600|	22.4905	0.185906	0.344219	0.283147	0.594646	1
Xetro.A01601|spin1	808.613	0.116131	0.0793982	2.13829	0.143662	0.673363
Xetro.A01602|nxnl2	1.6049	-0.228378	0.94829	0.0551161	0.814389	1
Xetro.A01603|acr	0.0521772	0.53985	3.72496	0.0583402	0.809139	1
Xetro.A01604|	3.50271	-0.583244	0.699561	0.691302	0.405722	0.946672
Xetro.A01605|cdc14b	3108.25	-0.00841639	0.0778109	0.0116816	0.913931	1
Xetro.A01606|habp4	449.195	-0.19903	0.120116	2.74361	0.097644	0.565704
Xetro.A01607|	0.378101	0.114008	2.09529	0.00683358	0.934118	1
Xetro.A01608|znf367	359.363	-0.117734	0.10377	1.28707	0.256589	0.831772
Xetro.A01609|fam175a	309.39	0.168262	0.140813	1.42396	0.232752	0.803402
Xetro.A01610|slc35d2	401.43	0.190219	0.105752	3.22957	0.0723196	0.48903
Xetro.A01611|hsd17b3	21.0995	0.117229	0.319924	0.13454	0.71377	1
Xetro.A01612|	578.603	0.277842	0.0702855	15.6272	7.71384e-05	0.0049861
Xetro.A01613|c9orf102	137.153	0.13307	0.122111	1.1878	0.275774	0.848121
Xetro.A01614|ptch1	2290.59	0.0984714	0.075032	1.72205	0.18943	0.748603
Xetro.A01615|fancc	200.591	0.0826815	0.17765	0.215462	0.64252	1
Xetro.A01616|	112.18	-0.237633	0.136978	3.00948	0.082779	0.524052
Xetro.A01617|c9orf3	67.4525	0.27973	0.214871	1.6969	0.192694	0.751712
Xetro.A01618|fbp1	38765.5	-0.0768852	0.080654	0.908399	0.34054	0.90076
Xetro.A01619|fbp2	70.0368	0.170115	0.367474	0.213586	0.643971	1
Xetro.A01620|ctsl2	25534.4	-0.019484	0.0804352	0.0586734	0.808605	1
Xetro.A01621|dapk1	3069.67	0.129585	0.0509363	6.46616	0.0109948	0.171532
Xetro.A01622|gas1	6971.33	0.0469417	0.0751603	0.39006	0.532268	1
Xetro.A01623|zcchc6	6382.22	0.0110015	0.0538699	0.0417053	0.838183	1
Xetro.A01624|isca1	3855.17	0.03229	0.0779856	0.171438	0.678837	1
Xetro.A01625|	0.736736	-0.0473225	1.31121	0.00227277	0.961976	1
Xetro.A01626|golm1	5884.95	-0.216147	0.0963964	5.00706	0.0252442	0.280779
Xetro.A01627|naa35	2420.29	0.0752131	0.0710918	1.1191	0.290112	0.85895
Xetro.A01628|agtpbp1	1097.22	0.027149	0.0646107	0.176487	0.67441	1
Xetro.A01629|	14.6165	0.0851774	0.394405	0.0467368	0.828842	1
Xetro.A01630|ntrk2	477.144	-0.0705828	0.0662433	1.13557	0.286591	0.856019
Xetro.A01631|pnma1	1.38338	0.0114152	1.25126	0.000220421	0.988155	1
Xetro.A01632|slc28a3	93.1818	0.26197	0.263037	0.98169	0.321782	0.886964
Xetro.A01633|tle1	4266.62	-0.107706	0.0614862	3.06614	0.0799389	0.514347
Xetro.A01634|tle4	2781.9	0.0404912	0.0503472	0.646791	0.421262	0.955159
Xetro.A01635|psat1	1050.89	-0.243635	0.10139	5.76147	0.0163813	0.21838
Xetro.A01636|cep78	894.239	0.031032	0.0901321	0.118503	0.730664	1
Xetro.A01637|gnaq	788.4	-0.0458099	0.072781	0.396213	0.529052	1
Xetro.A01638|gna14	3879.21	-0.0641134	0.0806662	0.631598	0.42677	0.95895
Xetro.A01639|vps13a	3029.79	0.091516	0.102095	0.802814	0.370254	0.924131
Xetro.A01641|foxb2	0.984873	-0.329801	1.24137	0.0709721	0.789927	1
Xetro.A01642|	0.261659	1.47674	2.98406	0.503252	0.478075	0.982117
Xetro.A01643|	9.08274	0.427263	0.509411	0.708504	0.399941	0.942835
Xetro.A01644|prune2	717.703	-0.0170497	0.11599	0.0215661	0.883247	1
Xetro.A01645|gcnt1	1179.92	-0.0446707	0.089893	0.246693	0.619413	1
Xetro.A01646|rfk	2265.5	0.366051	0.0996342	13.4284	0.000247838	0.0125205
Xetro.A01647|	158.56	-0.603473	0.158346	14.4621	0.000143012	0.00818062
Xetro.A01648|	207.788	-0.154511	0.147985	1.08914	0.296663	0.865075
Xetro.A01649|pcsk5	1390.4	-0.378641	0.118572	10.1214	0.00146558	0.0453879
Xetro.A01651|c9orf95	34.1767	0.417439	0.279861	2.22055	0.136185	0.658562
Xetro.A01652|c9orf41	1040.8	0.0325082	0.0755409	0.185186	0.666954	1
Xetro.A01653|	279.056	0.127634	0.0961192	1.76337	0.184205	0.740491
Xetro.A01654|trpm6	198.481	-0.0750969	0.18116	0.170982	0.67924	1
Xetro.A01655|	2.14339	0.323108	0.860056	0.13586	0.712432	1
Xetro.A01656|	10.2292	-0.00901461	0.439299	0.000419647	0.983656	1
Xetro.A01657|	1.61479	0.513679	0.925145	0.303024	0.581993	1
Xetro.A01658|rorb	104.601	-0.427194	0.14526	8.64837	0.00327355	0.0780727
Xetro.A01659|anxa8	0.171953	0.0589665	3.72496	0.000699402	0.978901	1
Xetro.A01660|	310.191	-0.926105	0.259467	12.5162	0.000403432	0.0180641
Xetro.A01661|anxa1	9608.11	-0.0571982	0.0833575	0.470786	0.492626	0.990442
Xetro.A01662|unnamed	82.0594	-0.00240005	0.342022	4.92429e-05	0.994401	1
Xetro.A01663|aldh1a1	435.223	-0.0261037	0.165359	0.0248816	0.874662	1
Xetro.A01664|	0.597687	0.449064	2.02069	0.0516972	0.820136	1
Xetro.A01665|tmc2	2.91098	-0.0515597	0.746004	0.00469038	0.945399	1
Xetro.A01666|tmc1	3.59829	-0.635782	0.719847	0.714309	0.398017	0.942835
Xetro.A01667|zfand5	2147.54	0.075146	0.0591256	1.6141	0.203916	0.764566
Xetro.A01668|gda	19.1205	0.0577851	1.10729	0.00170763	0.967038	1
Xetro.A01669|c9orf85	641.953	-0.0813448	0.0617329	1.73632	0.187606	0.745393
Xetro.A01670|fam108b1	3440.32	-0.00257545	0.0498651	0.00266785	0.958807	1
Xetro.A01671|tmem2	2350.43	0.162708	0.0773389	4.42125	0.0354941	0.33612
Xetro.A01672|trpm3	150.829	-0.115156	0.126578	0.825913	0.363457	0.91839
Xetro.A01673|klf9	117.744	0.0203441	0.119358	0.0290685	0.864621	1
Xetro.A01674|smc5	909.412	0.149019	0.0547264	7.41269	0.00647653	0.123481
Xetro.A01675|mamdc2	440.186	0.230404	0.127191	3.27822	0.0702052	0.481841
Xetro.A01676|c9orf135	477.551	-0.211082	0.139917	2.26721	0.132138	0.649964
Xetro.A01677|ptar1	848.612	0.0649881	0.0711567	0.833869	0.361156	0.917192
Xetro.A01678|apba1	1985.68	0.0470977	0.0810626	0.337458	0.5613	1
Xetro.A01679|fam189a2	205.412	0.0618946	0.119025	0.270248	0.603165	1
Xetro.A01680|tjp2	5341.06	0.0196325	0.0485926	0.1632	0.686227	1
Xetro.A01681|	3324.27	0.0490133	0.0950326	0.265876	0.606112	1
Xetro.A01682|pip5k1b	579.424	0.0339231	0.124967	0.0736452	0.786101	1
Xetro.A01683|	0.38315	-0.449598	2.04745	0.122771	0.726048	1
Xetro.A01684|c9orf71	3.10565	0.957138	1.04694	0.827007	0.363139	0.91839
Xetro.A01685|pgm5	584.038	0.140265	0.112819	1.54405	0.214016	0.779368
Xetro.A01686|	0.583387	-0.421922	2.00269	0.0603638	0.805922	1
Xetro.A01687|foxd4l1.2	0.268922	0.0589726	2.51145	-6.812e-05	1	1
Xetro.A01688|foxd4l1.1	85.289	0.118063	0.156469	0.570048	0.45024	0.970728
Xetro.A01689|unnamed	9.13454	-0.482893	0.541793	0.790608	0.373916	0.92683
Xetro.A01690|unnamed	5.20917	0.0990701	0.614092	0.0259177	0.872102	1
Xetro.A01691|cbwd2	201.457	-0.470209	0.110276	18.1727	2.01754e-05	0.00166755
Xetro.A01692|dock8	908.782	-0.0454547	0.0821665	0.305784	0.580279	1
Xetro.A01693|	1.35759	-0.246589	1.13688	0.0461345	0.829931	1
Xetro.A01694|kank1	3952.63	0.0585933	0.0496498	1.39249	0.237985	0.809517
Xetro.A01695|	0.288631	-0.421927	2.91373	0.0649585	0.798824	1
Xetro.A01696|dmrt1	14.5406	0.459796	0.406264	1.27523	0.258788	0.833332
Xetro.A01697|dmrt3	42.0773	-0.394056	0.228757	2.95419	0.0856551	0.532629
Xetro.A01698|dmrt2	707.713	0.0120092	0.151178	0.00631228	0.936675	1
Xetro.A01699|	3.37222	0.703358	0.768391	0.82459	0.363842	0.918621
Xetro.A01700|smarca2	6336.41	0.0976725	0.0647275	2.27679	0.131323	0.64805
Xetro.A01701|	0.107787	0.53985	3.72496	0.0583402	0.809139	1
Xetro.A01702|vldlr	295.759	0.149739	0.194983	0.589655	0.442553	0.96558
Xetro.A01703|kcnv2	1.44706	0.452987	1.18808	0.144286	0.704057	1
Xetro.A01704|kiaa0020	8880.05	-0.0946679	0.0529376	3.1975	0.0737508	0.493807
Xetro.A01705|	1.46695	0.498211	1.03152	0.235356	0.627581	1
Xetro.A01706|carm1p1	4.69171	-0.384955	0.562746	0.468149	0.49384	0.991274
Xetro.A01707|	0.685983	1.63251	1.51219	1.18404	0.276535	0.848121
Xetro.A01708|crygb	3.20061	-1.68011	1.08764	2.54184	0.110866	0.603312
Xetro.A01709|rfx3	540.687	0.119388	0.116721	1.04566	0.306508	0.874443
Xetro.A01710|	73.4358	-0.0165148	0.164015	0.0101328	0.919819	1
Xetro.A01711|	1.70673	0.137926	1.14075	0.0145717	0.903918	1
Xetro.A01712|glis3	35.9134	-0.100071	0.237482	0.176335	0.674542	1
Xetro.A01713|slc1a1	504.472	0.258673	0.135256	3.64655	0.0561854	0.430194
Xetro.A01714|c9orf68	273.268	-0.0963737	0.129504	0.553714	0.456804	0.973533
Xetro.A01715|cdc37l1	482.563	0.0778181	0.0924819	0.707826	0.400166	0.942835
Xetro.A01716|ak3	2798.2	0.0110988	0.100735	0.0121294	0.912303	1
Xetro.A01717|rcl1	1804.68	-0.425476	0.0625887	46.0949	1.1266e-11	5.07151e-09
Xetro.A01718|jak2	1656.46	0.136318	0.0680807	4.0073	0.0453037	0.386223
Xetro.A01719|unnamed	6.61366	-0.172553	0.452339	0.145572	0.702804	1
Xetro.A01720|c9orf46	102.678	0.234645	0.1395	2.82502	0.092806	0.553523
Xetro.A01721|cd274	2.47182	0.656231	0.754525	0.766676	0.381247	0.930957
Xetro.A01722|pdcd1lg2	0.1667	0.0589598	3.72496	4.87722e-05	0.994428	1
Xetro.A01723|kiaa1432	2190.31	0.134002	0.0646464	4.2946	0.0382336	0.350867
Xetro.A01724|	0.77152	0.915445	1.70843	0.328878	0.566321	1
Xetro.A01725|ermp1	1478.7	-0.054462	0.101629	0.287065	0.592108	1
Xetro.A01726|mlana	713.181	-0.283574	0.219981	1.64715	0.199347	0.760252
Xetro.A01727|fxn	159.365	-0.0592274	0.167312	0.125195	0.723467	1
Xetro.A01728|kiaa2026	475.099	0.203082	0.114421	3.14857	0.0759935	0.500711
Xetro.A01729|uhrf2	1505.64	0.150881	0.0705894	4.56779	0.0325786	0.321312
Xetro.A01730|gldc	1206.65	-0.0766916	0.291127	0.0691208	0.792621	1
Xetro.A01731|kdm4c	1641.22	0.163429	0.0603874	7.32129	0.00681424	0.126763
Xetro.A01733|ptprd	2373.81	0.0131503	0.111814	0.013832	0.906377	1
Xetro.A01734|	0.655325	-1.59888	1.80027	1.02884	0.310432	0.877206
Xetro.A01736|	652.122	-0.139971	0.220157	0.403491	0.525292	1
Xetro.A01737|tyrp1	2337.28	-0.467088	0.22634	4.13922	0.0419004	0.369841
Xetro.A01738|c9orf150	151.681	0.0225003	0.123671	0.0331346	0.85556	1
Xetro.A01739|mpdz	1005.18	0.027267	0.0578768	0.221935	0.63757	1
Xetro.A01741|	583.222	-0.00960099	0.0725051	0.0175269	0.894676	1
Xetro.A01743|nfib	123.915	-0.23238	0.214064	1.17896	0.277567	0.848864
Xetro.A01744|	13.9863	-0.620457	0.341563	3.31617	0.0686013	0.47771
Xetro.A01745|zdhhc21	280.28	0.325247	0.105437	9.51165	0.00204172	0.0577014
Xetro.A01746|	11.0043	0.172408	0.454684	0.140729	0.707557	1
Xetro.A01747|ankrd34b	8.81497	-1.28513	0.479635	7.2405	0.00712772	0.129822
Xetro.A01748|fam151b	113.29	-0.0636994	0.246673	0.0666322	0.796305	1
Xetro.A01749|zfyve16	940.468	0.154512	0.0626786	6.07671	0.0136976	0.195861
Xetro.A01750|ccdc125	767.628	0.175196	0.0960868	3.31754	0.0685441	0.47746
Xetro.A01751|rad17	842.177	0.0437266	0.0795751	0.301762	0.58278	1
Xetro.A01752|taf9	1380.01	-0.126245	0.055003	5.26484	0.0217605	0.259612
Xetro.A01753|marveld2	807.066	0.160398	0.0991351	2.61592	0.105796	0.59021
Xetro.A01754|	32.9738	-0.544282	0.378135	2.06963	0.150258	0.686828
Xetro.A01755|	38.0433	0.169302	0.330905	0.260678	0.609655	1
Xetro.A01756|	0.110337	-0.421927	3.72496	0.0414532	0.838666	1
Xetro.A01757|ocln	5841.54	0.154739	0.141909	1.18639	0.27606	0.848121
Xetro.A01758|gtf2h2	829.564	0.0574846	0.0657658	0.763609	0.382201	0.931415
Xetro.A01759|	149.49	0.104727	0.168043	0.38814	0.533279	1
Xetro.A01760|naip	231.088	0.154219	0.22809	0.456391	0.499316	0.992522
Xetro.A01761|	62.7919	0.383353	0.241451	2.52596	0.111987	0.606091
Xetro.A01762|	8.31441	0.134044	0.397772	0.112868	0.736903	1
Xetro.A01763|	1.95766	2.89679	1.00844	9.46104	0.00209882	0.0586575
Xetro.A01764|	182.058	-0.169766	0.122087	1.92992	0.164767	0.709561
Xetro.A01765|smn2	2079.91	0.0412414	0.119434	0.119218	0.729885	1
Xetro.A01766|	24.9027	-0.353519	0.28098	1.5881	0.207598	0.768706
Xetro.A01767|bdp1	691.478	-0.0130326	0.0632256	0.0424449	0.836774	1
Xetro.A01768|	524.222	0.218203	0.0921065	5.60785	0.0178802	0.230294
Xetro.A01769|	85.6302	0.0054616	0.144485	0.00142874	0.969848	1
Xetro.A01770|mccc2	641.211	0.0939773	0.101524	0.855517	0.354996	0.91123
Xetro.A01771|cartpt	50.6358	-0.352637	0.390054	0.771214	0.379842	0.930196
Xetro.A01772|map1b	3552.11	-0.185562	0.0851154	4.74502	0.0293832	0.304695
Xetro.A01773|mrps27	1817.92	0.0507905	0.10967	0.214452	0.6433	1
Xetro.A01774|ptcd2	449.04	0.0125125	0.0608963	0.0422205	0.8372	1
Xetro.A01775|znf366	11.2934	-0.427978	0.424534	1.01707	0.313215	0.879784
Xetro.A01776|tnpo1	5740.45	-0.144777	0.062961	5.28527	0.0215065	0.257679
Xetro.A01777|fcho2	1365.41	0.112734	0.0587388	3.68202	0.0550021	0.426467
Xetro.A01778|tmem171	97.4049	0.217262	0.230741	0.887611	0.346126	0.903966
Xetro.A01779|tmem174	99.4661	0.101861	0.295206	0.119089	0.730025	1
Xetro.A01780|foxd1	977.076	0.0190884	0.0850395	0.0503801	0.822403	1
Xetro.A01781|btf3	20291.1	-0.0058266	0.0479949	0.0147359	0.903381	1
Xetro.A01782|ankra2	1636.22	0.157359	0.066345	5.62243	0.017732	0.229116
Xetro.A01783|utp15	5360.06	-0.184199	0.0630905	8.51729	0.00351787	0.0821857
Xetro.A01784|rgnef	927.516	0.159477	0.124063	1.64955	0.19902	0.760052
Xetro.A01785|	1145.77	0.17873	0.116011	2.36878	0.123784	0.632955
Xetro.A01786|cer1	5.64843	-0.731667	0.644181	1.27629	0.25859	0.83315
Xetro.A01787|	976.809	0.1344	0.108044	1.5453	0.21383	0.779079
Xetro.A01788|ttc39b	1048.37	-0.0179767	0.108894	0.0272076	0.868985	1
Xetro.A01789|snapc3	1295.65	-0.00591482	0.0699634	0.00714424	0.93264	1
Xetro.A01790|psip1	3591.02	0.0490906	0.0568387	0.745901	0.387777	0.93464
Xetro.A01791|	1.74452	-0.749052	0.866485	0.752112	0.385808	0.933748
Xetro.A01792|	0.154033	-0.880261	3.7236	0.124883	0.723798	1
Xetro.A01793|lingo2	71.3317	-0.0615077	0.188761	0.105491	0.745338	1
Xetro.A01794|	0.058235	0.0589598	3.72496	4.87722e-05	0.994428	1
Xetro.A01799|	0.203003	0.0589598	3.72496	0.000493088	0.982284	1
Xetro.A01802|	0.57928	-1.63651	1.85192	1.11052	0.291969	0.859078
Xetro.A01803|c9orf72	914.625	0.120836	0.125835	0.922001	0.33695	0.897357
Xetro.A01804|mobkl2b	677.393	0.0563155	0.0755761	0.555201	0.4562	0.973431
Xetro.A01805|unnamed	120.611	0.0524298	0.147036	0.127006	0.721557	1
Xetro.A01806|tek	766.184	0.0659319	0.154387	0.182222	0.669471	1
Xetro.A01807|ift74	705.761	0.19099	0.0973757	3.84429	0.0499156	0.405257
Xetro.A01808|	31.5192	0.952486	0.475013	4.01816	0.0450128	0.384654
Xetro.A01809|plaa	3952.57	-0.00453052	0.0657927	0.00474216	0.945098	1
Xetro.A01810|c9orf82	583.657	0.1544	0.0959561	2.58683	0.107756	0.595182
Xetro.A01812|elavl2	97.6459	0.0846708	0.216981	0.151574	0.697036	1
Xetro.A01813|dmrta1	338.599	0.247131	0.142654	2.99753	0.0833917	0.5262
Xetro.A01814|cdkn2b	73.1481	1.93443	0.273629	52.7831	3.72488e-13	2.1341e-10
Xetro.A01815|mtap	760.74	0.061954	0.0870567	0.506669	0.476584	0.981714
Xetro.A01817|	0.0495514	0.539853	3.72496	0.0524773	0.818807	1
Xetro.A01818|klf4	231.581	0.0731936	0.100614	0.528946	0.46705	0.978174
Xetro.A01819|	7.53308	-0.103721	0.491108	0.0441471	0.83358	1
Xetro.A01820|rad23b	11028.1	-0.169843	0.0415479	16.6989	4.38063e-05	0.00309331
Xetro.A01821|znf462	12823	-0.00578798	0.057008	0.0103076	0.919133	1
Xetro.A01822|	0	NA	NA	NA	NA	NA
Xetro.A01823|tmem38b	469.78	-0.0800426	0.0979833	0.667659	0.413869	0.95109
Xetro.A01824|tal2	611.521	0.283168	0.114815	6.06734	0.0137704	0.196285
Xetro.A01825|fktn	1011.39	0.206671	0.0869337	5.64771	0.0174782	0.227087
Xetro.A01826|fsd1l	952.631	0.0142299	0.124143	0.0131344	0.908758	1
Xetro.A01827|slc44a1	3026.5	0.0759045	0.051954	2.13372	0.144091	0.674117
Xetro.A01828|abca1	9166.43	0.202168	0.120411	2.81412	0.0934383	0.554936
Xetro.A01829|nipsnap3a	200.133	0.41239	0.143431	8.26021	0.00405235	0.0908051
Xetro.A01830|	4.5823	0.377569	0.564854	0.447856	0.503355	0.993477
Xetro.A01831|	1.21323	0.233826	1.20212	0.0371572	0.847145	1
Xetro.A01832|	37.6411	0.119652	0.200885	0.354852	0.551379	1
Xetro.A01833|unnamed	1.22364	0.458221	1.04674	0.192435	0.660897	1
Xetro.A01834|ptplad2	8.52287	-0.0701499	0.422132	0.02745	0.868408	1
Xetro.A01835|kiaa1797	950.43	0.202648	0.186215	1.18346	0.276653	0.848121
Xetro.A01836|	181.409	0.0772911	0.103177	0.561508	0.453653	0.972654
[truncated: 23,773 more rows]

## Sheet: tt2 KD vs uni
# log2 fold change (maximum likelihood estimate MLE): t/t2 MO vs uninjected
# Likelihood ratio test (chi-squared test) p-value: 'stage + condition' vs 'stage'
# Cooks cutoff (outlier removal) and independent filtering disabled
gene	baseMean	log2FoldChange	lfcSE	stat	pvalue	padj
1012069980|	26356.1	0.037589	0.0673352	0.31156	0.576725	0.813127
1012070007|	29562.7	-0.588054	0.0851487	47.2169	6.35495e-12	1.81841e-10
1012070059|	6786.68	-0.0987535	0.0764524	1.66414	0.197045	0.400848
1012070179|	15207.1	0.00903632	0.0401179	0.050721	0.821813	0.94085
1012070191|	21360.6	-0.0893073	0.0617001	2.09247	0.148027	0.326047
1012070219|	9460.25	-0.115567	0.0887774	1.69268	0.193248	0.395293
1012070250|	5362.4	-0.620303	0.0707304	76.2533	2.49516e-18	1.54168e-16
1012070405|	367.47	0.219232	0.144501	2.28934	0.130265	0.29659
1012070497|	15267.5	0.0064555	0.0893828	0.00517371	0.942659	0.992609
1012070550|	6973.11	0.0455198	0.0471085	0.932095	0.334319	0.579632
1012070595|	3760.84	0.187854	0.0633807	8.77478	0.00305424	0.0141586
1012070706|	10400.2	0.137077	0.159012	0.733358	0.391797	0.64336
1012070726|	4071.46	0.233845	0.0867101	7.24278	0.00711865	0.0289956
1012070757|	601.017	-0.105376	0.0663355	2.52135	0.112314	0.266584
1012070777|	2012.33	-0.506691	0.0586515	74.2456	6.89797e-18	4.13042e-16
1012070813|	1176.71	-0.262891	0.0989913	7.03969	0.00797228	0.0318702
1012070815|	4334.48	0.0932082	0.0503648	3.42323	0.0642851	0.173914
1012070881|	4854.71	0.112213	0.132821	0.707508	0.400272	0.652424
1012070941|	508.594	0.117178	0.221406	0.278065	0.597972	0.829263
1012070951|	4079.83	-0.160393	0.0574064	7.80325	0.00521522	0.0222989
1012071007|	1554.52	-0.0751522	0.0674708	1.24021	0.265431	0.49539
1012071024|	26067.5	-0.184896	0.0880226	4.40701	0.0357916	0.109379
1012071079|	88.8544	-0.0996538	0.221392	0.202674	0.652571	0.867469
1012071112|	14.5662	-0.0188875	0.515126	0.00133647	0.970838	1
1012071160|	7000.69	0.0783695	0.0720793	1.18126	0.277101	0.510295
1012071226|	1739.03	0.0189498	0.0663333	0.081559	0.775196	0.934391
1012071251|	3511.93	0.148723	0.0550348	7.29765	0.00690449	0.0282328
1012071325|tbx6	1055.67	-3.98929	0.334152	115.247	6.94764e-27	7.85395e-25
1012071350|	2138.86	-1.53588	0.141342	112.72	2.48557e-26	2.67773e-24
1012071465|	6038.93	1.22776	0.184985	42.6636	6.5011e-11	1.61943e-09
1012071480|	3216.02	0.0882532	0.153583	0.327911	0.566892	0.804932
1012071571|	2980.01	-0.0592426	0.0506542	1.36739	0.242262	0.464071
1012071697|	1210.96	-0.0185396	0.0604564	0.0940341	0.75911	0.928366
1012071709|	978.514	0.042981	0.0904454	0.224879	0.635347	0.856496
1012071712|	1471.04	-0.372084	0.0583797	40.5711	1.89587e-10	4.45414e-09
1012071799|	6028.37	-0.21989	0.0399553	30.2614	3.7756e-08	6.04696e-07
1012071810|	222.289	-2.0434	0.242574	65.7555	5.10491e-16	2.50369e-14
1012071874|	5364.08	0.446535	0.134548	10.8525	0.000986634	0.00541639
1012071884|	1654.14	0.0596431	0.0895531	0.440807	0.506733	0.75539
1012072020|	2296.69	0.112677	0.0756919	2.21053	0.137072	0.307834
1012072028|	3432.01	-0.0724816	0.0629321	1.32542	0.249621	0.474455
1012072083|	78.5672	-0.49868	0.217013	5.2707	0.0216873	0.0729829
1012072090|	754.83	0.551617	0.108089	25.8189	3.74996e-07	4.95975e-06
1012072148|	10784.9	-0.0364993	0.0849732	0.184157	0.667825	0.877702
1012072151|	2398.79	-0.442949	0.0946201	21.7102	3.17093e-06	3.38033e-05
1012072183|	1116.03	-0.181624	0.0847971	4.58471	0.0322584	0.100607
1012072513|	807.236	-1.12912	0.111873	99.8999	1.60294e-23	1.54231e-21
1012072595|	1333.71	-0.0717756	0.0928639	0.59607	0.440082	0.691739
1012072623|	576.851	-1.39256	0.110003	156.27	7.39061e-36	1.44426e-33
1012072635|	501.561	-0.335281	0.0800645	17.5322	2.8248e-05	0.000240494
1012072827|	4019.41	-0.0871898	0.0371768	5.49862	0.0190315	0.0657302
1012072843|	1426.83	-0.456919	0.11905	14.6777	0.000127543	0.000910318
1012072880|	1079.52	-0.328302	0.0827981	15.6972	7.43346e-05	0.000566834
1012072980|	3463.43	-0.0752712	0.0997373	0.568907	0.450693	0.702315
1012073162|	945.562	-0.573446	0.101489	31.7567	1.74745e-08	2.96045e-07
1012073238|	1476.69	-0.436031	0.0677209	41.3571	1.26809e-10	3.0445e-09
1012073308|	2587.12	0.790157	0.0830006	89.3625	3.28712e-21	2.60582e-19
1012073389|	0.417851	-0.714952	2.05826	0.144699	0.703654	0.896758
1012073457|	175.668	-0.325273	0.123244	6.93736	0.00844138	0.0334012
1012073524|	11.9542	0.311207	0.424436	0.509775	0.475236	0.726777
1012073590|	51722.9	-0.365092	0.192721	3.53692	0.0600167	0.165261
1012073760|	975.699	-0.290047	0.0693309	17.471	2.91721e-05	0.000247277
1012073907|	1535.4	-0.213873	0.157135	1.85056	0.173718	0.366957
1012073929|	3905.14	-0.665593	0.113212	34.1867	5.00711e-09	9.42676e-08
1012073940|	859.434	0.143427	0.0815382	3.09362	0.0785998	0.202662
1012074313|	2349.59	0.407792	0.043283	88.6056	4.81924e-21	3.7548e-19
1012074328|	8134.18	-0.111099	0.0717044	2.39239	0.121927	0.282986
1012074344|	3478.07	-0.613064	0.197042	9.60749	0.00193786	0.009643
1012074492|	4212.73	0.0129344	0.0909884	0.0202012	0.886977	0.963153
1012074611|	0.44342	-1.63091	2.57114	0.59897	0.438971	0.690461
1012074623|	1342	0.0621407	0.0725428	0.733673	0.391695	0.643315
1012074653|	163.116	-0.11031	0.256377	0.184971	0.667136	0.877025
1012074752|	27.4443	0.137225	0.225559	0.369291	0.543391	0.785767
1012074812|	114.327	-0.514935	0.293242	3.04826	0.0808234	0.207036
1012074887|	3357.62	-0.323308	0.0750865	18.5063	1.6934e-05	0.000152733
1012075018|	924.333	-0.1832	0.0576616	10.0929	0.00148839	0.00770607
1012075168|	1145.46	-0.115647	0.0963565	1.43619	0.230756	0.447912
1012075341|	735.232	-0.042381	0.0674796	0.394206	0.530097	0.774502
1012075358|	989.473	-0.57883	0.0508591	129.549	5.14237e-30	7.08382e-28
1012075427|	455.876	0.143771	0.0697871	4.24219	0.0394312	0.118111
1012075560|	15.3828	0.521908	0.304951	2.93252	0.0868121	0.218779
1012075598|	402.835	0.103536	0.12003	0.744384	0.38826	0.63959
1012075610|	2244.53	-0.00527904	0.0532886	0.0098097	0.921103	0.982524
1012075640|	325.744	-0.165582	0.0862855	3.68342	0.054956	0.153966
1012075658|	1681.06	0.219857	0.0947535	5.36446	0.0205512	0.0699534
1012075858|	934.671	0.0972972	0.0884953	1.20541	0.272243	0.503889
1012075973|	370.06	-0.274577	0.146038	3.50733	0.0610978	0.167342
1012076145|	473.049	-0.503602	0.161586	9.67798	0.00186489	0.00934077
1012076146|	985.648	-0.235594	0.0739517	10.1363	0.00145375	0.00756241
1012076159|	1338.92	-0.327223	0.0704774	21.5241	3.49417e-06	3.68092e-05
1012076177|	657.211	0.216099	0.354512	0.351768	0.553114	0.794069
1012076263|	10.3851	-0.671694	0.386072	3.03846	0.0813128	0.20804
1012076283|	549.668	-1.36335	0.397896	11.6513	0.000641584	0.00371297
1012076441|	1214	0.26249	0.0554373	22.3892	2.22619e-06	2.4462e-05
1012076745|	1084.87	-0.169661	0.107357	2.49547	0.114175	0.269674
1012076797|	390.466	-0.15272	0.228326	0.440609	0.506829	0.755478
1012076826|	677.193	-0.187165	0.123845	2.28168	0.13091	0.297764
1012076891|	855.051	-0.0989189	0.0860284	1.32144	0.250334	0.47519
1012076923|	640.018	0.248963	0.103783	5.73646	0.0166162	0.0587322
1012077135|	427.925	-0.620009	0.0651405	90.9239	1.49308e-21	1.22603e-19
1012077222|	2.33291	-4.22287	1.39794	8.42767	0.00369554	0.0166746
1012077311|	123.77	-0.368832	0.155633	5.58672	0.0180972	0.0631743
1012077746|	572.196	-0.333808	0.0690611	23.3608	1.34291e-06	1.56294e-05
1012077767|	2642.56	-0.114615	0.116832	0.961958	0.326694	0.570888
1012077837|	8.38698	-4.34366	0.943514	18.4685	1.72734e-05	0.00015546
1012078233|	0.953869	0.224036	1.34055	0.0264763	0.870743	0.954669
1012078480|	746.775	0.0510913	0.090878	0.315622	0.57425	0.811223
1012078795|	19.2191	0.78127	0.324026	5.85051	0.0155726	0.0555349
1012078902|	79.0277	0.0481568	0.37951	0.0158326	0.899868	0.971137
1012078920|	1139.05	1.02104	0.128876	61.3332	4.81887e-15	2.09086e-13
1012078987|	3496.63	0.48423	0.393302	1.36908	0.24197	0.463678
1012079227|	1223.66	-0.0299409	0.0842543	0.125899	0.722723	0.907915
1012079261|	27.5982	0.758714	0.350502	4.38038	0.0363549	0.110641
1012079375|	157.329	0.0352033	0.136945	0.0655769	0.797889	0.934391
1012079743|	695.613	0.466954	0.0851222	29.9759	4.37452e-08	6.92262e-07
1012079959|	318.2	-0.0954637	0.116205	0.670767	0.412784	0.664191
1012080092|	120.6	-0.0879314	0.176438	0.248035	0.618462	0.845813
1012080319|	221.569	-0.202904	0.131502	2.38048	0.12286	0.284499
1012080320|	222.688	0.169482	0.121643	1.93251	0.164484	0.352381
1012080340|	69.2654	0.544772	0.171855	10.0565	0.00151809	0.00784531
1012080345|	711.882	-0.491128	0.0919168	28.4814	9.46043e-08	1.41647e-06
1012080488|	1.23661	0.190523	1.08679	0.0293262	0.864028	0.951106
1012080529|	18.6594	1.20204	0.281601	18.5176	1.6834e-05	0.000152049
1012080616|	98.1624	-0.0117	0.133397	0.00767699	0.93018	0.987073
1012080788|	710.508	-0.256469	0.136782	3.46601	0.0626423	0.170627
1012081326|	5088.68	-1.03822	0.18072	32.0281	1.5196e-08	2.60774e-07
1012081597|	277.349	1.11722	0.132302	70.2323	5.2716e-17	2.87023e-15
1012081912|	251.122	0.444991	0.148333	8.88474	0.00287563	0.0134294
1012082153|	1.41804	0.436248	1.05354	0.173307	0.677189	0.884039
1012082589|	221.282	-1.11217	0.115071	93.682	3.70521e-22	3.20978e-20
1012082952|	65.5689	-0.220579	0.196432	1.25739	0.262146	0.490786
1012083019|	1699.27	0.0369177	0.0964041	0.146604	0.701802	0.895466
1012083059|	39.8159	-0.299209	0.226544	1.73503	0.187769	0.387375
1012083115|	358.333	1.04816	0.148027	49.0974	2.43561e-12	7.37973e-11
1012083188|	104.086	0.706218	0.206897	11.5742	0.00066872	0.00385056
1012083252|	298.161	-0.448607	0.101105	19.663	9.23717e-06	8.78053e-05
1012083380|	503.924	-0.137399	0.0773396	3.15475	0.0757063	0.197055
1012084007|	132.591	-0.114766	0.243251	0.222203	0.637367	0.857782
1012084650|	830.802	0.0286034	0.0742886	0.148205	0.700256	0.894731
1012084800|	71.3765	0.252653	0.194433	1.67935	0.195011	0.397929
1012084839|	966.595	-0.317399	0.0961191	10.889	0.000967352	0.00532561
1012085030|	438.053	-0.618946	0.0852767	52.5815	4.12768e-13	1.3837e-11
1012085500|	905.749	-0.23655	0.0766596	9.49666	0.00205846	0.010145
1012085982|	133.515	0.494055	0.127943	14.9075	0.000112915	0.000819551
1012086513|	55.4393	0.583655	0.289409	4.04856	0.0442091	0.12965
1012086726|	1220.67	0.0887564	0.0614775	2.08288	0.148959	0.327442
1012087058|	338.499	0.137625	0.13079	1.09512	0.29534	0.532557
1012087521|	4.83488	1.40826	0.541984	6.90364	0.00860204	0.0338932
1012088456|	492.458	-0.226424	0.0796874	8.06668	0.00450867	0.0197051
1012088543|	21.0774	-1.31895	0.357198	13.791	0.000204308	0.00138266
1012088777|	493.871	-0.652935	0.110482	34.7096	3.82735e-09	7.35395e-08
1012089029|	95.391	0.660561	0.199026	10.7719	0.00103055	0.00562563
1012090524|	305.388	-0.787546	0.0983543	63.9568	1.27176e-15	5.92605e-14
1012090564|	136.398	-0.525464	0.260444	4.05412	0.0440637	0.129313
1012091004|	298.939	0.175661	0.0972746	3.25989	0.0709938	0.187598
1012092385|	20.5614	-0.251559	0.271625	0.857654	0.354396	0.602888
1012092461|	234.931	-0.216235	0.153862	1.97367	0.160059	0.344953
1012094898|	3.87018	0.515358	0.639704	0.653019	0.419035	0.67104
1012094929|	20.9042	-0.119936	0.269906	0.197109	0.657064	0.870549
1012095508|	2.37185	-0.365526	0.750058	0.237355	0.626123	0.850929
1012095570|	492.44	0.124959	0.102548	1.48031	0.223726	0.438324
1012096368|	169.041	0.376294	0.128778	8.51851	0.00351552	0.0159738
1012096636|	71.6816	-0.32523	0.16392	3.92938	0.0474494	0.137347
1012097508|	9.28183	0.584357	0.47505	1.47837	0.22403	0.438748
1012097693|	27.3711	0.248095	0.430526	0.332904	0.563954	0.802946
1012097890|	0	NA	NA	NA	NA	NA
1012097938|	86.3762	-0.0245861	0.171137	0.020617	0.885827	0.962618
1012098815|	1.74559	0.819111	0.783485	1.10465	0.293248	0.530259
1012099271|	18.5663	1.25831	0.271942	21.9314	2.82566e-06	3.04411e-05
1012099750|	45.7749	0.47627	0.187461	6.45648	0.0110548	0.0417939
1012100879|	4.3157	0.7688	0.704341	1.1964	0.274043	0.506366
1012101267|	0.510276	-0.617835	1.73217	0.0731813	0.78676	0.934391
1012101326|	0.392367	-1.6847	2.32052	0.708799	0.399843	0.65208
1012102936|	17.5844	0.216954	0.427537	0.245911	0.619969	0.846864
1012103838|	31.1708	0.966454	0.263218	13.491	0.000239707	0.0015902
1012104594|	0.429686	-0.337483	2.03404	0.0465927	0.829102	0.94085
1012104892|	12.8712	-0.484291	0.349509	1.9266	0.165131	0.353296
1012105589|	8.32172	-0.00216285	0.407168	2.68794e-05	0.995863	1
1012106429|	40.0451	0.0152484	0.220353	0.0047768	0.944899	0.994155
1012106954|	58.5712	0.317809	0.252287	1.57041	0.210147	0.419711
1012107595|	420.042	-0.139791	0.117079	1.4242	0.232713	0.450437
1012153327|	3331.16	-0.432447	0.108897	15.5651	7.97141e-05	0.000604365
1012153353|	2893.25	-0.0482744	0.0662122	0.531443	0.466001	0.718057
1012153417|	1029.77	-0.27956	0.119543	5.45811	0.0194777	0.0669062
1012153931|	3325.18	-0.1167	0.0795797	2.14975	0.142593	0.31745
1012154025|	2295.5	-0.0288108	0.0928398	0.0962795	0.756341	0.927409
1012154731|	266.897	-0.590937	0.0959555	37.927	7.34415e-10	1.56616e-08
1012154814|	818.083	-0.298439	0.0835475	12.7363	0.000358628	0.00225565
1012154984|	402.671	0.0874873	0.1141	0.587228	0.443493	0.695317
1012155050|	112.409	0.479278	0.277671	2.83993	0.091948	0.228546
1012155088|	997.089	0.265257	0.100878	6.90508	0.00859511	0.0338765
1012155373|	301.658	-0.217702	0.106786	4.1516	0.0415953	0.123362
1012155519|	0.292184	0.571991	2.8462	0.10631	0.744385	0.919772
1012155533|	364.963	-0.193089	0.173154	1.23856	0.265748	0.495874
1012155559|	2526.47	-0.364347	0.0633005	33.0477	8.9924e-09	1.6146e-07
1012155808|	201.905	-0.513731	0.128499	15.9891	6.37082e-05	0.000493856
1012155947|	112.03	0.54185	0.235898	5.22856	0.0222189	0.0743551
1012155955|	22.5142	0.190474	0.323527	0.34516	0.556866	0.796936
1012156063|	320.865	0.444215	0.116393	14.5217	0.000138556	0.000980039
1012159068|	65.7096	0.398035	0.173432	5.2497	0.0219506	0.0736428
XB-GENE-12440940|epo	0.621591	-0.0502318	1.45815	0.00721756	0.932296	0.988112
XB-GENE-6453954|dbi	2604.52	-0.249456	0.0967698	6.61208	0.0101289	0.0388942
XB-GENE-6453962|srp9	782.826	-0.163328	0.108439	2.26739	0.132122	0.299789
XB-GENE-6453972|psmb4	3632.09	0.0844307	0.067515	1.56027	0.211626	0.421835
XB-GENE-6453983|tpd52l2	2367.76	-0.0611869	0.0853662	0.512798	0.47393	0.725883
XB-GENE-6453993|zyx	2050.55	0.254621	0.154135	2.6482	0.103667	0.250609
XB-GENE-6454004|glt8d1	1523.44	-0.4504	0.0909187	24.3988	7.83174e-07	9.61668e-06
XB-GENE-6454013|pgap2	492.655	-0.138766	0.0772647	3.22615	0.0724707	0.190474
XB-GENE-6454019|timm17b	20.4849	-0.0938246	0.297922	0.0987503	0.753334	0.925054
XB-GENE-6454027|lrch4	923.262	-0.0908141	0.073968	1.50517	0.219878	0.432971
XB-GENE-6454036|tmem203	886.53	-0.153655	0.105878	2.10419	0.146896	0.324293
XB-GENE-6454077|pcgf1	304.084	-0.557918	0.135896	16.7359	4.29613e-05	0.000348496
XB-GENE-6454149|eln1	1.61416	-1.47312	1.1219	1.80061	0.179639	0.375468
XB-GENE-6454160|rab43	2111.43	0.102167	0.101624	1.00832	0.315305	0.557399
XB-GENE-6454172|vamp8	33.1772	0.112872	0.238015	0.224821	0.635391	0.856509
XB-GENE-6454222|bop1	4891.79	-0.246271	0.0840166	8.57939	0.00339989	0.0155437
XB-GENE-6454235|lmo1	379.208	0.208478	0.0837484	6.19085	0.0128412	0.0473891
XB-GENE-6454242|gdf6	97.6818	-0.0269379	0.177968	0.0228758	0.879781	0.959688
XB-GENE-6454262|actr8	507.218	-0.0481524	0.0912765	0.278199	0.597884	0.829263
XB-GENE-6454385|rab11fip4	285.283	0.0742898	0.127911	0.337438	0.561312	0.801008
XB-GENE-6454464|pygo2	3277.87	-0.0150697	0.0821597	0.0336362	0.854483	0.945844
XB-GENE-6454608|mpv17	127.981	-0.63353	0.119519	28.1762	1.10758e-07	1.63526e-06
XB-GENE-6454624|maf1	790.612	0.0885854	0.0698285	1.60781	0.2048	0.411871
XB-GENE-6454649|pam16	668.203	-0.356709	0.09503	14.0305	0.000179865	0.00123615
XB-GENE-6454651|mtdh	8962.12	-0.17241	0.0716482	5.77841	0.0162243	0.0575728
XB-GENE-6454664|adck5	229.808	0.0886004	0.117145	0.569045	0.450639	0.702315
XB-GENE-6454706|mrpl2	534.915	-0.369549	0.10507	12.3332	0.000444968	0.0027213
XB-GENE-6454709|krtcap2	1992.51	-0.175763	0.100087	3.07498	0.0795057	0.204443
XB-GENE-6454723|eno3	646.352	0.430104	0.322032	1.77504	0.18276	0.380225
XB-GENE-6454871|slco1a2	8.74451	1.01201	0.390353	6.80816	0.00907421	0.0354642
XB-GENE-6454877|mrps26	1541.98	-0.23697	0.0601183	15.5131	8.19371e-05	0.000618614
XB-GENE-6454885|gpn1	1420.19	0.109859	0.136332	0.648701	0.420577	0.672557
XB-GENE-6454898|slc29a1	1080.07	-0.913633	0.154726	34.3442	4.61768e-09	8.78544e-08
XB-GENE-6454901|aspdh	76.0214	0.145369	0.172534	0.708745	0.399861	0.65208
XB-GENE-6454917|rusc1	463.51	0.424867	0.108613	15.1391	9.98716e-05	0.000734012
XB-GENE-6454921|actl6b	2.98195	-0.311812	0.924879	0.112752	0.737033	0.91576
XB-GENE-6454922|gripap1	1486.81	0.106206	0.178818	0.349505	0.554394	0.794978
XB-GENE-6454934|wdr4	1690.07	-0.331877	0.126099	6.86797	0.00877545	0.0344419
XB-GENE-6454943|pop7	934.893	-0.0293024	0.0768903	0.145072	0.70329	0.896566
XB-GENE-6454976|c7orf59	381.82	-0.42033	0.126338	11.0074	0.000907497	0.00503568
XB-GENE-6455175|c1orf151	891.787	-0.279066	0.0819062	11.5618	0.000673199	0.00387458
XB-GENE-6455199|itgb5	1523.33	0.155267	0.0783297	3.92297	0.0476305	0.137681
XB-GENE-6455203|tdrd1	43.0491	0.48451	0.238102	4.12647	0.0422174	0.124949
XB-GENE-6455206|psmf1	138.19	-1.34553	0.16966	61.6757	4.04945e-15	1.77535e-13
XB-GENE-6455225|dtna	42.6969	-0.331584	0.210975	2.45637	0.117049	0.274826
XB-GENE-6455247|tstd1	457.408	0.508125	0.117764	18.4469	1.747e-05	0.000157006
XB-GENE-6455266|cnpy3	1580.49	0.123849	0.0653883	3.58644	0.0582529	0.161391
XB-GENE-6455271|coil	883.647	0.298333	0.0772764	14.8704	0.000115157	0.000833236
XB-GENE-6455289|pqbp1	812.772	-0.189642	0.114195	2.7513	0.0971753	0.238343
XB-GENE-6455308|sergef	129.117	-0.411852	0.128167	10.2973	0.00133228	0.00703064
XB-GENE-6455315|pdia5	2648.88	-0.236941	0.0852064	7.72305	0.00545201	0.0231419
XB-GENE-6455321|fam122b	366.875	-0.183868	0.0954586	3.70692	0.0541872	0.152444
XB-GENE-6455325|pole3	689.509	-0.199448	0.0761139	6.84725	0.00887779	0.034784
XB-GENE-6455341|znf516	1334.42	0.0392483	0.0508135	0.596587	0.439883	0.691508
XB-GENE-6455353|cda	60.5696	-1.59267	0.322777	23.6658	1.14599e-06	1.3544e-05
XB-GENE-6455361|sdc2	903.531	0.08816	0.0825352	1.13525	0.286659	0.522175
XB-GENE-6455381|kif17	898.573	0.234892	0.108559	4.66411	0.0307995	0.0968713
XB-GENE-6455404|hrsp12	208.977	-0.614484	0.149785	16.5306	4.78722e-05	0.000383114
XB-GENE-6455410|gabarap	1188.72	0.0356573	0.0928085	0.147086	0.701336	0.895234
XB-GENE-6455415|xpnpep1	1656.34	-0.328718	0.0930609	12.4485	0.000418328	0.00258155
XB-GENE-6455424|timmdc1	251.286	-0.0685817	0.179627	0.145833	0.702549	0.896057
XB-GENE-6455426|ndufb4	14.7623	0.105693	0.335758	0.0990901	0.752924	0.924677
XB-GENE-6455435|arhgap8	892.412	0.104264	0.116476	0.798993	0.371395	0.622423
XB-GENE-6455436|phf23	1116.72	-0.0400593	0.080384	0.2481	0.618416	0.845813
XB-GENE-6455449|ptdss1	577.771	-0.345502	0.109257	9.94126	0.00161615	0.0082573
XB-GENE-6455471|znf407	356.258	0.289092	0.0961598	9.0078	0.00268829	0.0126696
XB-GENE-6455475|yipf3	2295.21	-0.147231	0.12235	1.44714	0.228987	0.44572
XB-GENE-6455482|wee1	2156.87	0.618775	0.138695	19.394	1.06338e-05	9.96905e-05
XB-GENE-6455532|c6orf154	50.9966	-0.313674	0.212447	2.16412	0.141266	0.31514
XB-GENE-6455564|poglut1	781.725	-0.112425	0.0994797	1.27566	0.258707	0.486516
XB-GENE-6455569|rpl30	44.39	0.683933	0.508255	1.79443	0.180388	0.376291
XB-GENE-6455573|nkain4	1168.12	-0.255279	0.116811	4.75225	0.02926	0.0929692
XB-GENE-6455699|c19orf39	5.23667	-0.197535	0.576529	0.111006	0.739001	0.917167
XB-GENE-6455712|tesk1	355.951	-0.219712	0.143965	2.31091	0.128469	0.293635
XB-GENE-6455737|rpusd4	408.673	-0.347113	0.0884199	15.3672	8.85121e-05	0.000662304
XB-GENE-6455755|snapc2	799.633	-0.215858	0.102597	4.41134	0.0357007	0.109194
XB-GENE-6455757|pigx	224.383	-0.251622	0.133854	3.52715	0.0603714	0.165821
XB-GENE-6455809|sox15	644.238	-0.146922	0.103191	2.02624	0.154603	0.335953
XB-GENE-6455833|c6orf108	162.174	-0.0178567	0.133158	0.0179764	0.893342	0.966862
XB-GENE-6455845|c12orf23	3773.84	-0.382148	0.0823795	21.4472	3.63701e-06	3.80986e-05
XB-GENE-6455855|dnai1	1207.52	-0.38183	0.108318	12.3967	0.000430096	0.00264511
XB-GENE-6455857|c8orf55	25.7679	-0.079906	0.264951	0.0903939	0.763677	0.931917
XB-GENE-6455884|otud5	2244.05	0.297494	0.0655387	20.5695	5.75044e-06	5.72976e-05
XB-GENE-6455885|c16orf80	1566.67	-0.0315639	0.0872586	0.13083	0.717573	0.905371
XB-GENE-6455900|cyc1	4620.68	-0.4637	0.0753694	37.628	8.56084e-10	1.80897e-08
XB-GENE-6460765|rrp36	3212.35	-0.357948	0.0603056	35.1456	3.05949e-09	5.97882e-08
XB-GENE-6460895|afap1l2	58.7669	0.0103406	0.345578	0.000894404	0.976142	1
XB-GENE-6461046|lrtm1	223.268	-0.545386	0.161028	11.38	0.000742387	0.00422934
XB-GENE-6461048|tmub1	628.669	-0.0769677	0.0654854	1.38097	0.239935	0.461085
XB-GENE-6461049|rab40c	10.7335	0.743115	0.375966	3.9223	0.0476497	0.137705
XB-GENE-6461129|pop1	505.041	-0.248267	0.122253	4.12123	0.0423483	0.125271
XB-GENE-6503117|uxt	538.986	0.0571861	0.0686104	0.694846	0.404521	0.656552
XB-GENE-6513179|epb41l4b	25.5809	-0.582244	0.243596	5.72404	0.0167342	0.0590747
XB-GENE-6538667|dnajc5	2864.72	-0.0888382	0.0772418	1.32228	0.250184	0.475167
Xetro.A00001|aqp3	1407.04	0.0237459	0.18774	0.0158616	0.899777	0.97108
Xetro.A00002|	0.52566	0.121443	1.57462	0.00219607	0.962623	1
Xetro.A00003|nol6	6304.21	-0.149298	0.0828188	3.24809	0.0715066	0.188529
Xetro.A00005|ube2r2	941.27	0.0736029	0.141374	0.270916	0.602718	0.833383
Xetro.A00006|ubap2	10980.5	4.27169e-05	0.0923402	2.11589e-07	0.999633	1
Xetro.A00007|dcaf12	399.921	0.157814	0.0965698	2.66935	0.102298	0.248179
Xetro.A00008|ubap1	1026.45	0.353266	0.0690284	26.1063	3.23128e-07	4.33034e-06
Xetro.A00010|kif24	297.144	-0.210386	0.131043	2.57628	0.108476	0.259694
Xetro.A00012|nudt2	1191.65	-0.405505	0.195308	4.29139	0.0383059	0.115426
Xetro.A00013|	5.96072	-0.493223	0.561724	0.766067	0.381437	0.632528
Xetro.A00014|vwa5a	633.772	0.4051	0.113546	12.6622	0.00037313	0.00233174
Xetro.A00015|	0	NA	NA	NA	NA	NA
Xetro.A00017|dnajb5	462.269	-0.197987	0.13164	2.2605	0.132711	0.300694
Xetro.A00018|	18.3118	0.337135	0.321611	1.08506	0.297569	0.535281
Xetro.A00019|	7.69392	0.195869	0.41415	0.22404	0.635979	0.856976
Xetro.A00020|vcp	16698.2	-0.0634081	0.0985325	0.413915	0.519989	0.767042
Xetro.A00021|fancg	455.206	-0.716486	0.107707	44.0352	3.22525e-11	8.33901e-10
Xetro.A00022|	1.143	0.34748	1.12334	0.0960496	0.756623	0.927484
Xetro.A00023|	5.45632	0.493191	0.508793	0.938136	0.332758	0.57756
Xetro.A00024|mosc1	53.4485	0.0174311	0.206598	0.00712759	0.932719	0.988147
Xetro.A00025|stoml2	1728.22	-0.759183	0.0700249	116.223	4.24738e-27	4.88915e-25
Xetro.A00027|kiaa1539	879.584	0.277606	0.091882	9.11099	0.00254079	0.0120942
Xetro.A00028|unc13a	536.741	-0.283511	0.0920039	9.45641	0.00210412	0.0103377
Xetro.A00029|	0.22888	1.04406	3.0538	0.23117	0.630657	0.853139
Xetro.A00030|unnamed	2017.9	0.0346195	0.10667	0.105064	0.745835	0.920797
Xetro.A00031|rusc2	99.2893	-0.179996	0.120494	2.2333	0.135065	0.304603
Xetro.A00032|	6.6815	1.06311	0.455821	5.52138	0.0187854	0.0650319
Xetro.A00033|	32.5528	-0.425789	0.385134	1.20313	0.272697	0.504396
Xetro.A00034|	274.469	-0.255646	0.150377	2.86704	0.090411	0.225522
Xetro.A00035|npr2	207.619	0.400822	0.1754	5.17407	0.0229265	0.0763075
Xetro.A00036|	0.050651	0.57198	3.72496	0.0597541	0.806885	0.934391
Xetro.A00037|unnamed	1.17054	-0.241499	1.0509	0.0531971	0.817591	0.94085
Xetro.A00038|	5.64869	0.758374	0.521727	2.11442	0.145917	0.322923
Xetro.A00039|	3.7446	-0.502102	0.784121	0.389003	0.532824	0.777147
Xetro.A00040|	3.14101	-0.230306	0.661178	0.120788	0.728182	0.910411
Xetro.A00041|	2.41866	0.946742	0.819014	1.25148	0.263271	0.492234
Xetro.A00042|	1.98329	0.0788248	0.95959	0.0065359	0.935565	0.989248
Xetro.A00043|	1.60348	1.41197	0.910891	2.44866	0.117625	0.275834
Xetro.A00044|	5.39552	0.0873638	0.5254	0.0269661	0.869563	0.95395
Xetro.A00045|cntfr	104.869	-0.0892505	0.133073	0.44861	0.502996	0.751988
Xetro.A00047|fn3krp	145.755	-0.577817	0.13604	18.051	2.15065e-05	0.000188445
Xetro.A00048|	0.179489	1.55192	3.71765	0.380697	0.53723	0.780219
Xetro.A00049|	1.44775	-0.741379	1.00193	0.549424	0.458553	0.710053
Xetro.A00050|	2.84595	-0.161706	0.781001	0.0428907	0.835931	0.94085
Xetro.A00051|	0	NA	NA	NA	NA	NA
Xetro.A00052|cntnap5	7.66555	-0.0109624	0.374269	0.000857777	0.976635	1
Xetro.A00054|aqp7	2.60049	0.512622	0.864678	0.353553	0.552108	0.793394
Xetro.A00055|	0	NA	NA	NA	NA	NA
Xetro.A00056|c18orf10	97.8938	0.0673702	0.160622	0.176013	0.674823	0.882848
Xetro.A00057|	59.091	0.30558	0.179255	2.9064	0.0882288	0.221486
Xetro.A00058|kiaa1328	36.0638	0.451193	0.2239	4.06077	0.0438905	0.12888
Xetro.A00059|celf4	44.31	0.108406	0.43549	0.0619044	0.803511	0.934391
Xetro.A00060|	8.95291	0.37376	0.425544	0.766201	0.381395	0.632528
Xetro.A00062|	0.205001	-1.29099	3.13686	0.394941	0.529714	0.774299
Xetro.A00063|	1.19597	1.75604	1.38655	1.61626	0.203614	0.410176
Xetro.A00064|	0	NA	NA	NA	NA	NA
Xetro.A00065|	0.0544892	-0.389797	3.72496	0.0409786	0.839579	0.94085
Xetro.A00067|	0.56465	-0.183893	1.58715	0.0311909	0.859815	0.948457
Xetro.A00068|pik3c3	693.723	-0.0417846	0.0954929	0.191491	0.661678	0.873469
Xetro.A00069|	0.706601	0.949925	1.46247	0.552899	0.457136	0.708751
Xetro.A00070|	0.2277	0.571993	3.05971	0.0846226	0.771128	0.934391
Xetro.A00071|	0.392592	-0.58805	2.76336	0.0601549	0.806251	0.934391
Xetro.A00072|syt4	354.931	0.103989	0.100821	1.06192	0.302778	0.541636
Xetro.A00073|ska1	1056.97	-0.136625	0.0829024	2.71178	0.0996098	0.243155
Xetro.A00074|	0.050651	0.57198	3.72496	0.0597541	0.806885	0.934391
Xetro.A00075|me2	1772.28	-0.121934	0.0652399	3.48823	0.0618068	0.168788
Xetro.A00076|elac1	568.898	-0.157082	0.0858122	3.34683	0.0673348	0.180119
Xetro.A00077|smad4.1	4887.42	0.0391311	0.0779328	0.252011	0.615662	0.843579
Xetro.A00078|lipg	223.621	-1.3015	0.160064	64.7991	8.29359e-16	3.95972e-14
Xetro.A00081|	57.4721	0.176037	0.346305	0.256532	0.612513	0.841233
Xetro.A00082|acaa2	3155.52	-0.195221	0.109385	3.14656	0.076087	0.197903
Xetro.A00083|dym	234.304	-0.509479	0.12011	17.9656	2.24932e-05	0.000195731
Xetro.A00084|	222.294	-0.437706	0.125817	12.0848	0.000508354	0.00304759
Xetro.A00087|smad7	1621.25	0.322254	0.120672	7.10074	0.00770523	0.0309597
Xetro.A00088|ctif	956.186	0.359251	0.11465	9.71711	0.0018256	0.00916939
Xetro.A00089|	0	NA	NA	NA	NA	NA
Xetro.A00090|ccdc11	716.95	0.0345699	0.127064	0.0736139	0.786146	0.934391
Xetro.A00091|myo5b	1212.37	-0.270948	0.106551	6.45565	0.01106	0.0418072
Xetro.A00092|	10.9395	0.255875	2.59677	0.00929314	0.923202	0.983602
Xetro.A00093|	0.0478992	-0.3898	3.72496	0.0388783	0.84369	0.94085
Xetro.A00094|setbp1	3312.16	0.16956	0.111519	2.30092	0.129297	0.295133
Xetro.A00095|	2.53144	0.512112	0.746458	0.462869	0.496286	0.745827
Xetro.A00096|c18orf32	676.816	-0.146038	0.0850189	2.94498	0.0861448	0.217476
Xetro.A00097|rpl17	27913.2	0.0939599	0.0634568	2.18735	0.139149	0.311301
Xetro.A00098|zbtb7c	74.0902	-0.0325763	0.171973	0.0358833	0.849757	0.943139
Xetro.A00099|smad3	2515.79	0.221882	0.0509786	18.9276	1.35776e-05	0.000125005
Xetro.A00101|	1.48963	0.339342	0.986651	0.118215	0.730978	0.912104
Xetro.A00102|	0.170065	0.0910901	3.72496	0.00011268	0.991531	1
Xetro.A00103|ier3ip1	151.813	0.312011	0.119936	6.75973	0.00932381	0.0362946
Xetro.A00104|hdhd2	85.2912	0.332074	0.213486	2.42086	0.119729	0.279286
Xetro.A00105|katnal2	244.598	-0.22706	0.117445	3.70975	0.0540953	0.152305
Xetro.A00106|pias2	317.321	0.199763	0.109893	3.30066	0.0692519	0.183978
Xetro.A00107|eef2.2	1347.12	0.547464	0.110776	24.289	8.2912e-07	1.01315e-05
Xetro.A00108|siglec15	0.114051	0.0910901	3.72496	-0.001208	1	1
Xetro.A00109|epg5	762.05	0.351459	0.0790909	19.7094	9.01586e-06	8.59285e-05
Xetro.A00110|pstpip2	15.621	-1.52543	0.341699	20.4456	6.1351e-06	6.06746e-05
Xetro.A00111|atp5a1	35510.5	-0.295262	0.101545	8.35765	0.00384067	0.0172062
Xetro.A00112|haus1	99.3802	-0.187765	0.154205	1.48167	0.223513	0.43794
Xetro.A00113|fdx1l	468.969	0.0613862	0.062601	0.96133	0.326852	0.571032
Xetro.A00114|c18orf25	1337.39	0.344471	0.0804142	18.2681	1.91898e-05	0.000170217
Xetro.A00115|rnf165	51.895	-0.755077	0.218927	11.921	0.000555053	0.00327582
Xetro.A00116|loxhd1	335.048	-0.439097	0.12125	13.0839	0.000297849	0.00192131
Xetro.A00117|	0.0538014	0.0910901	3.72496	0.00011268	0.991531	1
Xetro.A00118|st8sia5	28.7442	-0.94191	0.321466	8.65746	0.00325725	0.0149648
Xetro.A00119|	0	NA	NA	NA	NA	NA
Xetro.A00120|slc14a2	30.093	1.08406	0.34862	9.16634	0.00246507	0.0117894
Xetro.A00121|	4.64174	2.24729	0.711366	10.3455	0.00129791	0.00686282
Xetro.A00122|	0.772848	-2.03749	1.49537	2.12078	0.145312	0.321924
Xetro.A00123|	1.46092	1.53041	1.12779	1.86939	0.171545	0.36337
Xetro.A00124|	6.23399	1.7406	0.510236	12.0805	0.000509524	0.00305097
Xetro.A00125|	17.0837	0.363196	0.388466	0.875378	0.349471	0.597161
Xetro.A00126|	45.5947	0.217039	0.278921	0.605117	0.436632	0.688501
Xetro.A00127|plk2	2845.51	1.61115	0.125427	156.377	7.00348e-36	1.39016e-33
Xetro.A00128|unnamed	17.8912	0.474911	0.328676	2.08984	0.148282	0.32635
Xetro.A00129|dazl	275.154	0.32137	0.226028	2.01858	0.155385	0.336984
Xetro.A00130|rab3c	1702.98	-0.062438	0.0823591	0.57461	0.448433	0.699927
Xetro.A00131|	2.41433	0.383831	0.757984	0.251051	0.616336	0.844014
Xetro.A00132|pde4d	190.829	0.330108	0.131195	6.30638	0.0120304	0.0448365
Xetro.A00134|	0.282729	-0.838165	2.91516	0.183951	0.668	0.877881
Xetro.A00135|	0.27204	-1.6207	2.93336	0.655205	0.418258	0.67013
Xetro.A00136|depdc1b	3413.26	-0.0507662	0.0788061	0.414647	0.51962	0.766792
Xetro.A00137|	1.39158	0.470134	0.878394	0.286854	0.592244	0.824184
Xetro.A00138|	27.766	4.14477	0.479507	72.3752	1.77938e-17	1.01038e-15
Xetro.A00139|gpbp1	363.626	0.309622	0.0979734	9.97998	0.00158251	0.0081101
Xetro.A00140|mier3	4553.37	-0.0046361	0.0788197	0.00344732	0.95318	0.998871
Xetro.A00141|c5orf35	70.7186	-0.743131	0.185588	16.057	6.14649e-05	0.000478822
Xetro.A00142|map3k1	5922.98	0.374011	0.0938878	15.7317	7.2989e-05	0.000558077
Xetro.A00143|	0.373113	0.540023	2.37341	0.0713236	0.789419	0.934391
Xetro.A00144|ankrd55	34.0026	-0.862439	0.252644	11.6876	0.00062918	0.00364956
Xetro.A00145|il6st	3447.71	0.71644	0.106031	44.5365	2.49653e-11	6.59696e-10
Xetro.A00146|	2224.88	0.815732	0.094806	72.5086	1.66309e-17	9.52837e-16
Xetro.A00147|ddx4	1853.86	-0.0270887	0.108907	0.0616959	0.803835	0.934391
Xetro.A00148|slc38a9	896.775	-0.412752	0.0754683	29.8042	4.77946e-08	7.50692e-07
Xetro.A00149|ppap2a	1045.45	0.0870388	0.0752513	1.33737	0.247498	0.471487
Xetro.A00150|	0.573461	-0.254889	1.65899	0.030605	0.861125	0.949071
Xetro.A00151|skiv2l2	5986.6	-0.0554647	0.0567372	0.953544	0.328819	0.572972
Xetro.A00152|dhx29	4145.27	0.0200732	0.0648605	0.0956943	0.757059	0.927618
Xetro.A00153|ccno	104.914	0.251901	0.151427	2.75699	0.0968303	0.237636
Xetro.A00154|	73.5628	-0.44804	0.198631	5.08391	0.0241488	0.0797026
Xetro.A00155|gpx8	1028.36	0.487021	0.101686	22.8471	1.7541e-06	1.98292e-05
Xetro.A00156|cdc20b	45.8011	0.0225495	0.331793	0.00462778	0.945764	0.994442
Xetro.A00157|unnamed	37.0937	-0.952754	0.224223	18.3493	1.83889e-05	0.00016392
Xetro.A00158|unnamed	0.267037	-0.407965	2.96564	0.0362056	0.849091	0.942694
Xetro.A00159|esm1	19.565	0.0733795	0.323427	0.0515552	0.820379	0.94085
Xetro.A00160|gzma	3.68811	0.62766	0.599921	1.07463	0.299903	0.538134
Xetro.A00161|cspg4	1065.9	-0.238953	0.0890653	7.16778	0.00742247	0.0300053
Xetro.A00162|	9.44392	-0.485092	0.379667	1.63434	0.201104	0.406542
Xetro.A00163|mapk4	97.9563	-0.167447	0.152855	1.19362	0.274601	0.507019
Xetro.A00164|unnamed	0.321456	0.0520778	2.41959	-0.000164028	1	1
Xetro.A00165|	10.2761	-0.336001	0.437346	0.590954	0.44205	0.693704
Xetro.A00166|	0.257817	-0.389796	2.97546	0.0570516	0.811218	0.937263
Xetro.A00167|	2.38609	-0.219706	0.748123	0.0864284	0.768768	0.934391
Xetro.A00168|	5.06777	0.90613	0.625225	2.09302	0.147973	0.326022
Xetro.A00169|	1.34929	-0.279989	1.30141	0.044443	0.833032	0.94085
Xetro.A00170|	0.416095	0.132417	2.68141	0.00159374	0.968156	1
Xetro.A00171|	2.98238	0.234219	0.691833	0.112199	0.737654	0.916147
Xetro.A00172|	2.33892	-0.0206329	0.862407	0.000567681	0.980991	1
Xetro.A00173|	0.674284	-0.294212	1.54597	0.0372059	0.847047	0.941623
Xetro.A00175|	0.689718	0.375331	1.93936	0.037491	0.846469	0.941355
Xetro.A00176|	1.28953	0.441808	1.05709	0.185463	0.66672	0.87657
Xetro.A00177|baat	69.3651	-0.334245	0.313038	1.13699	0.28629	0.521692
Xetro.A00178|unnamed	1192.34	-0.19486	0.163177	1.38003	0.240095	0.461323
Xetro.A00179|	1.92297	1.37792	0.825795	2.83249	0.0923753	0.22936
Xetro.A00180|mex3c	3470.51	0.0828575	0.0597813	1.92036	0.165817	0.354365
Xetro.A00181|	0.0530645	0.57198	3.72496	0.0622469	0.802979	0.934391
Xetro.A00182|	0.05927	-0.389797	3.72496	0.0441533	0.833569	0.94085
Xetro.A00183|	10.7223	0.413159	0.369385	1.25068	0.263422	0.492379
Xetro.A00184|dcc	445.501	0.704485	0.158893	19.2621	1.13944e-05	0.000106267
Xetro.A00185|	7.82922	0.373505	0.41607	0.806523	0.36915	0.619939
Xetro.A00186|	0.181325	0.0910968	3.72496	0.000327183	0.985569	1
Xetro.A00187|mbd2	38.0631	0.606339	0.304075	3.95494	0.0467339	0.135525
Xetro.A00188|poli	408.073	-0.0687471	0.0956619	0.515845	0.47262	0.724756
Xetro.A00189|stard6	265.005	-0.0411562	0.150031	0.0752576	0.78383	0.934391
Xetro.A00190|c18orf54	790.275	0.0533412	0.0771855	0.477101	0.489738	0.740172
Xetro.A00191|unnamed	1173.89	4.5659	0.548745	51.5901	6.83867e-13	2.21874e-11
Xetro.A00192|	0.885167	-0.391516	1.37714	0.0807458	0.776289	0.934391
Xetro.A00193|	0.27121	-0.998026	2.8781	0.0938568	0.75933	0.928479
Xetro.A00194|	52.8211	3.12464	0.584709	24.411	7.78216e-07	9.56512e-06
Xetro.A00195|rab27b	2847.81	-0.613768	0.0906183	45.3517	1.64642e-11	4.43425e-10
Xetro.A00196|	1.97593	1.63348	1.20768	1.83575	0.17545	0.369345
Xetro.A00197|ccdc68	461.102	0.594566	0.121672	23.7329	1.10677e-06	1.3142e-05
Xetro.A00198|tcf4	1461.34	-0.21926	0.0955579	5.24661	0.0219896	0.0737539
Xetro.A00201|txnl1	2803.82	-0.0472208	0.103793	0.205748	0.650121	0.865855
Xetro.A00202|wdr7	878.473	0.167127	0.0763371	4.78036	0.028786	0.0917753
Xetro.A00203|	1335.84	0.349631	0.075281	21.5003	3.53778e-06	3.72219e-05
Xetro.A00204|st8sia3	185.71	0.161596	0.152755	1.11571	0.290844	0.527549
Xetro.A00205|onecut2	232.995	0.63767	0.163272	14.9333	0.000111379	0.00080962
Xetro.A00206|	3377.78	0.171089	0.147605	1.34218	0.24665	0.470191
Xetro.A00207|fech	3477.43	0.170588	0.157817	1.16506	0.280419	0.514452
Xetro.A00208|nars	4674.57	-0.395318	0.13431	8.5754	0.00340736	0.0155694
Xetro.A00209|atp8b1	3569.13	-0.11277	0.0683179	2.72406	0.0988464	0.241525
Xetro.A00210|elovl7	3625.02	0.0492835	0.111541	0.195186	0.658635	0.87136
Xetro.A00211|	0.233484	1.56247	3.69172	0.397908	0.528171	0.773314
Xetro.A00212|hps5	589.065	0.0512591	0.102473	0.250085	0.617015	0.844638
Xetro.A00213|ndufaf2	16.6456	-0.0295612	0.331261	0.00794876	0.928958	0.986334
Xetro.A00214|c5orf43	1774.7	-0.0524319	0.0861569	0.369402	0.54333	0.785767
Xetro.A00215|zswim6	3570.45	0.105175	0.0611152	2.9594	0.0853797	0.215968
Xetro.A00216|kif2a	1919.84	-0.232286	0.066431	12.192	0.000479951	0.00290355
Xetro.A00217|dimt1l	2075.72	-0.672422	0.0752715	79.2338	5.51784e-19	3.61297e-17
Xetro.A00218|ipo11	2594.41	-0.589554	0.0993961	34.7916	3.66949e-09	7.07759e-08
Xetro.A00219|htr1a	16.7421	-0.724418	0.376632	3.70411	0.0542787	0.15256
Xetro.A00220|rnf180	99.0606	0.236923	0.163732	2.09272	0.148002	0.326022
Xetro.A00221|rgs7bp	94.8241	0.120838	0.14256	0.717765	0.396878	0.648826
Xetro.A00222|fam159b	2.87639	-0.63707	0.781365	0.782373	0.376416	0.62717
Xetro.A00223|cwc27	897.46	-0.278084	0.0650731	18.2535	1.93373e-05	0.000171284
Xetro.A00224|adamts6	552.702	-0.2442	0.103351	5.56391	0.0183345	0.0637772
Xetro.A00225|cenpk	1283.45	-0.03627	0.0642809	0.31812	0.57274	0.809861
Xetro.A00226|ppwd1	1793.76	0.0828674	0.0548166	2.28314	0.130787	0.297537
Xetro.A00227|trim23	2577.92	-0.0290303	0.0560477	0.268159	0.604569	0.834815
Xetro.A00228|c5orf44	1060.01	-0.00937012	0.0769106	0.0148293	0.903077	0.972992
Xetro.A00229|	130.473	0.313841	0.162389	3.71188	0.0540264	0.15219
Xetro.A00230|sgtb	10.3467	0.0149399	0.395657	0.00140091	0.970143	1
Xetro.A00231|nln	218.825	0.17649	0.194939	0.814804	0.366704	0.616897
Xetro.A00232|	2.69845	-1.22094	0.906498	1.79966	0.179754	0.375614
Xetro.A00233|erbb2ip	2955.38	0.0976512	0.0616564	2.50758	0.1133	0.268312
Xetro.A00234|srek1	2420.36	-0.106863	0.0579866	3.39162	0.0655287	0.176298
Xetro.A00235|	6.42323	-0.0433624	0.503249	0.00742454	0.931335	0.987467
Xetro.A00236|	2.89764	-0.0384815	0.701126	0.00301105	0.95624	1
Xetro.A00237|mast4	943.292	-0.37691	0.0687692	30.0014	4.31728e-08	6.84156e-07
Xetro.A00238|cd180	0.0556095	0.571983	3.72496	0.0607236	0.805356	0.934391
Xetro.A00239|pik3r1	5703.71	0.0884807	0.0714408	1.53062	0.216019	0.427678
Xetro.A00240|slc30a5	2826.49	-0.281934	0.0812801	11.9946	0.000533548	0.00316065
Xetro.A00241|ccnb1	4.51024	0.164496	0.555819	0.0856013	0.769846	0.934391
Xetro.A00242|	0.806239	-0.405494	1.79054	0.0900927	0.764059	0.932293
Xetro.A00243|	0.058235	0.57198	3.72496	0.0674637	0.795066	0.934391
Xetro.A00244|cenph	512.167	-0.153426	0.0814203	3.54624	0.0596807	0.164515
Xetro.A00245|	5.11633	0.355746	0.57593	0.381149	0.536989	0.780119
Xetro.A00246|	11.6203	0.673314	0.383427	3.08494	0.0790202	0.203558
Xetro.A00247|	262.429	0.485368	0.178562	7.29243	0.00692457	0.0282874
Xetro.A00248|	15.7351	0.514364	0.268977	3.6723	0.0553237	0.154841
Xetro.A00249|	1.9355	1.1264	0.877001	1.63268	0.201333	0.40688
Xetro.A00250|cdk7	484.543	-0.107747	0.0741258	2.11137	0.146209	0.323342
Xetro.A00251|serinc5	7060.85	0.0637192	0.0648076	0.964017	0.326177	0.570346
Xetro.A00252|thbs4	11040.5	-1.11305	0.0912171	144.578	2.65608e-33	4.4638e-31
Xetro.A00253|mtx3	172.363	0.408047	0.121476	11.2813	0.000782935	0.00443329
Xetro.A00254|	1.54411	2.16672	1.03481	4.32412	0.0375758	0.113715
Xetro.A00255|cmya5	620.584	-1.14939	0.144291	62.1395	3.19975e-15	1.42263e-13
Xetro.A00256|papd4	2006.31	0.156727	0.0520299	9.07324	0.00259377	0.0123022
Xetro.A00257|	48.3124	-0.695808	0.186181	14.0545	0.000177588	0.00122151
Xetro.A00258|homer1	389.402	-0.794198	0.0899755	77.5721	1.27966e-18	8.16685e-17
Xetro.A00259|jmy	1400.7	0.204696	0.0856956	5.68034	0.0171561	0.0603749
Xetro.A00262|dmgdh	924.03	0.320712	0.077422	17.1045	3.53781e-05	0.00029366
Xetro.A00263|arsb	378.36	0.152812	0.116017	1.73559	0.187699	0.387337
Xetro.A00264|lhfpl2	3388.11	0.608545	0.107221	31.7111	1.78895e-08	3.01858e-07
Xetro.A00265|scamp1	816.562	-0.225965	0.0667954	11.425	0.000724625	0.00414126
Xetro.A00266|	47.0832	0.0815431	0.207642	0.154139	0.694611	0.892344
Xetro.A00267|ap3b1	1159.32	-0.0541489	0.0661291	0.670095	0.413018	0.664483
Xetro.A00268|bhmt	31.2677	1.39809	0.253352	30.6446	3.09881e-08	5.0269e-07
Xetro.A00269|tbca	679.154	0.175164	0.0787476	4.94852	0.026113	0.0848522
Xetro.A00270|otp	490.433	-0.562885	0.21811	6.47513	0.0109394	0.0414497
Xetro.A00271|wdr41	730.94	0.0484793	0.0876247	0.305881	0.580219	0.815774
Xetro.A00272|pde8b	198.979	-0.287759	0.139351	4.2581	0.0390636	0.117265
Xetro.A00273|	13.3069	-0.348832	0.359775	0.935778	0.333366	0.578359
Xetro.A00274|aggf1	1286.49	-0.132341	0.0737498	3.21655	0.0728973	0.191404
Xetro.A00275|s100z	3.35758	-2.6047	0.826578	11.7541	0.00060708	0.00353847
Xetro.A00276|crhbp	50.6396	-0.406541	0.222327	3.32668	0.0681645	0.181774
Xetro.A00277|f2rl1	1398.69	0.373025	0.153024	5.88599	0.0152618	0.054588
Xetro.A00278|f2r	647.615	0.840765	0.129305	41.2499	1.33956e-10	3.19782e-09
Xetro.A00279|iqgap2	6854.92	-0.245512	0.129145	3.58258	0.0583883	0.161713
Xetro.A00280|f2rl2	783.353	1.09932	0.186841	32.5918	1.13693e-08	1.99589e-07
Xetro.A00281|	10.2234	-0.168877	0.478053	0.124124	0.724604	0.909054
Xetro.A00282|sv2c	389.398	0.294194	0.0944894	9.62497	0.0019195	0.00957055
Xetro.A00283|poc5	195.832	-0.449771	0.16038	7.75014	0.00537083	0.0228589
Xetro.A00284|ankdd1b	1778.67	-0.195196	0.111565	3.05781	0.0803497	0.206078
Xetro.A00285|polk	1153.34	1.71159	0.0883845	360.736	1.94673e-80	2.33691e-77
Xetro.A00286|col4a3bp	3903.34	0.000918864	0.0502563	0.00033419	0.985415	1
Xetro.A00287|hmgcr	2463.57	0.0678472	0.0811236	0.699044	0.403105	0.655393
Xetro.A00288|	0.232685	1.83307	3.65801	0.482948	0.48709	0.737751
Xetro.A00289|ankrd31	0.942431	1.64682	1.22892	1.85597	0.173091	0.365939
Xetro.A00290|gcnt4	972.969	0.0448143	0.129149	0.120146	0.728876	0.910757
Xetro.A00291|fam169a	1444.65	-0.360521	0.102017	12.461	0.000415543	0.00256751
Xetro.A00292|nsa2	9751.46	-0.0144254	0.0402554	0.128376	0.720122	0.906907
Xetro.A00293|gfm2	424.145	-0.241054	0.11226	4.57102	0.0325171	0.101313
Xetro.A00294|hexb	433.903	-0.0133806	0.0983383	0.0185217	0.891747	0.966011
Xetro.A00295|enc1	3844.69	0.116222	0.0703714	2.71755	0.09925	0.242394
Xetro.A00296|	1970.61	-0.0524457	0.0598005	0.768455	0.380695	0.631862
Xetro.A00297|	614.038	-0.138437	0.0757013	3.34278	0.0675006	0.180429
Xetro.A00298|	16.2996	0.112441	0.32662	0.118103	0.731101	0.912167
Xetro.A00299|nedd4l	3036.32	0.253748	0.088463	8.18292	0.00422865	0.018669
Xetro.A00300|	0.244126	0.888813	3.70544	0.0767712	0.781722	0.934391
Xetro.A00301|alpk2	200.208	-0.584482	0.140556	17.164	3.42867e-05	0.00028573
Xetro.A00302|malt1	318.901	-0.0133237	0.0878115	0.023009	0.879434	0.959608
Xetro.A00303|znf532	1475.47	0.263999	0.0788131	11.2073	0.000814753	0.00459031
Xetro.A00304|sec11c	1813.48	-0.304495	0.0543682	31.3361	2.17011e-08	3.60975e-07
Xetro.A00305|grp	40.5148	-0.352234	0.289435	1.45843	0.22718	0.44323
Xetro.A00306|rax	877.277	0.101856	0.158501	0.40846	0.522752	0.768983
Xetro.A00307|lman1	4467.84	-0.134552	0.088651	2.30165	0.129237	0.295075
Xetro.A00308|ccbe1	78.7064	-0.401041	0.213202	3.52935	0.0602915	0.165704
Xetro.A00309|	0.379177	-0.865522	2.06262	0.272933	0.601371	0.832276
Xetro.A00310|	0.0521772	0.0910901	3.72496	0.00011268	0.991531	1
Xetro.A00311|fut11	1331.19	-0.347604	0.0507496	46.8673	7.59608e-12	2.14915e-10
Xetro.A00312|	1.78211	0.233705	0.882868	0.0706477	0.790396	0.934391
Xetro.A00313|pdzd2	686.896	-0.734192	0.13726	28.3398	1.01782e-07	1.51466e-06
Xetro.A00314|	2.45646	0.128323	0.718855	0.0317142	0.858656	0.94805
Xetro.A00315|golph3	1677.02	0.0617616	0.0501909	1.51242	0.21877	0.431696
Xetro.A00316|mtmr12	1933.95	0.0294644	0.0634454	0.215254	0.64268	0.861067
Xetro.A00317|	4.96685	0.900108	0.568805	2.51696	0.112627	0.26717
Xetro.A00318|	0.342779	-0.478265	2.4021	0.0846638	0.771074	0.934391
Xetro.A00319|npr3	1038.46	0.853359	0.113328	55.4208	9.73032e-14	3.60193e-12
Xetro.A00320|zfr	13270.2	0.230828	0.0829364	7.72466	0.00544717	0.023133
Xetro.A00321|	1.44984	0.559873	1.00617	0.304049	0.581355	0.81682
Xetro.A00324|	1.12939	-0.123545	1.32993	0.0114514	0.91478	0.979141
Xetro.A00326|	2.62841	-0.168161	0.777463	0.0451665	0.831698	0.94085
Xetro.A00327|	0.05927	-0.389797	3.72496	0.0441533	0.833569	0.94085
Xetro.A00328|	9.44218	0.527519	0.513271	1.05377	0.304639	0.543847
Xetro.A00329|capsl	915.792	0.15914	0.111396	2.0395	0.15326	0.333975
Xetro.A00330|il7r	0.241036	0.571988	3.65675	0.0353289	0.850908	0.943669
Xetro.A00331|	141.295	0.319489	0.163819	3.7959	0.0513782	0.146248
Xetro.A00332|rxfp3	41.2742	-0.34898	0.210091	2.75796	0.0967715	0.237584
Xetro.A00333|slc45a2	645.559	0.195576	0.171002	1.30643	0.253042	0.478684
Xetro.A00334|	0.259406	-0.389797	3.72496	0.0441533	0.833569	0.94085
Xetro.A00335|amacr	367.174	-0.0152217	0.105354	0.0208134	0.885288	0.962362
Xetro.A00336|c1qtnf3	0	NA	NA	NA	NA	NA
Xetro.A00337|rai14	3457.62	-0.257555	0.0859281	8.94657	0.0027799	0.0130427
Xetro.A00338|ttc23l	163.281	-0.258223	0.119207	4.69045	0.0303307	0.0955878
Xetro.A00339|brix1	3908.82	-0.530964	0.0968724	29.7029	5.03581e-08	7.88006e-07
Xetro.A00340|rad1	286.496	0.258102	0.20752	1.54292	0.214183	0.425517
Xetro.A00341|dnajc21	1227.63	-0.234484	0.227557	1.06031	0.303145	0.542065
Xetro.A00342|agxt2	94.5744	-0.747051	0.219917	11.4395	0.00071898	0.00411459
Xetro.A00343|prlr	327.524	-0.141769	0.0906901	2.44346	0.118016	0.276518
Xetro.A00345|spef2	761.894	-0.249606	0.114687	4.7314	0.0296168	0.0938541
Xetro.A00346|	2.01219	0.582314	0.883598	0.436797	0.508673	0.757286
Xetro.A00347|ugt3a2	135.324	0.852317	0.203386	17.333	3.1369e-05	0.000263857
Xetro.A00348|	0.961053	1.58288	1.24162	1.67221	0.195963	0.399324
Xetro.A00349|slc1a3	21515.6	0.11239	0.103522	1.17277	0.278832	0.512435
Xetro.A00351|snx18	2118.31	-0.142903	0.0776526	3.38512	0.0657874	0.176862
Xetro.A00352|hspb3	0.686607	-1.2016	1.46051	0.956034	0.328188	0.572608
Xetro.A00353|arl15	90.0189	-0.0737659	0.140568	0.275566	0.599622	0.830806
Xetro.A00354|	2.35399	1.19723	0.828764	2.1271	0.144714	0.320882
Xetro.A00356|	0.286304	0.571998	2.47869	0.106102	0.744626	0.919896
Xetro.A00357|ndufs4	394.073	-0.293581	0.0888295	10.9097	0.000956637	0.00527238
Xetro.A00358|fst	1631.44	0.444848	0.171064	6.51744	0.0106822	0.0406287
Xetro.A00359|mocs2	864.265	0.107581	0.0698853	2.3653	0.12406	0.286361
Xetro.A00360|itga2	1384.5	0.706464	0.0963214	53.0644	3.22784e-13	1.10859e-11
Xetro.A00361|	688.841	0.630414	0.107526	33.9057	5.7849e-09	1.07943e-07
Xetro.A00362|itga1	39.063	-0.633204	0.317464	3.97571	0.046161	0.134143
Xetro.A00363|isl1	1614.66	0.353481	0.0845488	17.4355	2.97215e-05	0.000251342
Xetro.A00364|	0.0604392	0.571983	3.72496	0.0653019	0.798304	0.934391
Xetro.A00365|parp8	40.4941	0.0589038	0.241863	0.0590881	0.807943	0.935101
Xetro.A00366|	15.0338	-0.373071	0.509526	0.521923	0.470022	0.721873
Xetro.A00367|emb	186.819	-0.51267	0.143871	12.6739	0.000370799	0.00232005
Xetro.A00368|hcn1	39.6491	-0.0582241	0.204901	0.0806334	0.776441	0.934391
Xetro.A00369|mrps30	1851.92	-0.501806	0.0629024	63.335	1.74375e-15	7.9347e-14
Xetro.A00370|fgf10	42.8278	-0.00400295	0.196234	0.000415274	0.983742	1
Xetro.A00371|	69.1343	0.170354	0.144857	1.38315	0.239566	0.460517
Xetro.A00372|nnt	12996.7	-0.600776	0.113554	27.5471	1.53318e-07	2.20352e-06
Xetro.A00373|paip1	2184.28	0.297815	0.0470922	39.941	2.6175e-10	5.99316e-09
Xetro.A00374|c5orf28	374.011	-0.101835	0.115073	0.778686	0.377543	0.628549
Xetro.A00375|hmgcs1	2466.14	-0.267911	0.177618	2.22794	0.135535	0.305316
Xetro.A00376|nim1	23.092	-0.0103152	0.280971	0.00134748	0.970718	1
Xetro.A00377|znf131	2876.32	0.00530111	0.0853459	0.00383999	0.950589	0.997643
Xetro.A00379|sepp1	729.771	0.168304	0.152076	1.2123	0.270876	0.502511
Xetro.A00380|ccdc152	4.23554	2.95881	0.693219	21.3089	3.90912e-06	4.05535e-05
Xetro.A00381|ghr	123.534	-0.320934	0.144572	4.93138	0.0263732	0.0855213
Xetro.A00384|fbxo4	650.263	-0.0614113	0.0797863	0.592168	0.441582	0.69327
Xetro.A00385|oxct1	2187.2	-0.579622	0.107203	28.9768	7.32517e-08	1.11308e-06
Xetro.A00386|plcxd3	70.5644	0.136487	0.156185	0.761066	0.382995	0.634149
Xetro.A00387|	7.7574	-0.0436309	0.441043	0.00971881	0.921469	0.982773
Xetro.A00388|c6.1	18.482	1.28141	0.471026	7.26166	0.0070442	0.0287295
Xetro.A00389|c6.2	8421.25	0.662943	0.130987	24.9443	5.90121e-07	7.45683e-06
Xetro.A00390|c7	5454.72	0.143728	0.109253	1.72305	0.189301	0.389331
Xetro.A00391|	0.749914	2.87415	1.61185	4.0154	0.0450865	0.131702
Xetro.A00392|rpl37	12878.3	0.0918061	0.116612	0.619662	0.431173	0.683441
Xetro.A00393|prkaa1	3475.68	-0.04253	0.04642	0.839191	0.359628	0.609265
Xetro.A00394|	43.5294	0.190736	0.339702	0.307326	0.579326	0.815332
Xetro.A00395|ttc33	499.236	0.0493784	0.107935	0.209188	0.647405	0.864342
Xetro.A00396|ptger4	1009.88	0.384815	0.0789501	23.6963	1.12802e-06	1.33566e-05
Xetro.A00397|dab2	2811.03	-0.0197791	0.120769	0.0267015	0.870199	0.954315
Xetro.A00398|c9	54226.8	0.942986	0.169349	29.5088	5.56626e-08	8.64571e-07
Xetro.A00400|	0	NA	NA	NA	NA	NA
Xetro.A00404|	0	NA	NA	NA	NA	NA
Xetro.A00406|	235.618	0.320249	0.181611	3.1009	0.0782491	0.202005
Xetro.A00407|rictor	3959.7	0.364377	0.0509697	50.9682	9.38743e-13	2.98045e-11
Xetro.A00408|osmr	7.27862	0.893664	0.549417	2.60838	0.1063	0.255455
Xetro.A00409|	3.12175	0.631337	0.767794	0.68112	0.409201	0.660788
Xetro.A00410|	0.27342	-0.400151	2.49444	0.0606485	0.805474	0.934391
Xetro.A00411|lifr	1095.63	0.363164	0.106981	11.4848	0.000701663	0.00402005
Xetro.A00412|	385.066	0.189309	0.0983021	3.7054	0.0542367	0.152493
Xetro.A00413|egflam	1755.68	-0.253797	0.0616484	16.9332	3.87178e-05	0.000318031
Xetro.A00414|gdnf	31.1619	0.340953	0.205499	2.74938	0.0972923	0.238514
Xetro.A00415|wdr70	725.739	0.112754	0.0904656	1.54887	0.213302	0.424169
Xetro.A00416|	475.214	0.197377	0.0813868	5.87313	0.0153737	0.0549258
Xetro.A00417|nup155	5943.51	-0.131227	0.0665009	3.87817	0.0489179	0.140746
Xetro.A00418|c5orf42	148.331	0.157499	0.114059	1.90765	0.167224	0.356677
Xetro.A00419|	125.36	0.127292	0.115166	1.22106	0.269153	0.50053
Xetro.A00420|	180.794	0.0819995	0.112276	0.532543	0.46554	0.717566
Xetro.A00421|	131.252	0.274283	0.109561	6.25861	0.0123591	0.0458924
Xetro.A00422|	50.2582	0.213256	0.162413	1.72591	0.188935	0.388803
Xetro.A00423|nipbl	8153.17	-0.314115	0.0465869	45.3768	1.62547e-11	4.39662e-10
Xetro.A00424|	0.463772	-0.568171	1.95058	0.0903997	0.76367	0.931917
Xetro.A00425|ranbp3l	5457.5	1.00695	0.365117	6.71821	0.00954335	0.037012
Xetro.A00426|nadkd1	762.48	0.103111	0.0875449	1.38652	0.238994	0.459662
Xetro.A00427|skp2	1975.46	-0.00933589	0.0737652	0.0159843	0.899392	0.97086
Xetro.A00428|	0.655182	-1.82409	1.65155	1.41121	0.234855	0.453571
Xetro.A00429|lmbrd2	1599.33	0.217039	0.0835436	6.74046	0.00942503	0.0366547
Xetro.A00430|	5395.81	-0.378958	0.0486706	60.4611	7.50462e-15	3.19029e-13
Xetro.A00431|hapln1	15.8208	0.00294474	0.415344	4.99937e-05	0.994359	1
Xetro.A00432|edil3	11.0385	-0.33874	0.404326	0.697541	0.403611	0.655831
Xetro.A00433|	3.82053	0.494114	0.588376	0.69382	0.404868	0.65665
Xetro.A00434|	0.0990125	0.0910901	3.72496	0.0002139	0.988331	1
Xetro.A00435|	0	NA	NA	NA	NA	NA
Xetro.A00437|	0.177076	1.55192	3.71765	0.374674	0.540468	0.782846
Xetro.A00438|cox7c	3719.29	-0.185859	0.110783	2.78527	0.0951347	0.234662
Xetro.A00439|rasa1	2518.19	-0.111476	0.0559369	3.96873	0.0463527	0.134593
Xetro.A00440|ccnh	563.632	-0.240455	0.084898	8.00806	0.00465695	0.0202583
Xetro.A00441|tmem161b	921.568	-0.200723	0.137815	2.09004	0.148262	0.326338
Xetro.A00442|	0.0990125	0.0910901	3.72496	0.0002139	0.988331	1
Xetro.A00443|	0.163435	-0.854799	3.7235	0.120758	0.728213	0.910411
Xetro.A00444|	22.1813	-0.931827	0.275234	11.5419	0.000680468	0.00390706
Xetro.A00445|	2.64332	1.048	0.75628	1.9123	0.166708	0.355877
Xetro.A00446|	294.965	-0.400375	0.14252	7.79917	0.00522703	0.022345
Xetro.A00447|mef2c	739.328	-0.559473	0.119015	21.8228	2.99024e-06	3.20361e-05
Xetro.A00448|cetn3	570.738	0.146035	0.0804285	3.29085	0.0696669	0.184906
Xetro.A00449|mblac2	41.1203	0.495788	0.228138	4.70707	0.0300388	0.0948337
Xetro.A00450|	0.81297	-1.50797	1.51848	0.95381	0.328751	0.572935
Xetro.A00451|	1.38094	-0.00542717	1.04597	-0.00011814	1	1
Xetro.A00452|	20.3574	0.292068	0.277404	1.11067	0.291937	0.528639
Xetro.A00453|pcsk1	514.608	-0.526132	0.164735	10.1251	0.00146261	0.00760228
Xetro.A00454|	0.0604392	0.571983	3.72496	0.0653019	0.798304	0.934391
Xetro.A00455|cast	7714.17	-0.343957	0.0702186	23.9031	1.01307e-06	1.21554e-05
Xetro.A00456|erap1	89.2409	1.78265	0.227167	58.6964	1.83982e-14	7.43269e-13
Xetro.A00457|lnpep	1840.13	0.0819391	0.0801147	1.04518	0.306621	0.546162
Xetro.A00458|lix1	97.7927	-0.587498	0.137135	18.3571	1.83137e-05	0.000163365
Xetro.A00459|riok2	3487.01	-0.15603	0.064913	5.77101	0.0162926	0.0577748
Xetro.A00460|	168.962	-0.143504	0.150694	0.904604	0.34155	0.588325
Xetro.A00461|rgmb	2714.8	-0.0648157	0.0668136	0.93979	0.332332	0.5771
Xetro.A00462|chd1	5217.09	-0.0644622	0.0433474	2.21089	0.137039	0.307816
Xetro.A00463|	17.774	-0.416434	0.29065	2.06094	0.151117	0.330629
Xetro.A00464|fam174a	243.635	0.0893261	0.111029	0.644036	0.422253	0.674134
Xetro.A00465|st8sia4	99.5836	0.445945	0.140622	10.0541	0.00152012	0.00785101
Xetro.A00466|slco4c1	426.141	0.0124718	0.143391	0.00756405	0.930694	0.987328
Xetro.A00467|pam	2586.83	-0.123488	0.144971	0.714624	0.397913	0.650012
Xetro.A00468|ppip5k2	2193.1	-0.198262	0.0589838	11.2817	0.000782762	0.00443329
Xetro.A00469|c5orf30	1844.11	0.244119	0.0856312	8.09239	0.00444514	0.0194781
Xetro.A00470|	2.73859	-0.545657	0.741606	0.545035	0.460353	0.711966
Xetro.A00471|nudt12	113.384	0.25894	0.133443	3.76573	0.0523129	0.148158
Xetro.A00472|efna5	289.702	0.445422	0.102042	19.0227	1.29172e-05	0.000119365
Xetro.A00474|fbxl17	429.562	-0.0429772	0.0661339	0.422141	0.51587	0.763476
Xetro.A00475|fer	260.656	0.371849	0.0744663	24.9605	5.85155e-07	7.40741e-06
Xetro.A00476|pja2	1429.98	0.076624	0.0793977	0.931164	0.334561	0.579852
Xetro.A00477|man2a1	5766.75	-0.422131	0.0713456	34.8698	3.52512e-09	6.81478e-08
Xetro.A00478|tmem232	27.0701	0.473909	0.279436	2.87385	0.0900292	0.224904
Xetro.A00479|	7.63176	-0.286548	0.457837	0.388811	0.532925	0.777235
Xetro.A00480|slc25a46	334.231	-0.0202008	0.127831	0.0249551	0.874479	0.957058
Xetro.A00481|wdr36	6303.15	-0.26958	0.0636275	17.8793	2.35365e-05	0.000203887
Xetro.A00482|camk4	174.4	-0.0226661	0.147837	0.0232123	0.878906	0.959415
Xetro.A00483|	0.0530645	0.57198	3.72496	0.0622469	0.802979	0.934391
Xetro.A00484|	0.455476	1.87469	1.88873	1.0412	0.307543	0.547518
Xetro.A00485|stard4	184.653	0.039097	0.125682	0.096537	0.756026	0.927248
Xetro.A00486|	6.54684	-0.411708	0.495163	0.695836	0.404186	0.656214
Xetro.A00487|epb41l4a	1061.1	0.134929	0.0960088	1.97155	0.160284	0.345379
Xetro.A00488|apc	4016.95	-0.0639371	0.0984404	0.418685	0.517594	0.764715
Xetro.A00489|srp19	2769.38	-0.283549	0.0564038	25.23	5.08835e-07	6.5345e-06
Xetro.A00490|reep5	1788.54	0.00165024	0.070793	0.000543068	0.981408	1
Xetro.A00491|dcp2	5127.26	-0.0936377	0.0645307	2.10306	0.147005	0.324413
Xetro.A00492|mcc	1090.57	-0.185838	0.054548	11.6049	0.000657797	0.00379373
Xetro.A00493|	0.118113	-0.389797	3.72496	0.0441533	0.833569	0.94085
Xetro.A00494|	58.5483	-0.137199	0.204212	0.450751	0.501979	0.751261
Xetro.A00495|ythdc2	1101.82	-0.189774	0.0817733	5.37649	0.0204099	0.0695381
Xetro.A00496|	164.724	-0.64966	0.176224	13.3877	0.000253274	0.00166617
Xetro.A00497|kcnn2	112.88	-0.608532	0.200043	9.13601	0.00250628	0.0119525
Xetro.A00498|aifm3	3060.46	0.0710782	0.129225	0.299015	0.5845	0.819227
Xetro.A00499|	0.780638	-2.22528	1.54727	2.47432	0.11572	0.272357
Xetro.A00500|unnamed	12.4571	-1.47787	0.46222	10.2044	0.00140104	0.00733212
Xetro.A00501|lyrm7	59.454	-0.516015	0.175048	8.70463	0.00317402	0.0146305
Xetro.A00502|	92.376	-0.0525527	0.231389	0.0513103	0.820799	0.94085
Xetro.A00503|	0.32857	0.623032	2.86129	0.102565	0.748773	0.922571
Xetro.A00504|	0	NA	NA	NA	NA	NA
Xetro.A00505|chsy3	31.2959	-0.948005	0.236761	16.1105	5.97508e-05	0.000467491
Xetro.A00506|	4.34355	-0.974039	0.592803	2.73587	0.0981183	0.240049
Xetro.A00508|kiaa1024l	0	NA	NA	NA	NA	NA
Xetro.A00509|adamts19	44.4395	-1.91404	0.262164	54.5511	1.51456e-13	5.50152e-12
Xetro.A00510|isoc1	228.308	-0.0160753	0.219916	0.00533857	0.941754	0.992232
Xetro.A00511|	56.3432	-0.403399	0.180057	5.03729	0.0248072	0.0812797
Xetro.A00512|slc27a6	1177.93	0.112485	0.0999258	1.26542	0.260628	0.488816
Xetro.A00513|fbn2	406.682	-0.893646	0.225883	14.7066	0.000125608	0.000898285
Xetro.A00514|slc12a2	7882.1	-0.317696	0.059339	28.5347	9.20355e-08	1.38103e-06
Xetro.A00515|	0.058235	0.57198	3.72496	0.0674637	0.795066	0.934391
Xetro.A00516|	0.108886	1.04361	3.72364	0.161013	0.688226	0.888396
Xetro.A00517|	0.0544892	-0.389797	3.72496	0.0409786	0.839579	0.94085
Xetro.A00518|	920.593	-0.43073	0.0828774	26.8547	2.19336e-07	3.02807e-06
Xetro.A00519|ctxn3	24.5673	-1.6855	0.325117	27.296	1.74568e-07	2.4723e-06
Xetro.A00520|prrc1	4116.92	-0.350997	0.0854099	16.8494	4.04664e-05	0.000330992
Xetro.A00521|megf10	814.291	-0.219378	0.17354	1.59214	0.207021	0.415112
Xetro.A00522|c5orf63	46.6594	1.54031	0.209684	54.3252	1.6991e-13	6.09283e-12
Xetro.A00523|march3	180.384	-0.456826	0.229288	3.95255	0.0468003	0.135686
Xetro.A00524|lmnb1	22676	-0.27132	0.0559397	23.45	1.28202e-06	1.49969e-05
Xetro.A00525|c5orf48	119.594	-0.68893	0.322177	4.52973	0.0333108	0.103275
Xetro.A00526|phax	2776.89	-0.177768	0.0685831	6.71427	0.00956445	0.037054
Xetro.A00527|aldh7a1	352.305	-0.927941	0.125709	54.0246	1.97999e-13	7.02021e-12
Xetro.A00528|gramd3	82.1411	0.41706	0.189625	4.80679	0.0283477	0.0907336
Xetro.A00529|ell2	5436.88	0.30985	0.142798	4.65327	0.0309945	0.0973754
Xetro.A00530|glrx	1092.96	0.0737359	0.0987608	0.55733	0.455338	0.707035
Xetro.A00531|	9.42145	0.615659	0.359526	2.94038	0.0863902	0.218021
Xetro.A00532|rhobtb3	385.869	0.0566381	0.161923	0.122349	0.7265	0.910391
Xetro.A00533|rfesd	1983.33	0.300365	0.0952227	9.89887	0.0016538	0.00841557
Xetro.A00534|gpr150	50.5378	0.482648	0.395034	1.48401	0.223148	0.437361
Xetro.A00535|arsk	16.6472	0.38599	0.350938	1.2128	0.270779	0.502447
Xetro.A00536|ttc37	559.533	-0.354451	0.103154	11.7827	0.000597835	0.00349104
Xetro.A00537|fam81b	209.159	-0.0371231	0.145403	0.0651255	0.798571	0.934391
Xetro.A00538|	13.0892	0.407918	0.326574	1.55917	0.211787	0.422037
Xetro.A00540|mctp1	152.797	-0.921714	0.182359	25.3713	4.72905e-07	6.12929e-06
Xetro.A00541|	12.2007	0.718777	0.33034	4.7718	0.0289296	0.0921398
Xetro.A00542|ankrd32	608.663	0.0875446	0.066486	1.73412	0.187886	0.387495
Xetro.A00543|	1.11657	1.07289	1.07697	1.01484	0.313746	0.555112
Xetro.A00544|kiaa0825	123.687	0.836899	0.143701	33.8076	6.08395e-09	1.12772e-07
Xetro.A00545|fam172a	327.684	-0.11302	0.0944807	1.42847	0.232015	0.449567
Xetro.A00546|	0.0483615	-0.3898	3.72496	0.0392187	0.843016	0.94085
Xetro.A00547|nr2f1	2901.38	-0.471157	0.0832878	31.8601	1.65683e-08	2.82019e-07
Xetro.A00548|	6.10257	0.321267	0.592917	0.293357	0.588077	0.821275
Xetro.A00549|arrdc3	4096.29	0.552928	0.198673	7.45332	0.00633195	0.0262765
Xetro.A00550|	0.886539	1.61587	1.4135	1.34895	0.245461	0.468455
Xetro.A00551|znf608	4685.25	1.21294	0.0959784	155.025	1.38278e-35	2.6408e-33
Xetro.A00553|csnk1g3	760.013	0.113454	0.0761661	2.21513	0.136664	0.307329
Xetro.A00554|cep120	1164.75	0.350968	0.0603242	33.7914	6.13492e-09	1.13633e-07
Xetro.A00555|	22.9639	0.136773	0.239829	0.325038	0.568595	0.806199
Xetro.A00556|prdm6	7.5762	0.061981	0.461273	0.0177761	0.893935	0.967134
Xetro.A00557|ppic	238.65	-0.35883	0.118165	9.19522	0.00242648	0.0116413
Xetro.A00558|snx24	443.948	0.132774	0.0867593	2.33296	0.126661	0.290615
Xetro.A00559|snx2	1722.86	-0.198931	0.0782649	6.43387	0.0111964	0.0422404
Xetro.A00560|sncaip	669.076	-0.00197353	0.126336	0.000243726	0.987544	1
Xetro.A00561|znf474	45.8635	0.153523	0.284511	0.291146	0.589487	0.82226
Xetro.A00562|lox	1488.58	-4.40865	0.297927	163.436	2.00916e-37	4.40425e-35
Xetro.A00563|srfbp1	1261.33	-0.173233	0.0738916	5.48468	0.0191838	0.0661121
Xetro.A00564|prr16	11.2538	-0.238847	0.477126	0.250383	0.616805	0.844506
Xetro.A00565|hsd17b4	439.063	-0.175959	0.095684	3.38132	0.0659391	0.177194
Xetro.A00566|tnfaip8	539.522	-0.200606	0.0630026	10.1373	0.00145297	0.00755993
Xetro.A00567|dmxl1	3720.33	0.062706	0.059945	1.09313	0.295779	0.532972
Xetro.A00568|dtwd2	263.555	0.0232802	0.101151	0.0528937	0.818102	0.94085
Xetro.A00569|sema6a	7447.14	0.185328	0.0443206	17.4721	2.91559e-05	0.000247222
Xetro.A00570|commd10	67.5241	-0.455636	0.162533	7.89933	0.0049453	0.0213543
Xetro.A00571|loc644100	2.98336	-0.367793	0.855346	0.205676	0.650178	0.865862
Xetro.A00572|aqpep	49.1663	0.267294	0.255975	1.07231	0.300425	0.538649
Xetro.A00573|ap3s1	1697.5	-0.0567213	0.0579761	0.956978	0.327949	0.572288
Xetro.A00574|cdo1	546.687	-0.189533	0.357443	0.260996	0.609437	0.839066
Xetro.A00575|tmed7	4452.46	0.00163842	0.0433606	0.00142735	0.969863	1
Xetro.A00576|	0.058235	0.57198	3.72496	0.0674637	0.795066	0.934391
Xetro.A00577|fem1c	1365.15	0.0342678	0.0733017	0.218168	0.64044	0.85982
Xetro.A00578|ccdc112	357.734	-0.0906994	0.132646	0.466771	0.494476	0.744283
Xetro.A00579|pggt1b	2915.14	-0.0983571	0.0615843	2.54925	0.110346	0.263171
Xetro.A00580|trim36	2534.67	0.499967	0.123542	16.2021	5.69317e-05	0.000447658
Xetro.A00581|suds3	2601.08	0.0918651	0.0477968	3.69272	0.0546506	0.153332
Xetro.A00582|taok3	457.873	-0.0839121	0.0882388	0.905145	0.341406	0.588257
Xetro.A00583|	106.133	0.315954	0.184943	2.909	0.0880864	0.221219
Xetro.A00584|pebp1	157.635	-0.645248	0.13629	22.3194	2.30867e-06	2.52601e-05
Xetro.A00585|	1.38029	0.176883	1.10342	0.0247101	0.875092	0.957238
Xetro.A00586|vsig10	963.655	0.841489	0.170814	23.9523	9.87512e-07	1.18611e-05
Xetro.A00587|	1024.73	1.08398	0.150018	51.1212	8.68374e-13	2.77099e-11
Xetro.A00588|wsb2	909.513	-0.132206	0.065404	4.08622	0.0432341	0.127279
Xetro.A00589|rfc5	1380.62	-0.0373791	0.0732476	0.26007	0.610072	0.839436
Xetro.A00590|	40.7073	0.683342	0.200159	11.6932	0.000627286	0.00364025
Xetro.A00591|	152.605	0.901426	0.144488	38.6032	5.19345e-10	1.13944e-08
Xetro.A00592|ksr2	106.734	0.302321	0.162856	3.41782	0.0644961	0.174283
Xetro.A00593|	0.21612	1.49838	3.71873	0.366042	0.54517	0.787154
Xetro.A00595|	2097.05	0.00785211	0.106993	0.00537338	0.941565	0.992138
Xetro.A00596|hspb8	3898.13	-0.584651	0.0851446	46.6858	8.33294e-12	2.33925e-10
Xetro.A00597|	37.2327	0.414973	0.191375	4.67203	0.0306577	0.0964857
Xetro.A00598|	4.11379	-0.89118	0.60293	2.21548	0.136632	0.307313
Xetro.A00599|susd2	299.607	-0.661958	0.177833	13.7486	0.000208975	0.0014097
Xetro.A00600|kremen1	462.902	-0.259587	0.0747762	12.0525	0.000517222	0.00308461
Xetro.A00601|znrf3	910.924	0.304722	0.0750884	16.4428	5.01412e-05	0.000399371
Xetro.A00602|xbp1	9506.15	0.293985	0.0521306	31.7516	1.75203e-08	2.96621e-07
Xetro.A00603|	698.348	0.0991397	0.146773	0.454203	0.500346	0.749716
Xetro.A00604|tcn2	198.791	0.24116	0.21206	1.29352	0.2554	0.481917
Xetro.A00605|p2rx6	2.3663	1.40914	0.808015	3.07791	0.0793623	0.204251
Xetro.A00606|	0.309624	-0.813383	2.12243	0.275786	0.599476	0.830706
Xetro.A00607|slc35e4	2778.41	0.173678	0.105264	2.69437	0.100703	0.245089
Xetro.A00608|	67.4245	-0.284975	0.174544	2.66268	0.102728	0.249006
Xetro.A00609|dusp18	37.4601	0.196333	0.220073	0.785716	0.375399	0.626053
Xetro.A00610|	19.2674	0.921628	0.267243	12.084	0.00050857	0.00304816
Xetro.A00611|osbp2	154.554	0.0718726	0.193448	0.137204	0.711077	0.90143
Xetro.A00613|	83.4467	0.898494	0.193188	21.3357	3.85495e-06	4.00575e-05
Xetro.A00615|	29.6464	0.834139	0.267509	9.59628	0.00194972	0.00969055
Xetro.A00616|	341.762	0.847419	0.206657	16.384	5.17191e-05	0.000410512
Xetro.A00617|mzt2b	644.297	0.286974	0.0615081	21.7552	3.09751e-06	3.31009e-05
Xetro.A00618|	1209.04	-0.0142684	0.0849278	0.0282157	0.866603	0.952692
Xetro.A00619|lztr1	1904.74	0.227727	0.0564033	16.2823	5.45703e-05	0.000430568
Xetro.A00620|chek2	169.09	-0.877613	0.0984706	80.3441	3.14563e-19	2.12027e-17
Xetro.A00622|nos1	154.033	-0.34777	0.13616	6.50987	0.0107278	0.0407713
Xetro.A00623|fbxo21	349.334	-0.017256	0.0806839	0.0457638	0.830606	0.94085
Xetro.A00624|tesc	570.436	0.135811	0.0690036	3.87317	0.0490637	0.140951
Xetro.A00625|fbxw8	1048.03	-0.188636	0.0956449	3.88096	0.0488367	0.140571
Xetro.A00626|	12.2071	0.445395	0.31264	2.03666	0.153546	0.334357
Xetro.A00627|rnft2	110.817	0.156122	0.122017	1.63527	0.200975	0.406449
Xetro.A00628|c12orf49	149.631	-0.205093	0.096181	4.55065	0.0329062	0.102209
Xetro.A00629|cmklr1	3.39472	-0.855142	0.855299	0.880549	0.348051	0.595495
Xetro.A00630|wscd2	63.4983	0.0514568	0.253426	0.0410034	0.839531	0.94085
Xetro.A00631|	2439.02	0.422986	0.157432	7.13094	0.0075765	0.0305252
Xetro.A00632|	2.05519	-0.152336	0.943774	0.0251304	0.874043	0.9568
Xetro.A00633|	985.337	-0.0333416	0.0733263	0.206348	0.649645	0.865495
Xetro.A00634|rpl6	23702	0.0472862	0.0874921	0.291763	0.589093	0.822171
Xetro.A00635|	2490.84	0.469547	0.0973669	22.9655	1.64931e-06	1.87708e-05
Xetro.A00636|	7.20566	-0.718116	0.548761	1.71503	0.190334	0.390727
Xetro.A00637|c12orf51	4369.26	-0.16034	0.0693581	5.33619	0.0208871	0.0708671
Xetro.A00640|trafd1	1635.66	0.177285	0.0944952	3.51289	0.0608932	0.166908
Xetro.A00641|naa25	5464.5	-0.257473	0.0467945	30.2396	3.81825e-08	6.10751e-07
Xetro.A00642|erp29	339.917	0.402603	0.14434	7.71426	0.00547864	0.0232432
Xetro.A00643|	0.214528	0.0910957	3.10946	0.00179043	0.966249	1
Xetro.A00644|mapkapk5	446.179	-0.490723	0.0865219	32.0812	1.47858e-08	2.54427e-07
Xetro.A00645|myl2	8.27975	0.20913	0.616801	0.114261	0.735344	0.914521
Xetro.A00646|cux2	240.288	-0.643735	0.105874	36.9282	1.2256e-09	2.53664e-08
Xetro.A00647|fam109a	301.257	0.0319389	0.119968	0.0708213	0.790145	0.934391
Xetro.A00648|	86.5259	0.145738	0.147014	0.980362	0.322109	0.565385
Xetro.A00649|sh2b3	206.313	0.118756	0.12294	0.929473	0.335	0.58048
Xetro.A00650|atxn2	3908.98	0.160157	0.0685156	5.45001	0.0195682	0.0671697
Xetro.A00651|brap	959.117	0.222707	0.0804802	7.65157	0.00567231	0.0239279
Xetro.A00652|acad10	283.697	0.10067	0.153262	0.42705	0.51344	0.761102
Xetro.A00653|aldh2	134.254	-0.0247044	0.241946	0.0101254	0.919848	0.981879
Xetro.A00654|ppp1cc	7838.41	-0.0402426	0.0479048	0.704924	0.401134	0.65336
Xetro.A00655|hvcn1	708.47	0.678372	0.133222	25.7429	3.9005e-07	5.13729e-06
Xetro.A00656|	94.4284	0.262622	0.132869	3.89784	0.0483483	0.139437
Xetro.A00657|tctn1	335.82	0.0526798	0.0753148	0.488687	0.484514	0.735258
Xetro.A00658|pptc7	2087.61	-0.117618	0.0899542	1.7037	0.191805	0.392947
Xetro.A00659|rad9b	5.31116	1.57893	0.521903	9.35941	0.00221844	0.0107912
Xetro.A00660|vps29	1848.41	-0.0513845	0.0826737	0.385267	0.534798	0.778568
Xetro.A00661|gpn3	865.251	0.112444	0.0875054	1.64865	0.199143	0.404007
Xetro.A00662|arpc3	3639.13	0.101263	0.0634171	2.54797	0.110436	0.26331
Xetro.A00663|anapc7	1615.18	-0.0589759	0.0642998	0.839853	0.359439	0.609069
Xetro.A00664|atp2a2	16241.3	-0.124359	0.109233	1.29312	0.255473	0.481944
Xetro.A00665|ift81	655.091	0.483945	0.1041	21.5339	3.47623e-06	3.66509e-05
Xetro.A00666|	0.327136	1.03318	2.40236	0.232961	0.629337	0.852489
Xetro.A00667|p2rx7	1.11179	-2.5947	1.20913	4.73982	0.0294722	0.0935252
Xetro.A00668|	0.319165	-1.22147	2.42409	0.36971	0.543163	0.785711
Xetro.A00670|	1.40399	0.0972332	1.09291	0.00798912	0.928778	0.986292
Xetro.A00671|p2rx4	128.514	-0.10266	0.151176	0.461597	0.496879	0.746517
Xetro.A00672|camkk2	656.673	0.0106356	0.0756897	0.0197406	0.888264	0.963605
Xetro.A00673|anapc5	971.555	-0.476346	0.0781266	37.0511	1.15073e-09	2.38952e-08
Xetro.A00674|rnf34	336.593	0.136024	0.0913025	2.21331	0.136825	0.307572
Xetro.A00675|kdm2b	3207.2	0.209817	0.0603515	12.0744	0.00051118	0.00305825
Xetro.A00676|orai2	1283.34	-0.124278	0.106638	1.35634	0.244172	0.466384
Xetro.A00677|morn3	182.375	0.0323744	0.153933	0.0442071	0.833469	0.94085
Xetro.A00678|tmem120b	1561.38	-0.231022	0.0673859	11.7343	0.000613573	0.00356958
Xetro.A00679|rhof	241.562	-0.29295	0.105683	7.67011	0.0056143	0.0237309
Xetro.A00680|setd1b	2860.02	0.337862	0.0616417	29.9691	4.38977e-08	6.94239e-07
Xetro.A00681|hpd	50.2394	-2.43106	0.480114	23.8374	1.04828e-06	1.25421e-05
Xetro.A00682|psmd9	557.984	-0.109714	0.0637527	2.96198	0.0852436	0.215733
Xetro.A00683|wdr66	669.396	0.361192	0.111964	10.3818	0.00127264	0.00674557
Xetro.A00684|bcl7a	2288.96	-0.738516	0.04953	220.99	5.50149e-50	2.00996e-47
Xetro.A00685|	106.537	-0.169513	0.159836	1.1238	0.289102	0.52541
Xetro.A00686|mlxip	2083.58	-0.160356	0.0773533	4.29325	0.038264	0.115327
Xetro.A00687|lrrc43	213	-0.0573278	0.144856	0.156491	0.692408	0.890921
Xetro.A00688|	8.85685	-0.586301	0.50912	1.32786	0.249186	0.473772
Xetro.A00689|b3gnt4	58.6638	-0.358162	0.165742	4.65831	0.0309037	0.0971506
Xetro.A00690|diablo	1891.71	0.115692	0.0789225	2.1413	0.143381	0.318822
Xetro.A00691|	64.5156	-0.382218	0.230681	2.72076	0.0990508	0.242002
Xetro.A00693|	292.009	-0.428029	0.164803	6.7178	0.00954555	0.0370149
Xetro.A00694|	2.30142	0.255677	0.85093	0.0872516	0.767701	0.934391
Xetro.A00695|vps33a	668.469	0.181799	0.0711601	6.5236	0.0106452	0.0405003
Xetro.A00696|	83.6823	0.250691	0.147915	2.87273	0.0900921	0.224954
Xetro.A00697|unnamed	7.3886	0.332014	0.478907	0.469336	0.493293	0.743273
Xetro.A00698|clip1	6162.78	0.210762	0.0375184	31.5363	1.95748e-08	3.27882e-07
Xetro.A00699|zcchc8	1285.62	-0.189254	0.0527534	12.8641	0.00033495	0.00212636
Xetro.A00700|	3.1893	0.621616	0.619847	0.997046	0.318026	0.560756
Xetro.A00701|rsrc2	2459.4	0.0134779	0.0813899	0.0273653	0.86861	0.953568
Xetro.A00702|kntc1	1404.14	0.053451	0.0825839	0.417608	0.518133	0.765135
Xetro.A00703|hcar3	3.63199	0.492155	0.697475	0.484052	0.486593	0.737259
Xetro.A00704|denr	2547.81	0.00256864	0.0587066	0.00191435	0.965101	1
Xetro.A00705|ccdc62	361.303	-0.120411	0.0973695	1.52878	0.216295	0.428091
Xetro.A00706|hip1r	1873.92	-0.773603	0.0970706	62.7314	2.36911e-15	1.06458e-13
Xetro.A00707|vps37b	4876.81	0.269631	0.0543722	24.5517	7.2341e-07	8.93068e-06
Xetro.A00708|abcb9	273.276	-0.207082	0.252453	0.650714	0.419857	0.671841
Xetro.A00709|ogfod2	155.555	0.260105	0.120493	4.65212	0.0310153	0.0974164
Xetro.A00710|arl6ip4	1620.41	0.156097	0.0617066	6.39575	0.0114394	0.0430604
Xetro.A00711|pitpnm2	1234.01	-0.310296	0.0600426	26.6472	2.44203e-07	3.34507e-06
Xetro.A00712|	0.420324	-2.10637	1.94589	1.73103	0.18828	0.387963
Xetro.A00713|mphosph9	1437.66	0.0753734	0.0810943	0.863796	0.352679	0.601006
Xetro.A00714|	4.65751	1.13157	0.540787	4.41507	0.0356229	0.109062
Xetro.A00715|	418.708	0.991255	0.0746776	176.001	3.61947e-40	9.12431e-38
Xetro.A00716|cdk2ap1	2147.2	-0.465386	0.0850302	29.669	5.12485e-08	7.98963e-07
Xetro.A00717|sbno1	8972.16	0.156005	0.0457727	11.611	0.000655634	0.00378472
Xetro.A00718|setd8	3374.57	-0.340865	0.0732338	21.593	3.37082e-06	3.56888e-05
Xetro.A00719|rilpl2	722.242	0.23079	0.0700115	10.8582	0.000983597	0.00540207
Xetro.A00720|snrnp35	433.457	-0.0666471	0.123675	0.29021	0.590086	0.822617
Xetro.A00721|rilpl1	1568.23	-0.0761428	0.058069	1.71876	0.189852	0.389997
Xetro.A00722|tmed2	10862.8	-0.138491	0.0612102	5.10731	0.0238253	0.0787998
Xetro.A00723|ddx55	2448.36	-0.080942	0.0550559	2.16089	0.141563	0.31567
Xetro.A00724|eif2b1	1290.74	-0.143518	0.0936588	2.32694	0.127152	0.291397
Xetro.A00725|gtf2h3	593.703	-0.0250307	0.0590253	0.179784	0.671559	0.880156
Xetro.A00726|	249.137	-0.334347	0.0943917	12.527	0.000401111	0.00248748
Xetro.A00727|tctn2	299.112	0.239248	0.121656	3.86376	0.0493398	0.141583
Xetro.A00728|	10.1022	0.946177	0.409171	5.32598	0.0210098	0.0712068
Xetro.A00729|atp6v0a2	1287.45	0.153391	0.116271	1.73572	0.187682	0.387332
Xetro.A00730|dnah10	1667.01	-0.385568	0.0994468	14.9916	0.000107991	0.000787259
Xetro.A00731|ccdc92	586.48	0.0437395	0.0694936	0.39575	0.529292	0.774097
Xetro.A00732|	0.276932	-1.36157	2.93879	0.475432	0.490499	0.740804
Xetro.A00733|fam101a	59.8039	-0.390969	0.172471	5.15407	0.0231919	0.0770892
Xetro.A00734|	0.0556095	0.571983	3.72496	0.0607236	0.805356	0.934391
Xetro.A00735|ncor2	1860.48	-0.0417015	0.072101	0.334116	0.563245	0.80245
Xetro.A00736|	0.180898	0.571983	3.72496	0.0678741	0.794458	0.934391
Xetro.A00737|	11.0206	-0.385777	0.39598	0.951201	0.329414	0.573494
Xetro.A00738|scarb1	2144.33	-0.38427	0.0778747	24.2773	8.3416e-07	1.01832e-05
Xetro.A00739|ubc	24261.6	-0.169138	0.0906535	3.47831	0.0621783	0.169643
Xetro.A00740|dhx37	2909.24	-0.133882	0.0575212	5.41412	0.0199745	0.0683148
Xetro.A00741|bri3bp	1781.96	0.0644525	0.0536593	1.44277	0.229691	0.446574
Xetro.A00742|aacs	447.288	0.151169	0.165729	0.82826	0.362776	0.612705
Xetro.A00743|	11.239	0.098785	0.34573	0.0813403	0.775489	0.934391
Xetro.A00744|tmem132b	26.3018	-0.19889	0.242341	0.672382	0.412222	0.663468
Xetro.A00746|	26.2161	0.444903	0.267262	2.76059	0.0966126	0.237333
Xetro.A00747|tmem132c	71.3499	0.36806	0.21153	3.01156	0.0826727	0.210792
Xetro.A00748|slc15a4	1398.08	-0.407823	0.109609	13.7469	0.000209164	0.00141022
Xetro.A00749|glt1d1	84.4333	-1.00774	0.139953	52.7806	3.72963e-13	1.27054e-11
Xetro.A00750|	0.160234	-0.389797	3.72496	0.0374234	0.846606	0.941385
Xetro.A00751|tmem132d	15.2992	0.567697	0.309553	3.36561	0.0665709	0.178507
Xetro.A00752|	4.52	0.153619	0.579627	0.0702839	0.790924	0.934391
Xetro.A00753|fzd10	2779.22	0.127528	0.0899495	2.00916	0.156352	0.338645
Xetro.A00754|piwil1	24.2758	0.367054	0.258649	2.01278	0.155979	0.33801
Xetro.A00755|rimbp2	298.232	-0.0986921	0.102889	0.920717	0.337287	0.58321
Xetro.A00756|	1.60015	1.29907	0.958645	1.94926	0.162666	0.349527
Xetro.A00757|stx2	1103.9	-0.109711	0.0693888	2.49821	0.113976	0.269517
Xetro.A00758|	0.369845	1.35768	2.07144	0.676148	0.410916	0.662369
Xetro.A00759|	1004.81	-0.262133	0.151334	2.97318	0.0846552	0.214592
Xetro.A00760|ran	26888	-0.0890261	0.0792572	1.25455	0.262684	0.491466
Xetro.A00761|	0.763568	-0.495661	1.22539	0.158236	0.690786	0.890197
Xetro.A00762|	50.8296	-0.579201	0.272723	4.388	0.0361928	0.110298
Xetro.A00763|	29.691	-0.425129	0.244942	2.99424	0.083561	0.212584
Xetro.A00764|	14.4894	1.69361	0.314638	30.4006	3.51427e-08	5.65705e-07
Xetro.A00765|gpr133	160.062	-0.420681	0.202633	4.20806	0.0402324	0.120111
Xetro.A00766|	0.41818	-1.12668	2.74018	0.107538	0.742964	0.919046
Xetro.A00767|sfswap	3597.53	-0.0348299	0.0490629	0.503786	0.477842	0.728998
Xetro.A00768|	42.3522	0.658015	0.38297	2.93055	0.0869179	0.218958
Xetro.A00769|mmp17	674.597	-0.0876443	0.107278	0.666105	0.414413	0.666131
Xetro.A00770|ulk1	2764.97	1.48504	0.110147	174.71	6.92619e-40	1.71179e-37
Xetro.A00771|pus1	819.974	-0.280413	0.0914018	9.39737	0.00217297	0.0106139
Xetro.A00772|	12036.3	-0.0698037	0.0465175	2.25131	0.133502	0.302077
Xetro.A00773|ep400	584.574	-0.149105	0.137393	1.16135	0.281185	0.515092
Xetro.A00774|rnf113a	769.28	-0.197079	0.0544587	13.0983	0.000295556	0.00190896
Xetro.A00775|noc4l	3220.62	-0.110065	0.069523	2.49996	0.113849	0.269284
Xetro.A00776|	83.5678	-0.369448	0.167394	4.87474	0.0272525	0.0878639
Xetro.A00777|galnt9	63.8613	-0.0920892	0.169603	0.295198	0.586909	0.820797
Xetro.A00778|fbrsl1	1908.16	0.225277	0.0815615	7.61865	0.00577676	0.0243075
Xetro.A00779|	18.6453	0.503261	0.274901	3.35587	0.0669657	0.179373
Xetro.A00780|chfr	1952.5	-0.247336	0.0834124	8.75837	0.00308184	0.0142682
Xetro.A00781|	274.331	-0.266432	0.143293	3.42168	0.0643456	0.174006
Xetro.A00782|golga3	3042.94	-0.151264	0.0622716	5.89597	0.0151756	0.0543333
Xetro.A00783|ankle2	3419.98	-0.662586	0.0977644	45.4625	1.55591e-11	4.21298e-10
Xetro.A00784|pgam5	1684.9	-0.172858	0.0776319	4.94485	0.0261686	0.0850108
Xetro.A00785|	21.0374	0.500694	0.471849	1.11124	0.291812	0.528544
Xetro.A00786|zdhhc8	2517.73	0.893919	0.0957987	85.5479	2.26152e-20	1.6867e-18
Xetro.A00787|ranbp1	15487.3	-0.27456	0.0836309	10.6897	0.00107731	0.00585299
Xetro.A00788|trmt2a	3130.2	0.125662	0.083076	2.27595	0.131395	0.298572
Xetro.A00789|dgcr8	11802.2	0.142735	0.0735395	3.75223	0.0527372	0.149159
Xetro.A00790|c22orf25	587.756	0.190894	0.13309	2.03467	0.153747	0.334712
Xetro.A00791|arvcf	5862.14	0.207557	0.0642358	10.4301	0.00123976	0.00659626
Xetro.A00792|	117.737	1.02811	0.240686	17.7763	2.4846e-05	0.000213842
Xetro.A00793|comt.2	490.627	-0.125124	0.115893	1.16425	0.280585	0.514495
Xetro.A00794|comt	944.884	0.294718	0.108986	7.29578	0.00691167	0.028253
Xetro.A00795|txnrd2	427.389	0.0856134	0.168898	0.254784	0.613726	0.841935
Xetro.A00796|gnb1l	108.243	0.0711832	0.159664	0.198771	0.655714	0.869583
Xetro.A00797|tbx1	3867.95	0.663725	0.0941002	49.3333	2.15965e-12	6.59911e-11
Xetro.A00798|gp1bb	186.432	1.06658	0.170934	38.4754	5.54482e-10	1.21021e-08
Xetro.A00799|sept5	606.354	-0.128787	0.0823644	2.43999	0.118277	0.276979
Xetro.A00800|	1.18397	0.761741	1.18586	0.418634	0.517619	0.764715
Xetro.A00801|	8958.5	-0.0224563	0.0528085	0.180703	0.67077	0.879827
Xetro.A00802|cldn5	1437.12	0.893116	0.161033	30.0328	4.24803e-08	6.74362e-07
Xetro.A00803|cdc45	588.538	-0.0922761	0.132287	0.478137	0.489267	0.739707
Xetro.A00804|ufd1l	2506.87	0.145721	0.0822233	3.13396	0.0766773	0.198891
Xetro.A00805|c22orf39	137.892	-0.312124	0.297909	1.08875	0.296749	0.534195
Xetro.A00806|mrpl40	1400.31	-0.497109	0.077685	40.6533	1.81781e-10	4.28443e-09
Xetro.A00807|hira	4920.15	0.0440955	0.0420821	1.09776	0.294758	0.532045
Xetro.A00808|ppil2	2337.49	0.128093	0.0625994	4.18575	0.0407651	0.121328
Xetro.A00809|	0.239966	-0.894649	3.65756	0.139963	0.708317	0.899962
Xetro.A00810|ypel1	172.089	0.53324	0.183917	8.36143	0.00383268	0.0171735
Xetro.A00811|mapk1	3415	0.0128972	0.0550376	0.0548985	0.814749	0.939613
Xetro.A00812|ppm1f	2499.49	-0.0836627	0.0916832	0.826344	0.363332	0.61318
Xetro.A00813|top3b	2349.11	-0.724309	0.0752954	91.4877	1.12286e-21	9.34197e-20
Xetro.A00814|	14.9031	0.512493	0.284313	3.26158	0.0709207	0.187463
Xetro.A00815|sdf2l1	1522.91	-0.294756	0.191349	2.32805	0.127061	0.291307
Xetro.A00816|ydjc	316.338	-1.24249	0.147571	69.443	7.8654e-17	4.20974e-15
Xetro.A00817|ube2l3	2094.7	-0.251612	0.0883701	8.0948	0.00443924	0.019459
Xetro.A00818|	0	NA	NA	NA	NA	NA
Xetro.A00819|hic2	1516.15	0.20764	0.0639659	10.5299	0.00117456	0.00629722
Xetro.A00820|	26.5405	0.0701254	0.307585	0.0520112	0.8196	0.94085
Xetro.A00821|pi4ka	2844.58	0.0192155	0.0510292	0.141824	0.706474	0.8988
Xetro.A00822|serpind1	831.628	-0.391213	0.112348	12.0979	0.000504773	0.00303189
Xetro.A00823|snap29	959.668	0.21772	0.0593753	13.4448	0.000245687	0.00162134
Xetro.A00824|	6354.6	-0.280318	0.0655033	18.2879	1.89913e-05	0.000168753
Xetro.A00825|slc25a1	3753.04	0.125586	0.0936382	1.79375	0.18047	0.376424
Xetro.A00826|	0.683569	0.713114	1.57602	0.138137	0.71014	0.901179
Xetro.A00827|	5.67979	-0.738067	0.515905	2.05801	0.151408	0.331067
Xetro.A00828|	576.509	-0.11088	0.0665576	2.776	0.095687	0.235737
Xetro.A00829|	222.391	-0.197181	0.0945605	4.3525	0.0369546	0.112091
Xetro.A00830|	0.207442	0.57199	3.13795	0.074812	0.784455	0.934391
Xetro.A00831|dgcr14	1016.39	-0.15756	0.103933	2.29293	0.129965	0.296103
Xetro.A00832|dgcr2	5678.08	0.123014	0.0583523	4.43666	0.0351751	0.107953
Xetro.A00833|unnamed	69.3452	-2.60766	0.459504	25.658	4.07602e-07	5.34612e-06
Xetro.A00834|	0.663148	-0.316446	1.65851	0.0132342	0.908414	0.975764
Xetro.A00836|igl@	21.2914	-0.791488	0.439359	3.24957	0.0714421	0.188456
Xetro.A00837|	0.0532824	0.0910901	3.72496	0.00011268	0.991531	1
Xetro.A00838|iglv5-48	0	NA	NA	NA	NA	NA
Xetro.A00839|loc651536	1.24292	2.80447	1.20219	5.67181	0.0172397	0.0606214
Xetro.A00840|	0.0544892	-0.389797	3.72496	0.0409786	0.839579	0.94085
Xetro.A00841|unnamed	0	NA	NA	NA	NA	NA
Xetro.A00842|	215.785	-0.112453	0.135881	0.682964	0.408568	0.6604
Xetro.A00843|mmp11	822.711	0.106227	0.178215	0.341899	0.558735	0.798704
Xetro.A00844|smarcb1	4828.62	0.113132	0.0445071	6.45827	0.0110437	0.0417582
Xetro.A00845|slc2a11	109.025	0.0721337	0.164307	0.191151	0.661961	0.873547
Xetro.A00846|unnamed	6.90552	0.883001	0.46783	3.55796	0.0592605	0.163607
Xetro.A00847|	11.9848	2.1301	0.476463	19.2991	1.11761e-05	0.000104425
Xetro.A00848|	0.278214	1.38074	2.4599	0.510015	0.475132	0.726709
Xetro.A00849|unnamed	5.26087	0.0548543	0.503121	0.011554	0.914401	0.978983
Xetro.A00850|mif	652.114	0.264468	0.131442	4.02543	0.0448192	0.131134
Xetro.A00851|ddx51	2078.16	-0.0913059	0.0645077	1.99929	0.157373	0.340357
Xetro.A00852|unnamed	55.5325	-0.149738	0.26956	0.302874	0.582086	0.817251
Xetro.A00853|gstt1	972.054	0.300839	0.229219	1.70969	0.191026	0.391828
Xetro.A00854|ddt	2199.37	0.0903866	0.271084	0.110837	0.739193	0.917359
Xetro.A00855|cabin1	3199.34	-0.0933042	0.0591807	2.48321	0.115067	0.271248
Xetro.A00857|crkl	5173.43	-0.0666732	0.0528094	1.59364	0.206806	0.414854
Xetro.A00858|klhl22	672.467	0.109835	0.103015	1.13451	0.286815	0.522346
Xetro.A00859|sirt4	509.666	0.15202	0.091739	2.74493	0.0975631	0.238969
Xetro.A00860|med15	3574.25	-0.148433	0.038864	14.5796	0.000134364	0.000954408
Xetro.A00861|	2.48609	0.0777622	0.750828	0.0104291	0.918659	0.981214
Xetro.A00862|	0.850273	0.930377	1.27713	0.527837	0.467518	0.71969
Xetro.A00863|smpd4	2382.2	-0.0612792	0.0697833	0.767857	0.380881	0.631935
Xetro.A00864|ggt5	657.668	0.252412	0.10278	6.02369	0.0141151	0.0511983
Xetro.A00865|ggt1	474.424	-0.0304169	0.222757	0.0185703	0.891606	0.96596
Xetro.A00866|c22orf36	1380.61	0.385838	0.146351	6.89711	0.00863352	0.0339907
Xetro.A00867|snrpd3	3915.28	-0.107345	0.0764332	1.96841	0.160617	0.345919
Xetro.A00868|c22orf13	1974.48	0.285022	0.0948503	9.00787	0.00268819	0.0126696
Xetro.A00869|upb1	401.696	-0.386145	0.149823	6.59417	0.0102313	0.0391927
Xetro.A00870|adora2a	498.742	0.434634	0.14178	9.27854	0.00231855	0.0112142
Xetro.A00871|specc1l	5273.19	0.0839837	0.0836097	1.00591	0.315886	0.557956
Xetro.A00872|bcr	5038.27	0.0370103	0.057259	0.41762	0.518127	0.765135
Xetro.A00874|	0.167334	0.0910901	3.72496	-0.001208	1	1
Xetro.A00875|rab36	124.848	-0.308005	0.149971	4.20067	0.0404081	0.120507
Xetro.A00876|rtdr1	44.9924	-0.118657	0.267987	0.195911	0.658042	0.871066
Xetro.A00877|gnaz	340.927	-0.175076	0.111951	2.4347	0.118676	0.277607
Xetro.A00878|	63.5599	-0.205359	0.191955	1.14352	0.28491	0.520102
Xetro.A00879|slc5a1.1	86.7429	0.872745	0.287758	9.01442	0.00267858	0.0126355
Xetro.A00880|slc5a1.2	1020.96	0.33738	0.173263	3.76932	0.0522008	0.147957
Xetro.A00881|ywhah	2174.93	-0.347232	0.0666409	27.0974	1.93462e-07	2.70943e-06
Xetro.A00882|depdc5	1087.26	0.544006	0.0845836	41.1151	1.43522e-10	3.40681e-09
Xetro.A00883|prr14l	1151.28	-0.310138	0.081673	14.388	0.000148747	0.0010445
Xetro.A00884|	2.4117	0.726441	0.814102	0.788394	0.374586	0.625201
Xetro.A00885|pisd	484.42	-0.215307	0.103628	4.29957	0.0381219	0.115064
Xetro.A00886|sfi1	1130.39	0.0960416	0.0806033	1.41829	0.233685	0.451699
Xetro.A00887|eif4enif1	4062.22	-0.335859	0.073632	20.729	5.29087e-06	5.32445e-05
Xetro.A00888|drg1	1617.9	-0.216446	0.0627918	11.8647	0.000572074	0.00336163
Xetro.A00889|patz1	5331.17	0.16136	0.061437	6.89426	0.00864731	0.0340184
Xetro.A00890|pik3ip1	427.205	0.719979	0.351594	3.85727	0.0495309	0.141933
Xetro.A00891|limk2	3092.33	0.314411	0.0892037	12.386	0.00043257	0.00265743
Xetro.A00893|rnf185	141.705	0.0454564	0.132649	0.117268	0.732016	0.912533
Xetro.A00894|c12orf43	404.758	-0.360766	0.0766862	22.1438	2.52965e-06	2.74634e-05
Xetro.A00895|hnf1a	911.632	0.279128	0.0931579	8.96198	0.00275656	0.0129525
Xetro.A00896|	0.220543	0.0910982	3.08625	0.000817589	0.977189	1
Xetro.A00897|sppl3	1857.08	0.086001	0.0726002	1.40144	0.236483	0.456051
Xetro.A00898|acads	1993.84	-0.460048	0.0913803	25.1167	5.39639e-07	6.88798e-06
Xetro.A00899|unc119b	686.415	0.102578	0.0832834	1.51668	0.218123	0.430795
Xetro.A00900|mlec	2376.07	-0.130508	0.0802563	2.64138	0.104113	0.251372
Xetro.A00901|cabp1	96.9716	-0.507538	0.151174	11.3042	0.000773314	0.00438275
Xetro.A00902|pop5	548.85	-0.125136	0.0726816	2.96165	0.0852611	0.215733
Xetro.A00903|rnf10	8296	0.302426	0.067074	20.277	6.69996e-06	6.56685e-05
Xetro.A00904|coq5	717.538	-0.126963	0.0699887	3.28542	0.0698977	0.185401
Xetro.A00905|dynll1	9892.33	-0.190779	0.0620342	9.44891	0.00211274	0.01037
Xetro.A00906|srsf9	5610.24	-0.0691514	0.0398086	3.01614	0.0824394	0.210367
Xetro.A00907|gatc	280.437	-0.235956	0.120802	3.79694	0.0513464	0.146218
Xetro.A00908|triap1	333.902	-0.376686	0.0738041	26.0783	3.27843e-07	4.37996e-06
Xetro.A00909|cox6a1	6446.2	-0.0868286	0.0596432	2.11353	0.146002	0.323035
Xetro.A00910|	8.02924	0.277044	0.387005	0.514297	0.473285	0.725247
Xetro.A00911|msi2	3044.62	-0.144126	0.0835843	2.97194	0.08472	0.214659
Xetro.A00912|pla2g1b	0.468837	0.632279	2.67178	0.0926247	0.760867	0.929567
Xetro.A00913|hsd11b1l.2	147.296	-0.0250847	0.110406	0.0516203	0.820267	0.94085
Xetro.A00914|pxn	8377.34	-0.0111158	0.0514627	0.0466513	0.828996	0.94085
Xetro.A00915|rplp0	47236.4	-0.0106572	0.0823249	0.016692	0.897202	0.969421
Xetro.A00916|gcn1l1	24518.1	-0.0949102	0.0609383	2.42	0.119795	0.279337
Xetro.A00917|rab35	3231.92	0.0364205	0.0667283	0.297815	0.585255	0.819468
Xetro.A00918|ccdc64	213.154	-0.215644	0.135187	2.54423	0.110698	0.263859
Xetro.A00919|	0.0609868	-0.3898	3.72496	0.0481374	0.826337	0.94085
Xetro.A00920|cit	3913.83	0.192752	0.0731913	6.92898	0.00848102	0.0335317
Xetro.A00921|prkab1	1657.72	-0.0615632	0.0517546	1.41383	0.234422	0.452804
Xetro.A00922|	32.0117	-1.89625	0.4801	14.2325	0.000161553	0.00112471
Xetro.A00923|rtn4r	16.4451	-0.157318	0.326564	0.231731	0.630243	0.852916
Xetro.A00924|prodh	202.372	0.766384	0.152084	25.1517	5.29923e-07	6.77426e-06
Xetro.A00925|scarf2	300.439	-0.175882	0.116026	2.29193	0.130048	0.296204
Xetro.A00926|dgcr6	331.248	0.130123	0.09098	2.04588	0.152619	0.333005
Xetro.A00927|slc7a4	1619.47	0.259436	0.100527	6.62796	0.010039	0.0386077
Xetro.A00928|	10.667	-0.667232	0.380185	3.10277	0.0781594	0.201794
Xetro.A00929|c14orf166b	113.621	-0.315641	0.147744	4.56572	0.032618	0.10155
Xetro.A00930|hscb	384.061	-0.195543	0.0733583	7.10302	0.00769544	0.0309302
Xetro.A00931|slc2a7	22.2327	-0.222373	0.345562	0.412495	0.520706	0.767675
Xetro.A00932|	4.1685	-0.261932	0.762072	0.114497	0.735081	0.914474
Xetro.A00933|ttc28	1348.14	0.232063	0.0639383	13.1643	0.000285334	0.0018472
Xetro.A00934|pitpnb.2	1542.62	-0.0387701	0.0617235	0.394459	0.529965	0.774495
Xetro.A00935|mn1	3059.13	0.210991	0.0928062	5.16241	0.0230808	0.0767605
Xetro.A00936|	0.154491	0.536593	3.71873	0.0303792	0.861633	0.949464
Xetro.A00937|	0	NA	NA	NA	NA	NA
Xetro.A00939|	0.166136	0.0910935	3.72496	-0.000556826	1	1
Xetro.A00940|	0.439266	0.514904	2.01243	0.130671	0.717738	0.905415
Xetro.A00941|	0.461743	0.502467	2.65374	0.0820425	0.774548	0.934391
Xetro.A00942|	0.726086	1.05393	1.43084	0.736748	0.390705	0.642227
Xetro.A00943|	0.804222	-0.549036	1.47888	0.123456	0.725316	0.909641
Xetro.A00944|or11g2	1.60247	0.396065	0.973554	0.158036	0.690971	0.890266
Xetro.A00945|	10220.8	-0.129171	0.0953054	1.83547	0.175483	0.369385
Xetro.A00946|	200.571	-0.0919293	0.133516	0.47297	0.491624	0.741679
Xetro.A00947|cryba4	362.715	-1.12004	0.252985	19.216	1.16728e-05	0.000108703
Xetro.A00948|crybb1	695.315	-1.27105	0.224162	31.305	2.20506e-08	3.66429e-07
Xetro.A00949|tpst2	795.179	-0.362701	0.100587	12.9127	0.000326355	0.00207807
Xetro.A00950|	5149.56	-1.4821	0.152097	90.2244	2.12622e-21	1.707e-19
Xetro.A00951|srrd	140.845	0.110862	0.115978	0.914362	0.33896	0.585116
Xetro.A00952|hps4	328.151	0.442808	0.0831698	28.3065	1.03548e-07	1.5364e-06
Xetro.A00953|unnamed	290.69	0.609638	0.157883	14.8221	0.000118142	0.000851412
Xetro.A00954|asphd2	414.942	0.18335	0.104398	3.06859	0.0798187	0.204987
Xetro.A00955|sez6l	129.436	-0.662823	0.219746	9.075	0.00259127	0.0122927
Xetro.A00956|myo18b	452.232	-0.847961	0.151244	31.1197	2.42595e-08	3.99972e-07
Xetro.A00957|	60.941	-1.07814	0.214683	25.1528	5.2964e-07	6.77426e-06
Xetro.A00958|	0.34637	-0.891081	2.40344	0.270276	0.603147	0.833684
Xetro.A00959|	125.378	-0.959415	0.187817	25.9231	3.55295e-07	4.71899e-06
Xetro.A00960|adrbk2	0.281494	-0.39386	2.4829	0.0426736	0.836341	0.94085
Xetro.A00961|crybb2	1.33373	0.507634	1.01365	0.248054	0.618448	0.845813
Xetro.A00962|crybb3	1.73099	0.347193	1.0049	0.118588	0.730571	0.911685
Xetro.A00963|kiaa1671	4238.61	0.290174	0.0493942	34.4639	4.34224e-09	8.28015e-08
Xetro.A00964|	1465.37	0.176793	0.076914	5.26979	0.0216986	0.0730112
Xetro.A00965|tmem211	0.102075	-0.389797	3.72496	0.0378433	0.845758	0.94085
Xetro.A00966|sgsm1	162.017	-0.25395	0.119102	4.54164	0.03308	0.102686
Xetro.A00967|	238.732	0.10957	0.103674	1.11748	0.290462	0.527138
Xetro.A00968|ankrd13a	1912.2	-0.109638	0.0591951	3.42987	0.0640271	0.173541
Xetro.A00969|git2	1634.94	-0.295367	0.0931952	9.99873	0.00156648	0.00804923
Xetro.A00970|tchp	445.639	-0.171341	0.0679451	6.35749	0.0116887	0.0437576
Xetro.A00971|gltp	653.333	-0.165242	0.101167	2.66438	0.102618	0.248834
Xetro.A00972|	4574.79	0.217111	0.0693051	9.77444	0.00176955	0.00891459
Xetro.A00973|trpv4	732.252	-0.32098	0.123694	6.64693	0.00993266	0.0382718
Xetro.A00974|c12orf34	764.952	0.0671781	0.0715769	0.88112	0.347895	0.595349
Xetro.A00975|	0.05927	-0.389797	3.72496	0.0441533	0.833569	0.94085
Xetro.A00976|	3.79056	0.211265	0.575647	0.134735	0.713573	0.90281
Xetro.A00977|	0.718721	1.04616	1.43736	0.711416	0.398974	0.651155
Xetro.A00978|mvk	96.3204	0.0224325	0.19939	0.0126876	0.910317	0.976638
Xetro.A00979|mmab	195.577	0.159231	0.0868954	3.35966	0.066812	0.179044
Xetro.A00980|aldh3b1	4.39273	-1.59565	0.719005	5.18138	0.0228302	0.0760274
Xetro.A00981|ube3b	2606.2	0.274054	0.0664333	16.9943	3.74925e-05	0.000308973
Xetro.A00982|kctd10	2180.51	0.296584	0.0943825	9.83763	0.00170978	0.00866051
Xetro.A00983|myo1h	49.3441	1.20789	0.236122	25.8207	3.74647e-07	4.95773e-06
Xetro.A00984|foxn4	1057.3	-0.098396	0.0927287	1.12507	0.288829	0.525029
Xetro.A00985|	8.97317	0.436928	0.507813	0.728434	0.393391	0.645008
Xetro.A00986|acacb	3707.92	-0.161771	0.0905929	3.17521	0.0747634	0.195234
Xetro.A00987|ung	705.854	-0.0910916	0.163882	0.302392	0.582387	0.817434
Xetro.A00988|alkbh2	63.2492	-0.247003	0.172075	2.05421	0.151786	0.331661
Xetro.A00989|usp30	401.862	0.302637	0.10393	8.45392	0.00364258	0.0164739
Xetro.A00990|svop	423.49	-0.717002	0.0968827	54.5788	1.49338e-13	5.43242e-12
Xetro.A00991|dao	109.462	0.131012	0.224717	0.332779	0.564027	0.802946
Xetro.A00992|ssh1	452.74	0.466302	0.0789055	34.8038	3.6466e-09	7.03884e-08
Xetro.A00993|	0.238525	1.56243	3.66594	0.402987	0.525551	0.771344
Xetro.A00994|coro1c	15636.6	0.0858433	0.0463984	3.42212	0.0643284	0.173997
Xetro.A00995|	394.691	0.636722	0.137002	21.3711	3.78424e-06	3.95019e-05
Xetro.A00996|tmem119	2127.14	-0.00921561	0.084122	0.0119476	0.912961	0.977939
Xetro.A00997|	0.222278	-0.854799	3.7235	0.120758	0.728213	0.910411
Xetro.A00998|iscu	1817.65	0.03555	0.0875928	0.164151	0.685363	0.887655
Xetro.A00999|sart3	7049.6	-0.100371	0.0538104	3.47529	0.0622918	0.169856
Xetro.A01000|ficd	461.589	0.287836	0.116753	6.05805	0.013843	0.0504
Xetro.A01001|slc24a6	269.126	0.58763	0.170953	11.4323	0.000721796	0.00412789
Xetro.A01002|plbd2	221.794	0.438941	0.144672	9.12	0.0025283	0.0120438
Xetro.A01003|sds	1650.3	0.548605	0.304226	2.97324	0.084652	0.214592
Xetro.A01004|sdsl	129.682	0.133726	0.145298	0.843869	0.358292	0.607819
Xetro.A01005|lhx5	641.179	-0.106519	0.154757	0.463141	0.49616	0.745827
Xetro.A01006|rbm19	3588.48	-0.161081	0.0600942	7.16523	0.00743301	0.0300335
Xetro.A01007|tbx5	180.027	0.817936	0.13764	34.9852	3.32219e-09	6.45217e-08
Xetro.A01008|	0.167944	0.571987	3.72496	0.0505268	0.822149	0.94085
Xetro.A01009|tbx3	3406.4	0.525906	0.141797	13.6223	0.00022351	0.00149575
Xetro.A01010|med13l	4380.77	0.245751	0.0663164	13.7048	0.000213906	0.00143911
Xetro.A01011|	30483.1	-1.76204	0.217185	58.4141	2.12368e-14	8.51127e-13
Xetro.A01012|tpcn1	924.647	-0.351832	0.0862692	16.5816	4.66e-05	0.000373526
Xetro.A01013|iqcd	395.234	0.073262	0.12618	0.336693	0.561744	0.801279
Xetro.A01014|c12orf52	245.12	-0.00566478	0.0912899	0.00385268	0.950507	0.997605
Xetro.A01015|ddx54	6443.78	-0.486752	0.0748898	41.9721	9.2587e-11	2.26825e-09
Xetro.A01016|unnamed	184.735	0.0597045	0.168659	0.124756	0.723932	0.908619
Xetro.A01017|rasal1	514.27	-0.151593	0.0894333	2.87382	0.0900309	0.224904
Xetro.A01018|dtx1	315.521	-0.00745454	0.159296	0.0021711	0.962836	1
Xetro.A01019|emid1	270.013	-0.335424	0.144609	5.35646	0.0206457	0.0701896
Xetro.A01020|rhbdd3	168.897	0.236583	0.143283	2.70826	0.0998301	0.243504
Xetro.A01021|ewsr1	22295.4	0.12221	0.0431471	8.01884	0.00462931	0.0201621
Xetro.A01022|gas2l1	486.395	0.526053	0.103003	25.9695	3.46863e-07	4.61672e-06
Xetro.A01023|rasl10a	75.5107	-0.350529	0.165325	4.46908	0.0345135	0.106337
Xetro.A01024|ap1b1	5929.24	0.143232	0.0451819	10.0465	0.0015264	0.00787861
Xetro.A01025|nefh	131.357	-0.429848	0.205867	4.334	0.0373583	0.113125
Xetro.A01026|thoc5	5096.74	-0.222099	0.0571091	15.0809	0.000102998	0.000753912
Xetro.A01027|nipsnap1	1026.31	0.149151	0.0978417	2.3196	0.127753	0.292445
Xetro.A01028|nf2	3403.02	-0.0330339	0.0629588	0.274731	0.600175	0.831228
Xetro.A01029|cabp7	8.56091	-1.13133	0.492258	5.31066	0.0211953	0.0716562
Xetro.A01030|zmat5	1156.38	-0.255646	0.0717022	12.68	0.000369582	0.00231415
Xetro.A01031|uqcr10	1722.5	-0.0318547	0.0878456	0.131317	0.717071	0.904925
Xetro.A01032|ascc2	969.553	0.168204	0.0767153	4.80257	0.0284173	0.0908871
Xetro.A01033|mtmr3	2179.19	0.156182	0.0738157	4.46859	0.0345234	0.106355
Xetro.A01034|unnamed	809.264	0.385325	0.160261	5.76339	0.0163635	0.0579852
Xetro.A01035|lif	44.3467	4.22153	0.334184	193.41	5.72944e-44	1.76138e-41
Xetro.A01036|	1.64886	3.74602	1.09074	12.2639	0.000461814	0.00280594
Xetro.A01037|gatsl3	323.954	-0.218713	0.0933479	5.49032	0.019122	0.0659399
Xetro.A01038|tbc1d10a	1350.18	-0.281857	0.0942805	8.90545	0.00284321	0.0133026
Xetro.A01039|	12.3543	0.900137	0.362359	6.19859	0.0127852	0.0472238
Xetro.A01040|sf3a1	12560.3	-0.0340901	0.0325179	1.09859	0.294576	0.531855
Xetro.A01041|ccdc157	183.023	0.00667068	0.126601	0.00277451	0.957992	1
Xetro.A01042|sec14l3	896.615	0.175272	0.117535	2.21531	0.136647	0.307319
Xetro.A01043|mtfp1	548.748	0.00615684	0.085737	0.00515472	0.942764	0.992655
Xetro.A01044|zp3.2	81.0137	-0.0343184	0.204582	0.0280525	0.866985	0.952905
Xetro.A01045|gal3st1	266.97	-0.755518	0.156297	22.8332	1.76688e-06	1.99469e-05
Xetro.A01046|pes1	10298.6	-0.154731	0.0673879	5.25415	0.0218945	0.0735135
Xetro.A01048|pxmp2	254.221	-0.494321	0.0985821	25.1654	5.26184e-07	6.74013e-06
Xetro.A01049|pole	2754.41	-0.343819	0.0854059	16.0667	6.11493e-05	0.000476511
Xetro.A01050|	4.18158	2.70335	0.688912	17.5937	2.73487e-05	0.000233865
Xetro.A01051|	0.855647	-3.3142	1.52204	5.50937	0.0189149	0.0653813
Xetro.A01052|p2rx2	9.90702	0.407422	0.414992	0.964788	0.325984	0.570206
Xetro.A01053|pla2g3	1.16751	-0.473596	1.20437	0.153511	0.695202	0.892532
Xetro.A01055|inpp5j	168.638	0.0736536	0.106035	0.482431	0.487323	0.737832
Xetro.A01056|selm	80.94	-0.0177092	0.184805	0.00918422	0.923652	0.983782
Xetro.A01057|smtn	3603.83	-0.345288	0.07231	22.7342	1.86029e-06	2.08798e-05
Xetro.A01059|morc2	2251.64	0.0554096	0.0417097	1.76456	0.184056	0.382066
Xetro.A01060|	220.781	-0.818739	0.119044	47.1363	6.62185e-12	1.88622e-10
Xetro.A01061|aplnr	3719.09	0.257388	0.077456	11.0208	0.000900945	0.00500704
Xetro.A01062|znf219	2158.73	0.283319	0.0829158	11.654	0.000640644	0.00370923
Xetro.A01063|arhgef40	1007.78	-0.380568	0.081417	21.8104	3.00971e-06	3.2231e-05
Xetro.A01064|ndrg2	3241.54	-0.216018	0.146967	2.10542	0.146778	0.324088
Xetro.A01065|	0.102962	0.0910935	3.72496	0.00100149	0.974754	1
Xetro.A01067|hnrnpc	8775.75	-0.0255375	0.0544155	0.219673	0.639289	0.85942
Xetro.A01068|tep1	1517.93	0.0337869	0.0799205	0.178401	0.672751	0.881052
Xetro.A01069|parp2	1061.76	-0.400819	0.0819737	23.8123	1.06201e-06	1.26822e-05
Xetro.A01070|mettl17	1144.41	-0.274266	0.0850362	10.3773	0.00127574	0.00675916
Xetro.A01071|slc39a2	2.16208	0.270504	0.769315	0.123438	0.725335	0.909641
Xetro.A01076|	0.0556095	0.571983	3.72496	0.0607236	0.805356	0.934391
Xetro.A01078|	0.26512	1.03755	3.5907	0.164893	0.684691	0.887474
Xetro.A01080|	0.0478992	-0.3898	3.72496	0.0388783	0.84369	0.94085
Xetro.A01082|	1.31894	-1.55346	1.09622	2.0793	0.149309	0.328068
Xetro.A01086|	0.058235	0.57198	3.72496	0.0674637	0.795066	0.934391
Xetro.A01087|	0.0483615	-0.3898	3.72496	0.0392187	0.843016	0.94085
Xetro.A01088|	0	NA	NA	NA	NA	NA
Xetro.A01089|	0.0588429	0.0910901	3.72496	0.00011268	0.991531	1
Xetro.A01090|	0.058235	0.57198	3.72496	0.0674637	0.795066	0.934391
Xetro.A01091|	0.325559	-1.41999	3.70409	0.254724	0.613768	0.841935
Xetro.A01094|	0.096723	-0.854799	3.7235	0.120758	0.728213	0.910411
Xetro.A01095|	0.050651	0.57198	3.72496	0.0597541	0.806885	0.934391
Xetro.A01100|slc12a3.2	3139.19	-0.772962	0.137944	30.9336	2.67014e-08	4.35393e-07
Xetro.A01101|apex1	8497.86	-0.309673	0.078833	15.3208	9.07125e-05	0.000675346
Xetro.A01102|osgep	726.275	-0.526944	0.114817	20.8249	5.03257e-06	5.10116e-05
Xetro.A01103|tmem55b	841.497	-0.0609192	0.0670157	0.825923	0.363454	0.613274
Xetro.A01104|tmem85	1587.48	0.0975178	0.0389072	6.28083	0.0122051	0.0453802
Xetro.A01105|slc12a6	3409.46	0.013116	0.0668407	0.0384437	0.844555	0.94085
Xetro.A01106|nop10	2204.46	-0.426937	0.0876266	23.615	1.17667e-06	1.38676e-05
Xetro.A01107|lpcat4	2062.96	-0.0875408	0.10082	0.75342	0.385396	0.636619
Xetro.A01108|unnamed	60.1459	-0.378623	0.188164	4.05928	0.0439293	0.128979
Xetro.A01109|	0.692766	0.852391	1.46238	0.353291	0.552256	0.793447
Xetro.A01110|	0.604321	1.48925	1.6208	0.861996	0.353181	0.601536
Xetro.A01111|ttc5	420.077	-0.863467	0.107505	63.8849	1.31904e-15	6.12372e-14
Xetro.A01112|ccnb1ip1	3.7282	0.246125	0.700897	0.122042	0.72683	0.910411
Xetro.A01113|	1339.6	0.359841	0.120726	8.84613	0.0029371	0.0136709
Xetro.A01114|ctsg	2.66403	0.670288	0.840432	0.623983	0.429571	0.682231
Xetro.A01115|dnaja4.1	5918.77	-0.0794307	0.194579	0.164991	0.684602	0.887445
Xetro.A01117|srpk1	4380.21	0.0573891	0.0780909	0.539131	0.462793	0.714666
Xetro.A01118|clps	1.95318	0.0710248	0.939509	0.00527755	0.942087	0.992398
Xetro.A01119|	0.450304	1.30923	2.3009	0.327164	0.567334	0.805243
Xetro.A01120|	0.108674	1.05287	3.72496	0.210761	0.646171	0.863469
Xetro.A01121|tub	37.2171	0.018628	0.209938	0.00789065	0.929218	0.986479
Xetro.A01122|	19.4412	0.779345	0.302537	6.62612	0.0100494	0.0386322
Xetro.A01123|	0.88044	-0.806791	1.20742	0.450544	0.502077	0.751276
Xetro.A01124|	7.80625	-0.35742	0.481002	0.551991	0.457505	0.709041
Xetro.A01125|	0.933924	0.300061	1.3059	0.0515066	0.820462	0.94085
Xetro.A01126|smpd2	344.577	-0.49908	0.142444	12.203	0.00047713	0.00288856
Xetro.A01127|plekha6	394.104	0.154983	0.0995127	2.42468	0.119438	0.278814
Xetro.A01128|	7.71225	0.34293	0.45836	0.548159	0.459071	0.710593
Xetro.A01129|	312.368	0.00951617	0.0945764	0.0101232	0.919857	0.981879
Xetro.A01130|	21.7836	-0.114329	0.282749	0.163429	0.686019	0.888185
Xetro.A01131|kiss1	0.0478992	-0.3898	3.72496	0.0388783	0.84369	0.94085
Xetro.A01132|	0.050651	0.57198	3.72496	0.0597541	0.806885	0.934391
Xetro.A01133|lphn3	2.59029	-0.994236	0.74756	1.81549	0.177852	0.372814
Xetro.A01134|	8.97282	1.20303	0.399937	9.18834	0.00243561	0.0116796
Xetro.A01135|ren	14.6004	-1.21803	0.364166	11.3757	0.000744122	0.00423731
Xetro.A01136|	5.95181	0.327185	0.510515	0.410085	0.521926	0.76862
Xetro.A01137|cyb5r1	6.95431	0.284311	0.539278	0.275919	0.599389	0.83063
Xetro.A01138|adipor1	6499.83	-0.0247092	0.0557861	0.196201	0.657805	0.871001
Xetro.A01139|kdm5b	9249.04	-0.242463	0.103071	5.47613	0.0192779	0.066381
Xetro.A01140|tuba3c	32711.1	-0.346514	0.0943545	13.4261	0.000248144	0.00163627
Xetro.A01141|rabif	1051.71	-1.24021	0.0793666	240.034	3.86706e-54	1.87471e-51
Xetro.A01142|klhl12	914.047	0.240968	0.0748027	10.3329	0.00130683	0.00690411
Xetro.A01143|ipo9	2817.43	-0.286562	0.0547428	27.3534	1.69464e-07	2.40584e-06
Xetro.A01144|shisa4	44.9903	-0.815964	0.270047	9.09898	0.00255753	0.0121463
Xetro.A01145|lmod1	39.1052	-0.327017	0.220832	2.1916	0.138765	0.310918
Xetro.A01146|timm17a	4220.69	-0.150132	0.0470305	10.1794	0.00142018	0.00741381
Xetro.A01147|sft2d2	110.353	-0.668871	0.167801	15.8722	6.77665e-05	0.000521626
Xetro.A01148|c3orf52	572.587	0.539792	0.139526	14.7942	0.000119906	0.000861659
Xetro.A01149|ddx52	2466.8	-0.577757	0.0422197	186.703	1.66747e-42	4.72307e-40
Xetro.A01150|arg2	282.124	0.48519	0.227339	4.48205	0.0342526	0.105727
Xetro.A01151|synrg	2539.68	0.0699091	0.0490629	2.02996	0.154225	0.335345
Xetro.A01152|vti1b	554.035	-0.13418	0.102642	1.70128	0.192121	0.393499
Xetro.A01153|dynll2	156.216	-0.0133685	0.153162	0.0076033	0.930515	0.987288
Xetro.A01154|heatr6	1402.26	-0.902492	0.0813044	121.63	2.78137e-28	3.50578e-26
Xetro.A01155|hnf1b	815.938	0.362854	0.103711	12.2173	0.000473489	0.00286859
Xetro.A01156|tmem167b	894.926	-0.106504	0.0853637	1.55652	0.212175	0.422595
Xetro.A01157|parl	1451.15	-0.225053	0.109691	4.20079	0.0404051	0.120507
Xetro.A01158|apobec2	1113.3	-0.8843	0.114337	58.6745	1.8604e-14	7.5038e-13
Xetro.A01159|c1orf194	380.892	-0.165706	0.11239	2.1716	0.14058	0.313923
Xetro.A01160|kiaa1324	2390.97	0.409624	0.125937	10.5001	0.00119367	0.00638475
Xetro.A01161|sars	5608.02	-0.513233	0.0873118	34.2781	4.77734e-09	9.02789e-08
Xetro.A01162|	0.208595	0.571988	3.13303	0.0841794	0.771712	0.934391
Xetro.A01163|il10	6.29424	1.38893	0.659864	4.41308	0.0356645	0.10915
Xetro.A01164|mapkapk2	2297.76	-0.126593	0.0564616	5.02632	0.024965	0.0816902
Xetro.A01165|dyrk3	2734.8	0.104864	0.04766	4.83939	0.0278167	0.0893403
Xetro.A01166|eif2d	1376.83	0.0810324	0.0437812	3.4259	0.0641813	0.173805
Xetro.A01167|rassf5	124.672	1.05123	0.214915	23.6112	1.17898e-06	1.38883e-05
Xetro.A01168|	33.0436	0.630217	0.209859	9.05592	0.00261846	0.0124007
Xetro.A01169|ikbke	170.968	0.851424	0.16038	27.9911	1.21876e-07	1.7873e-06
Xetro.A01170|srgap2	1906.97	0.0200366	0.0548478	0.133443	0.714888	0.903657
Xetro.A01171|fam72a	312.333	-0.214297	0.116761	3.34661	0.0673437	0.180124
Xetro.A01172|avpr1b	3.74786	0.732	0.749979	0.948819	0.33002	0.574088
Xetro.A01173|ctse	125.813	-1.41265	0.241395	33.6787	6.5008e-09	1.19794e-07
Xetro.A01174|rab7b	155.573	2.0469	0.149968	182.69	1.25325e-41	3.43405e-39
Xetro.A01175|slc26a9	155.621	0.326987	0.167806	3.76666	0.0522839	0.148126
Xetro.A01176|pm20d1	589.23	-0.302778	0.096742	9.77129	0.00177258	0.00892628
Xetro.A01177|slc41a1	334.449	-0.669212	0.0918394	53.0537	3.2456e-13	1.11317e-11
Xetro.A01178|rab7l1	94.7047	0.176606	0.135991	1.68546	0.194201	0.396823
Xetro.A01179|nucks1	38627.1	-0.17396	0.0590428	8.66713	0.00324001	0.0148965
Xetro.A01180|slc45a3	562.243	0.259816	0.120027	4.66492	0.0307849	0.0968377
Xetro.A01181|klf15.2	233.573	-0.933466	0.102997	82.1356	1.27064e-19	8.97244e-18
Xetro.A01182|elk4	1410.11	0.249523	0.080663	9.55062	0.00199882	0.00989753
Xetro.A01183|mfsd4	33.9975	-3.59047	0.359212	127.526	1.42514e-29	1.93152e-27
Xetro.A01184|cdk18	17.8083	-0.0663877	0.281967	0.0554668	0.81381	0.939175
Xetro.A01185|	56.6059	0.168083	0.195567	0.738032	0.390292	0.641798
Xetro.A01186|	731.153	-0.588726	0.138309	17.898	2.33064e-05	0.000202109
Xetro.A01187|klhdc8a	292.397	-0.19465	0.10754	3.26551	0.0707509	0.187113
Xetro.A01188|nuak2	2037.51	0.167869	0.101907	2.6863	0.101215	0.246119
Xetro.A01189|tmcc2	527.008	-0.276229	0.0779919	12.5265	0.000401227	0.00248759
Xetro.A01190|znhit3	454.75	-0.189059	0.099045	3.63846	0.0564592	0.157442
Xetro.A01191|dcaf6	773.524	-0.2419	0.117833	4.19919	0.0404433	0.12058
Xetro.A01192|brp44	3473.76	0.0103996	0.0524839	0.0392568	0.842941	0.94085
Xetro.A01193|rnpep	1174.43	0.199899	0.175452	1.29352	0.255401	0.481917
Xetro.A01194|elf3	1140.55	1.82312	0.277471	40.6468	1.82389e-10	4.29304e-09
Xetro.A01195|gpr37l1	314.756	-0.15812	0.146581	1.15777	0.281929	0.516246
Xetro.A01196|rbbp5	2033.9	-0.194943	0.0897013	4.70102	0.0301447	0.095078
Xetro.A01197|ube2t	191.701	-0.904316	0.0958369	90.1308	2.22929e-21	1.78407e-19
Xetro.A01198|	823.735	0.529632	0.103003	26.2714	2.96648e-07	3.99486e-06
Xetro.A01199|arl8a	1446.46	0.0678512	0.0878154	0.594014	0.440871	0.692658
Xetro.A01200|	0.0556095	0.571983	3.72496	0.0607236	0.805356	0.934391
Xetro.A01201|dstyk	2972.55	0.0145999	0.0714791	0.041706	0.838181	0.94085
Xetro.A01202|myo19	990.862	-0.195089	0.066296	8.64826	0.00327373	0.0150269
Xetro.A01203|pigw	439.016	-0.107164	0.131928	0.65662	0.417756	0.669661
Xetro.A01204|ggnbp2	2634.64	0.174897	0.0788111	4.91375	0.0266438	0.0863098
Xetro.A01205|dhrs11	277.786	-0.150995	0.165656	0.830164	0.362225	0.612142
Xetro.A01206|prok1	0.0556095	0.571983	3.72496	0.0607236	0.805356	0.934391
Xetro.A01207|hbxip	487.938	-0.226035	0.0930357	5.90538	0.0150947	0.0541516
Xetro.A01208|rbm15	2533.43	0.0310565	0.0542815	0.327351	0.567223	0.805212
Xetro.A01209|kcnc4	49.0254	0.64343	0.21206	9.17838	0.00244891	0.0117277
Xetro.A01210|slc6a17	76.38	0.235808	0.264952	0.782894	0.376258	0.627071
Xetro.A01211|fam40a	2148.24	0.0566757	0.0690851	0.672779	0.412084	0.663414
Xetro.A01212|ahcyl1	752.464	-0.881246	0.101091	75.3333	3.97606e-18	2.41524e-16
Xetro.A01213|	433.915	1.42856	0.183616	58.1636	2.41202e-14	9.50074e-13
Xetro.A01214|	0.949282	0.0633908	1.24549	0.00251509	0.960002	1
Xetro.A01215|eps8l3	127.214	-0.396152	0.342297	1.33393	0.248107	0.472362
Xetro.A01216|gstm1	36.3992	0.167546	0.270629	0.383029	0.535987	0.779311
Xetro.A01217|ampd2	342.566	-0.202217	0.158088	1.63457	0.201072	0.406542
Xetro.A01218|gnat2	254.712	-0.0617032	0.174516	0.124376	0.724336	0.908854
Xetro.A01219|gnai3	6226.45	-0.108641	0.0859006	1.5945	0.206684	0.414731
Xetro.A01220|gpr61	23.022	0.621919	0.231824	7.23007	0.00716924	0.0291687
Xetro.A01221|amigo1	863.668	-0.570974	0.113763	25.0702	5.52807e-07	7.02759e-06
Xetro.A01222|	18.1413	-0.398074	0.289973	1.89103	0.169086	0.359583
Xetro.A01223|sypl2	5762.86	-1.12002	0.141468	60.7259	6.5602e-15	2.80774e-13
Xetro.A01224|psma5	5267.65	-0.355836	0.0703797	25.4127	4.6287e-07	6.00849e-06
Xetro.A01225|sort1	1225.26	-0.32388	0.0899449	12.9363	0.000322268	0.0020536
Xetro.A01226|nfya	5536.7	-0.0348162	0.0675787	0.264674	0.606927	0.836786
Xetro.A01227|	6.10534	-0.511779	0.480908	1.14148	0.28534	0.520637
Xetro.A01228|trem2	8.05822	-0.654971	0.518578	1.60482	0.205221	0.412455
Xetro.A01229|foxp4	11349.7	-0.233041	0.0764402	9.24128	0.00236619	0.0114118
Xetro.A01230|tfeb	313.959	0.00375452	0.152892	0.000597888	0.980492	1
Xetro.A01231|	37.7105	0.484393	0.344776	1.94764	0.162841	0.349784
Xetro.A01232|pgc	0.160618	0.571983	3.72496	0.0217612	0.882724	0.961249
Xetro.A01233|unnamed	0.268885	-0.952773	2.87693	0.153118	0.695573	0.89266
Xetro.A01235|unnamed	0.782996	1.55601	1.34862	1.21224	0.27089	0.502511
Xetro.A01236|frs3	883.547	0.176605	0.0818879	4.63473	0.031331	0.0982246
Xetro.A01237|unnamed	156.745	-0.136353	0.120859	1.27024	0.259722	0.487661
Xetro.A01238|	0.114051	0.0910901	3.72496	-0.001208	1	1
Xetro.A01239|unnamed	801.83	-1.00301	0.100166	98.8941	2.66369e-23	2.5244e-21
Xetro.A01240|med20	534.046	-0.16485	0.107169	2.36318	0.124228	0.286482
Xetro.A01241|bysl	4004.48	-0.323721	0.076433	17.8528	2.38673e-05	0.000206476
Xetro.A01242|taf8	1432.41	0.247279	0.0705758	12.2625	0.000462155	0.00280734
Xetro.A01243|unnamed	96.8145	4.04826	0.601548	37.9818	7.14069e-10	1.5281e-08
Xetro.A01244|c1orf88	150.094	-0.145045	0.118847	1.48817	0.2225	0.436554
Xetro.A01245|usp49	1118.55	-0.12017	0.0738347	2.64461	0.103902	0.251007
Xetro.A01246|	3388.06	-0.142807	0.0627755	5.16517	0.0230441	0.0766486
Xetro.A01247|chia	49.5024	0.179691	0.310891	0.32518	0.568511	0.806199
Xetro.A01248|unnamed	46.8139	-1.06818	0.217948	24.2201	8.5931e-07	1.04406e-05
Xetro.A01249|btg2	1699.54	-0.380696	0.116647	10.5474	0.00116352	0.00624735
Xetro.A01250|fmod	0.329373	0.0911034	2.44326	0.00135552	0.970631	1
Xetro.A01251|prelp	11.4016	0.348822	0.382884	0.8288	0.36262	0.612563
Xetro.A01252|optc	1521.38	-0.920231	0.145306	39.5282	3.23353e-10	7.27804e-09
Xetro.A01253|atp2b2	3675.87	-0.27943	0.0666294	17.5313	2.82618e-05	0.000240531
Xetro.A01254|zc3h11a	4666.69	-0.0051196	0.0664412	0.0059302	0.938617	0.990947
Xetro.A01255|mapk14	1766.31	-0.0297268	0.0669526	0.197182	0.657006	0.870517
Xetro.A01256|rpl10a	25622.3	-0.61747	0.0911841	45.1845	1.79317e-11	4.80383e-10
Xetro.A01257|	0.765687	-2.27293	1.3915	2.93736	0.0865521	0.21832
Xetro.A01258|pacsin1	263.905	-0.190603	0.109556	3.02638	0.0819204	0.209297
Xetro.A01259|spdef	983.571	0.0911267	0.110537	0.679345	0.409812	0.661434
Xetro.A01260|c6orf106	842.321	-0.0717994	0.0560271	1.64142	0.200131	0.405261
Xetro.A01261|snrpc	2556	-0.0308205	0.0585507	0.276901	0.59874	0.829822
Xetro.A01262|	1.73261	0.557998	0.89915	0.385416	0.534719	0.77855
Xetro.A01263|uhrf1bp1	206.013	-0.511295	0.105461	23.5317	1.22875e-06	1.44274e-05
Xetro.A01264|	89.0149	-0.237711	0.124091	3.67489	0.0552379	0.154635
Xetro.A01265|	426.748	-0.405329	0.0796581	25.8852	3.6233e-07	4.80482e-06
Xetro.A01266|	1.54853	0.358568	0.961987	0.134178	0.714139	0.903104
Xetro.A01267|	1.78009	1.80484	1.01742	3.26251	0.0708807	0.187378
Xetro.A01268|taf11	2896.08	-0.0935193	0.0762221	1.50346	0.22014	0.433284
Xetro.A01269|	41.7748	0.580222	0.17785	10.6802	0.00108291	0.0058803
Xetro.A01270|	3.28242	-0.337586	0.653328	0.268073	0.604627	0.834815
Xetro.A01271|	134.353	0.803865	0.171193	21.7158	3.16169e-06	3.37439e-05
Xetro.A01272|	0.63329	1.219	1.65259	0.639507	0.42389	0.676019
Xetro.A01273|	2.56172	0.376455	0.762832	0.239724	0.624405	0.849928
Xetro.A01274|	0.495567	-0.530737	2.58874	0.0747824	0.784497	0.934391
Xetro.A01275|	47.9435	0.36796	0.25711	2.04364	0.152844	0.33328
Xetro.A01276|sox13	2162	0.0174312	0.0709734	0.0602526	0.806097	0.934391
Xetro.A01277|nfasc	1280.21	-0.00116312	0.0797912	0.00021215	0.988379	1
Xetro.A01278|dennd2d	469.018	-0.0196892	0.101696	0.0373364	0.846782	0.941537
Xetro.A01279|	0.773783	1.22174	1.34552	0.819878	0.365216	0.615382
Xetro.A01280|cept1	3224.65	0.0206371	0.0578896	0.126937	0.721629	0.907717
Xetro.A01281|anks1a	3731.09	-0.415857	0.0424341	95.8297	1.25206e-22	1.1313e-20
Xetro.A01282|def6	27.4669	-0.236934	0.265059	0.787006	0.375007	0.625607
Xetro.A01284|ppard	1487.87	0.189365	0.102337	3.39432	0.0654214	0.176066
Xetro.A01285|mkrn3	696.593	-0.344287	0.0997634	11.7993	0.000592535	0.00346613
Xetro.A01286|fance	341.22	-0.234266	0.101067	5.36207	0.0205793	0.0700395
Xetro.A01287|rps10	24598.2	0.136756	0.0548831	6.1993	0.0127801	0.0472186
Xetro.A01288|cacna1s	3083.04	-1.99237	0.104999	337.154	2.6585e-75	2.57762e-72
Xetro.A01289|unnamed	2662.49	1.6108	0.136	132.505	1.16006e-30	1.67109e-28
Xetro.A01290|cd53	20.9359	-0.322913	0.301196	1.14208	0.285212	0.520518
Xetro.A01291|	15.6687	0.723593	0.326029	4.96302	0.0258949	0.0842737
Xetro.A01292|unnamed	885.143	-0.121691	0.0654754	3.44935	0.0632767	0.17197
Xetro.A01293|	0.0556095	0.571983	3.72496	0.0607236	0.805356	0.934391
Xetro.A01294|znf192	416.194	0.196814	0.103684	3.59691	0.0578871	0.160731
Xetro.A01295|tshb	114.596	0.359877	0.287305	1.55444	0.212481	0.423084
Xetro.A01296|slc25a22	13167.9	-0.109361	0.119495	0.827937	0.36287	0.612705
Xetro.A01297|	12.3118	0.454364	0.631703	0.486934	0.485298	0.736227
Xetro.A01298|	1.00106	-0.633007	1.54099	0.288002	0.591504	0.82351
Xetro.A01299|unnamed	3.51617	-0.192612	0.647472	0.0870684	0.767938	0.934391
Xetro.A01300|nr1h5	151.039	-0.552063	0.192429	8.16525	0.00427005	0.0188254
Xetro.A01301|sike1	1840.18	0.163354	0.0525721	9.65224	0.00189121	0.00945754
Xetro.A01302|csde1	7868.65	0.0941947	0.0616229	2.33598	0.126416	0.290212
Xetro.A01303|nras	423.517	-0.270465	0.0700157	14.9302	0.000111564	0.000810654
Xetro.A01304|ampd1	1436.54	-1.26041	0.161283	58.2731	2.28145e-14	9.07146e-13
Xetro.A01305|dennd2c	1350.76	1.04856	0.122787	71.3692	2.96256e-17	1.64864e-15
Xetro.A01306|trim33	2602.17	0.0294734	0.0453929	0.421297	0.516291	0.763891
Xetro.A01307|syt6	36.1536	-0.12287	0.237336	0.268222	0.604527	0.834815
Xetro.A01308|olfml3	264.895	0.0623203	0.192473	0.103952	0.747138	0.921759
Xetro.A01309|hipk1	10806.9	0.551122	0.0679363	65.394	6.13243e-16	2.99018e-14
Xetro.A01311|	8.12158	0.154877	0.399376	0.150851	0.697724	0.89302
Xetro.A01312|rab44	9.04921	0.330197	0.470827	0.492331	0.482889	0.733986
Xetro.A01313|cdkn1a	2286.33	0.780763	0.0958417	64.8995	7.88182e-16	3.78463e-14
Xetro.A01314|srsf3	3651.63	-0.0466808	0.0937853	0.247733	0.618676	0.84601
Xetro.A01315|	0.337124	0.538518	2.07016	0.134695	0.713613	0.90281
Xetro.A01316|	7.29398	0.231658	0.431955	0.287581	0.591775	0.823747
Xetro.A01317|adora1	137.811	0.0310971	0.118814	0.0683402	0.793769	0.934391
Xetro.A01318|myog	286.455	-1.19344	0.184558	40.375	2.0961e-10	4.89718e-09
Xetro.A01319|tmem183a	1845.04	0.0502228	0.0505544	0.98689	0.320504	0.563351
Xetro.A01320|	8.65387	1.30782	0.417104	9.97271	0.00158878	0.00813559
Xetro.A01321|	17.5746	1.37715	0.392808	12.1801	0.000483032	0.00291938
Xetro.A01322|sirt2	1400.77	-0.149423	0.0748015	3.98558	0.0458913	0.133573
Xetro.A01323|gpr161	1263.43	0.0509345	0.0827092	0.37853	0.538391	0.78114
Xetro.A01324|dpt	39.5106	-3.23248	0.513829	36.804	1.30619e-09	2.69238e-08
Xetro.A01325|	17.7442	0.164292	0.290915	0.317085	0.573364	0.81039
Xetro.A01326|lad1	364.609	-0.244698	0.113413	4.64136	0.0312102	0.0979068
Xetro.A01327|csrp1	878.916	0.239326	0.107178	4.98094	0.025628	0.0834698
Xetro.A01328|nav1	3104.09	0.0592185	0.0629725	0.883367	0.347281	0.594621
Xetro.A01329|syt2	1100.15	-0.114084	0.0739663	2.37857	0.12301	0.28468
Xetro.A01330|ppp1r12b	8.15584	0.213887	0.585577	0.134659	0.713649	0.90281
Xetro.A01331|celsr2	5125.23	-0.742826	0.0864005	73.1559	1.19806e-17	6.95895e-16
Xetro.A01332|ppil1	1364.3	-0.494924	0.0761707	42.0727	8.79409e-11	2.16283e-09
Xetro.A01333|	0.153938	-0.853832	3.7237	0.121477	0.727438	0.910411
Xetro.A01334|cpne5	26.4642	-1.03288	0.298323	12.0446	0.00051943	0.00309485
Xetro.A01335|kif21b	1468.36	0.0755936	0.0827941	0.831456	0.361852	0.611758
Xetro.A01336|pigr	4.1228	0.936457	0.663216	2.01305	0.155951	0.337979
Xetro.A01337|	0.391695	-0.579039	2.17001	0.0945742	0.758441	0.927963
Xetro.A01338|c1orf116	961.072	0.201102	0.094825	4.47433	0.0344076	0.106089
Xetro.A01339|yod1	2525.28	-0.927807	0.0696125	175.295	5.16288e-40	1.28862e-37
Xetro.A01340|pfkfb2	446.069	-0.194143	0.133318	2.10946	0.146391	0.323546
Xetro.A01341|	0.275304	1.4669	2.93493	0.541159	0.461953	0.71387
Xetro.A01342|c4bpa	679.417	0.730084	0.166719	18.6606	1.56174e-05	0.000141925
Xetro.A01343|arc2	305.476	0.433088	0.1868	5.35782	0.0206295	0.0701593
Xetro.A01344|arc3	2237.06	0.32261	0.068334	22.2252	2.4247e-06	2.64264e-05
Xetro.A01345|dclre1b	186.648	0.441431	0.178046	6.10486	0.0134811	0.0493457
Xetro.A01346|ap4b1	548.695	0.36355	0.0989229	13.4668	0.000242828	0.00160795
Xetro.A01347|	21.4585	1.17946	0.382111	9.43414	0.00212982	0.0104497
Xetro.A01348|	12.8576	0.539333	0.332719	2.63307	0.104659	0.252375
Xetro.A01349|ptpn22	75.8713	0.494345	0.259901	3.55866	0.0592357	0.163575
Xetro.A01350|rsbn1	999.692	0.4817	0.21406	4.95185	0.0260627	0.0847215
Xetro.A01351|phtf1	107.474	-0.0132282	0.217683	0.00369481	0.95153	0.998239
Xetro.A01352|magi3	3082.09	0.125881	0.0641314	3.8511	0.0497135	0.14237
Xetro.A01353|lrig2	1978.47	0.22353	0.0620405	12.9658	0.000317237	0.00202667
Xetro.A01354|	0.540123	-1.25577	1.91327	0.61992	0.431077	0.683332
Xetro.A01355|fam19a3	9.11355	-0.613546	0.477504	1.66156	0.197393	0.401415
Xetro.A01356|	0.89063	-0.721788	1.27797	0.427858	0.513042	0.760825
Xetro.A01357|slc16a1	7214.42	0.0305909	0.0813215	0.141485	0.706809	0.89893
Xetro.A01358|ppm1j	4.67625	0.287783	0.50873	0.319896	0.57167	0.808893
Xetro.A01359|rhoc	7548.41	0.186427	0.082846	5.05514	0.0245529	0.0807284
Xetro.A01360|mov10	71.5805	0.0601448	0.279051	0.0453033	0.831447	0.94085
Xetro.A01361|capza1	9541.66	-0.0292055	0.0742588	0.154376	0.694388	0.892344
Xetro.A01362|st7l	235.297	0.00826307	0.128698	0.00411244	0.948868	0.996626
Xetro.A01363|wnt2b	238.114	0.0956992	0.114221	0.702454	0.40196	0.65423
Xetro.A01364|	50.2854	-0.0708675	0.205589	0.118666	0.730486	0.911659
Xetro.A01365|	3.08941	0.461932	0.601123	0.587527	0.443377	0.695179
Xetro.A01366|cttnbp2nl	788.458	0.63915	0.076532	69.4212	7.953e-17	4.24761e-15
Xetro.A01367|	0.932978	0.532512	1.17842	0.202544	0.652675	0.867515
Xetro.A01368|	4.98424	1.52875	0.63458	5.76459	0.0163523	0.0579538
Xetro.A01370|kcnd3	45.1115	-0.0812672	0.197475	0.169025	0.68098	0.885791
Xetro.A01371|	82.7401	0.28002	0.207456	1.80502	0.179107	0.374729
Xetro.A01372|ddx20	1945.38	-0.0981428	0.0706534	1.92382	0.165436	0.35382
Xetro.A01373|c1orf183	326.135	0.185522	0.118777	2.43411	0.118721	0.27768
Xetro.A01374|rap1a	2551.07	-0.224159	0.0729419	9.42307	0.00214272	0.0104967
Xetro.A01375|	1.96872	0.706289	0.995308	0.479155	0.488806	0.739333
Xetro.A01376|unnamed	0.957227	-0.601727	1.36526	0.191897	0.661342	0.873371
Xetro.A01377|adora3	0.0532824	0.0910901	3.72496	0.00011268	0.991531	1
Xetro.A01378|	0.660289	-0.583663	2.00748	0.170512	0.679657	0.884976
Xetro.A01379|	21.5809	1.03123	0.319853	10.3327	0.00130693	0.00690411
Xetro.A01380|	1.0221	-0.424098	1.34081	0.157997	0.691007	0.890266
Xetro.A01381|	14.7387	0.126328	0.405263	0.0946521	0.758344	0.927963
Xetro.A01382|	3.41027	0.880626	0.700577	1.59056	0.207246	0.415465
Xetro.A01383|	0.571957	-1.82048	1.98076	1.12188	0.289514	0.525933
Xetro.A01385|	1.39118	0.654862	1.04905	0.387318	0.533713	0.777799
Xetro.A01386|wscd1	234.069	0.339111	0.102134	10.9892	0.000916434	0.0050741
Xetro.A01387|smtnl2	5089.07	0.129188	0.0795819	2.63373	0.104616	0.252362
Xetro.A01388|	1270.89	-0.0963472	0.0745927	1.66804	0.196521	0.400234
Xetro.A01389|	42.8601	1.7084	0.271371	38.9577	4.33082e-10	9.56842e-09
Xetro.A01390|	28.5501	0.53341	0.241451	4.89551	0.0269267	0.0870696
Xetro.A01391|c1orf74	93.5544	-0.107909	0.21639	0.248296	0.618278	0.845787
Xetro.A01392|traf3ip3	268.757	-0.627088	0.265395	5.55026	0.0184779	0.06417
Xetro.A01393|hsd11b1	49.1478	0.511696	0.187186	7.4888	0.0062084	0.0258349
Xetro.A01394|lamb3	130.489	0.143472	0.161224	0.788389	0.374588	0.625201
Xetro.A01396|	1.94409	0.391496	0.875608	0.200004	0.654718	0.868993
Xetro.A01397|camk1g	3.55072	-0.426763	0.706549	0.362226	0.547272	0.78894
Xetro.A01398|unnamed	47.133	-0.087093	0.240847	0.129855	0.718582	0.905833
Xetro.A01399|	0	NA	NA	NA	NA	NA
Xetro.A01405|	0.104354	0.0910901	3.72496	0.00011268	0.991531	1
Xetro.A01406|	0.0521772	0.0910901	3.72496	0.00011268	0.991531	1
Xetro.A01408|	0.746442	0.742429	1.59689	0.204116	0.651419	0.866393
Xetro.A01412|	0.163435	-0.854799	3.7235	0.120758	0.728213	0.910411
Xetro.A01413|	0.0521772	0.0910901	3.72496	0.00011268	0.991531	1
Xetro.A01414|plxna2	3970.41	0.195319	0.0810046	5.80979	0.0159372	0.0566818
Xetro.A01415|cd34	1903.26	-0.0303272	0.126002	0.057922	0.809811	0.936446
Xetro.A01416|	1.05999	-0.552618	1.09952	0.253469	0.614643	0.842873
Xetro.A01417|pnpla1	40.8316	-0.0704116	0.383727	0.0334295	0.854926	0.945887
Xetro.A01418|unnamed	11601.5	0.165137	0.0677132	5.94225	0.0147821	0.053189
Xetro.A01419|	2.86803	2.03414	0.828381	6.32696	0.0118916	0.0444113
Xetro.A01420|kcna1	25.0214	0.425679	0.266911	2.52408	0.11212	0.266275
Xetro.A01421|kcna3	52.992	0.389811	0.175382	4.93505	0.0263173	0.085395
Xetro.A01422|kcna10	1.32188	-0.636269	1.59739	0.207783	0.64851	0.864943
Xetro.A01423|	0.906817	1.54266	1.43847	1.05879	0.30349	0.542456
Xetro.A01424|	0.708606	2.50337	1.55969	3.20549	0.0733915	0.192301
Xetro.A01425|ngf	78.6695	0.159371	0.162107	0.966443	0.325569	0.569633
Xetro.A01427|	0.102851	-0.870687	3.72496	0.168522	0.681429	0.885791
Xetro.A01428|	0.0530645	0.57198	3.72496	0.0622469	0.802979	0.934391
Xetro.A01429|tspan2	861.936	-0.0864206	0.164658	0.275478	0.599681	0.830806
Xetro.A01430|	127.105	0.344278	0.127852	7.24958	0.00709175	0.0288954
Xetro.A01431|stk38	1723.96	0.00338493	0.0533933	0.00401807	0.949457	0.996995
Xetro.A01432|	0	NA	NA	NA	NA	NA
Xetro.A01433|	2.2058	1.43571	0.940256	2.327	0.127147	0.291397
Xetro.A01434|	1.56965	4.5485	1.38548	10.7479	0.00104398	0.00569032
Xetro.A01435|pnp	6883.16	-2.14029	0.137795	222.459	2.63071e-50	9.89814e-48
Xetro.A01436|sdr39u1	558.226	0.294703	0.0591718	24.814	6.31371e-07	7.90672e-06
Xetro.A01437|khnyn	508.126	0.713986	0.104808	46.0962	1.12586e-11	3.1223e-10
Xetro.A01438|	525.479	0.240878	0.0892003	7.28516	0.00695266	0.0283838
Xetro.A01439|adcy4	1026.53	-0.440793	0.0930889	22.3588	2.26172e-06	2.47786e-05
Xetro.A01440|	13.822	-0.0877594	0.325781	0.0725462	0.787665	0.934391
Xetro.A01441|nfatc4	84.4538	-0.593391	0.182001	10.6082	0.00112587	0.00607569
Xetro.A01442|	221.221	1.36738	0.217496	38.417	5.71334e-10	1.24162e-08
Xetro.A01443|ltb4r2	79.1509	0.382251	0.147887	6.68111	0.00974397	0.0376453
Xetro.A01444|	0.0957983	-0.849136	3.72368	0.119819	0.729231	0.910757
Xetro.A01452|	5.04119	0.111187	0.583384	0.0362046	0.849094	0.942694
Xetro.A01453|	0.178141	0.574711	3.71829	0.0336043	0.854551	0.945877
Xetro.A01454|	0.0521772	0.0910901	3.72496	0.00011268	0.991531	1
Xetro.A01455|	0	NA	NA	NA	NA	NA
Xetro.A01456|	94.9409	0.910012	0.305136	8.67436	0.00322718	0.0148483
Xetro.A01457|rpgrip1	45.1593	-0.22737	0.24382	0.860669	0.353551	0.601964
Xetro.A01458|supt16h	13318	-0.310491	0.0740703	17.4226	2.9924e-05	0.0002528
Xetro.A01459|chd8	7137.98	-0.386044	0.0572154	45.3742	1.62764e-11	4.39778e-10
Xetro.A01460|rab2b	2673.86	-0.0950584	0.0380114	6.25332	0.0123961	0.046009
Xetro.A01461|tox4	2469.62	0.188967	0.0495342	14.5268	0.00013818	0.0009782
Xetro.A01462|mettl3	1436.05	-0.29883	0.082142	13.1399	0.00028908	0.00187038
Xetro.A01463|sall2	3744.09	0.161292	0.079585	4.10439	0.0427719	0.126257
Xetro.A01466|or4e2	0	NA	NA	NA	NA	NA
Xetro.A01469|	31.8288	0.564438	0.901562	0.383557	0.535706	0.77913
Xetro.A01470|	0.058235	0.57198	3.72496	0.0674637	0.795066	0.934391
Xetro.A01471|unnamed	0.058235	0.57198	3.72496	0.0674637	0.795066	0.934391
Xetro.A01475|unnamed	0	NA	NA	NA	NA	NA
Xetro.A01476|	0.100202	0.57198	3.72496	0.0597541	0.806885	0.934391
Xetro.A01477|	2.71285	0.993931	0.81412	1.32445	0.249796	0.47468
Xetro.A01478|	0.811198	1.01501	1.63126	0.537803	0.463345	0.715344
Xetro.A01479|trav	16.4748	-0.632245	0.397682	2.4727	0.115839	0.272533
Xetro.A01483|trac	0.0483615	-0.3898	3.72496	0.0392187	0.843016	0.94085
Xetro.A01484|dad1	2640.91	0.105723	0.0698491	2.28438	0.130682	0.297352
Xetro.A01485|abhd4	1599.51	1.23259	0.214852	31.0688	2.49046e-08	4.08471e-07
Xetro.A01486|	0.123652	1.06857	3.72387	0.169179	0.680842	0.885759
Xetro.A01488|	0.174512	1.53099	3.71737	0.38238	0.536332	0.779531
Xetro.A01489|unnamed	959.817	-0.447665	0.127819	12.1747	0.000484418	0.00292636
Xetro.A01490|	21.9885	-0.132155	0.243128	0.294901	0.587097	0.820816
Xetro.A01491|	37.8329	0.0929631	0.227074	0.167615	0.68224	0.886434
Xetro.A01492|mrps18c	292.25	-0.140713	0.0941687	2.23144	0.135228	0.304833
Xetro.A01493|gkap1	1137.2	-0.137655	0.0576948	5.68536	0.017107	0.0602558
Xetro.A01494|ubqln1	3168.94	-0.687866	0.0457706	224.509	9.39432e-51	3.75907e-48
Xetro.A01495|c9orf103	32.4094	0.376474	0.200107	3.53586	0.060055	0.165312
Xetro.A01496|frmd3	340.428	0.14126	0.0889341	2.51537	0.112741	0.26734
Xetro.A01497|hnrnpk	40838.9	-0.18988	0.058592	10.4867	0.00120239	0.00642736
Xetro.A01498|rmi1	697.67	0.44204	0.0932882	22.36	2.26037e-06	2.47747e-05
Xetro.A01503|	1.64688	0.793535	0.98183	0.664842	0.414856	0.666594
Xetro.A01504|unnamed	0.0521772	0.0910901	3.72496	0.00011268	0.991531	1
Xetro.A01507|unnamed	0.0544892	-0.389797	3.72496	0.0409786	0.839579	0.94085
Xetro.A01508|unnamed	0	NA	NA	NA	NA	NA
Xetro.A01512|	0.334581	0.528812	2.09922	0.0606373	0.805492	0.934391
Xetro.A01513|	1.98541	0.619943	0.839193	0.530762	0.466287	0.71841
Xetro.A01516|	0.0556095	0.571983	3.72496	0.0607236	0.805356	0.934391
Xetro.A01517|unnamed	0.173112	-0.3898	3.72496	0.0481374	0.826337	0.94085
Xetro.A01518|ighv1-3	0.255646	-0.849136	3.72368	0.119819	0.729231	0.910757
Xetro.A01519|	1.15075	2.17232	1.20972	3.2272	0.0724245	0.19042
Xetro.A01520|	71.2006	-0.585899	0.220231	7.06508	0.00786009	0.0314885
Xetro.A01521|zfhx2	2852.4	0.102484	0.0902175	1.28912	0.256209	0.482863
Xetro.A01522|ap1g2	634.708	0.062654	0.0956616	0.428225	0.512861	0.760647
Xetro.A01523|dhrs4	630.352	-0.406671	0.0896225	20.5535	5.79886e-06	5.77344e-05
Xetro.A01524|jph4	210.86	0.603738	0.205943	8.36506	0.00382505	0.0171423
Xetro.A01525|lrrc16b	74.6005	-0.193418	0.183428	1.11492	0.291014	0.527706
Xetro.A01526|mrpl52	720.161	0.166607	0.0731839	5.17813	0.0228729	0.0761393
Xetro.A01527|mmp14	6664.31	0.351031	0.0758692	21.3051	3.91682e-06	4.06166e-05
Xetro.A01528|lrp10	2455.58	0.702679	0.0883393	62.3956	2.80951e-15	1.25576e-13
Xetro.A01529|rem2	238.915	0.557163	0.122686	20.5088	5.93579e-06	5.88189e-05
Xetro.A01530|rbm23	2077.24	0.0564093	0.0757226	0.554157	0.456624	0.708261
Xetro.A01531|prmt5	2354.92	-0.330446	0.096602	11.6067	0.000657136	0.00379166
Xetro.A01532|haus4	1078.8	0.256011	0.0620161	17.0279	3.68351e-05	0.000303953
Xetro.A01533|c14orf93	198.806	0.369327	0.114162	10.4585	0.00122083	0.006506
Xetro.A01534|psmb5	4586.72	-0.0474405	0.0530119	0.800138	0.371052	0.622056
Xetro.A01535|psmb11	0.493323	0.0911041	2.28122	0.000484553	0.982438	1
Xetro.A01536|cdh24	91.2368	-0.116516	0.18281	0.405874	0.524071	0.769979
Xetro.A01537|thtpa	275.275	-0.0991184	0.113857	0.757269	0.384184	0.635201
Xetro.A01538|ngdn	4206.28	0.00493207	0.0595277	0.00685721	0.934004	0.988634
Xetro.A01539|	48.1686	0.171394	0.166471	1.06081	0.30303	0.541933
Xetro.A01540|myh6	3508	0.048582	0.180932	0.072005	0.78844	0.934391
Xetro.A01541|cmtm5	237.011	-0.251867	0.121539	4.29395	0.0382482	0.115319
Xetro.A01542|efs	1669.73	-0.000193087	0.0868577	4.94405e-06	0.998226	1
Xetro.A01543|pabpn1	5688.22	-0.164762	0.0397053	17.2087	3.34896e-05	0.00027992
Xetro.A01544|	1.37896	-0.0905904	0.949646	0.00909339	0.924029	0.983955
Xetro.A01545|bcl2l2	1045.13	0.00924644	0.0602911	0.0235017	0.87816	0.958957
Xetro.A01546|ppp1r3e	26.7498	0.448387	0.212109	4.47344	0.0344257	0.106119
Xetro.A01547|twsg2	170.964	-0.0941941	0.149402	0.397822	0.528216	0.773314
Xetro.A01548|homez	2761.44	0.289906	0.0556842	27.0656	1.96662e-07	2.7512e-06
Xetro.A01549|c14orf164	6.52654	0.960232	0.449392	4.62548	0.0315004	0.0986573
Xetro.A01550|slc7a8	9883.56	-0.296662	0.128639	5.22902	0.022213	0.0743551
Xetro.A01551|cebpe	74.354	1.20888	0.21066	31.8875	1.63362e-08	2.78633e-07
Xetro.A01552|pck2	24409.7	0.304149	0.131911	5.28904	0.02146	0.0723513
Xetro.A01553|dcaf11	3138.76	-0.052572	0.0631221	0.69254	0.405302	0.657125
Xetro.A01554|fitm1	1924.84	-0.924431	0.0924036	98.7064	2.92852e-23	2.75467e-21
Xetro.A01555|psme1	107.72	0.164421	0.181913	0.811437	0.367696	0.618073
Xetro.A01556|fam158a	103.598	0.190971	0.150858	1.58701	0.207754	0.416052
Xetro.A01557|psme2	16.2299	0.51163	0.315311	2.64413	0.103933	0.25101
Xetro.A01558|rnf31	915.272	0.132732	0.0809118	2.69058	0.100943	0.245554
Xetro.A01559|irf9	279.179	1.16092	0.155424	53.6199	2.43284e-13	8.48264e-12
Xetro.A01560|	0.64437	2.30725	2.05977	1.43217	0.231411	0.448741
Xetro.A01561|rec8	24.3436	1.25969	0.315106	16.0312	6.23067e-05	0.000484332
Xetro.A01562|ipo4	5831.76	-0.613545	0.118911	26.1194	3.20938e-07	4.30576e-06
Xetro.A01563|	1073.76	-0.0163047	0.135501	0.0144544	0.904304	0.973381
Xetro.A01564|tm9sf1	2598.3	0.186	0.0598384	9.65308	0.00189035	0.00945511
Xetro.A01565|	0.928693	0.090407	1.19696	0.00556375	0.94054	0.99168
Xetro.A01566|nedd8	1066.31	-0.0222631	0.111342	0.0397751	0.841921	0.94085
Xetro.A01567|gmpr2	1532.55	0.195126	0.125353	2.41747	0.119989	0.279531
Xetro.A01568|tgm1	540.181	-3.40549	0.306217	99.4712	1.99034e-23	1.90055e-21
Xetro.A01569|rabggta	1528.01	-0.183356	0.104882	3.0469	0.0808913	0.20715
Xetro.A01570|unnamed	840.343	0.0900128	0.0820272	1.20349	0.272626	0.504322
Xetro.A01571|sptlc1	3679.8	0.123986	0.0643934	3.70366	0.0542933	0.152567
Xetro.A01572|ror2	4502.93	0.228075	0.0811248	7.89543	0.004956	0.0213894
Xetro.A01574|nfil3	1291.68	0.477944	0.154257	9.47629	0.00208144	0.0102403
Xetro.A01575|auh	77.5977	-0.385774	0.171777	5.05677	0.0245299	0.080675
Xetro.A01576|	98.8196	0.17696	0.153799	1.32381	0.249909	0.474751
Xetro.A01577|syk	115.317	0.0718898	0.167686	0.183235	0.668608	0.878318
Xetro.A01578|diras2	40.5775	-0.239909	0.183013	1.71875	0.189854	0.389997
Xetro.A01579|	1.07368	-0.135483	0.995218	0.0181557	0.892815	0.966711
Xetro.A01580|gadd45g	2196.91	0.555958	0.090397	37.3589	9.8269e-10	2.06267e-08
Xetro.A01581|	0.0991028	0.0910901	3.72496	0.00011268	0.991531	1
Xetro.A01582|sema4d	1620.94	-0.36009	0.0708395	25.7344	3.91788e-07	5.15749e-06
Xetro.A01583|secisbp2	840.386	0.282017	0.0779209	13.0818	0.000298173	0.00192276
Xetro.A01584|cks2	1397.51	-0.0163837	0.0808404	0.0409694	0.839597	0.94085
Xetro.A01585|shc3	155.023	1.2448	0.205413	34.9675	3.35262e-09	6.50124e-08
Xetro.A01586|s1pr3	144.295	0.0327381	0.129064	0.0642584	0.799888	0.934391
Xetro.A01587|sass6	446.057	-0.337303	0.0855401	15.5168	8.17751e-05	0.000617966
Xetro.A01588|lrrc2	1.56276	0.717432	0.974636	0.568611	0.450811	0.702315
Xetro.A01589|tdgf1p3	1.49006	0.215205	1.11136	0.0371512	0.847158	0.941682
Xetro.A01590|tdgf1p2	133.724	0.899516	0.192902	21.5399	3.46542e-06	3.65675e-05
Xetro.A01591|tdgf1	0.485593	-1.91254	1.94757	1.54091	0.214482	0.425839
Xetro.A01592|	67.7214	-1.60536	0.94061	1.65825	0.19784	0.402044
Xetro.A01593|	1.76069	1.18847	1.04219	1.38428	0.239373	0.46018
Xetro.A01594|c9orf21	131.301	0.198409	0.159909	1.53842	0.214854	0.426174
Xetro.A01595|	6.31632	0.396179	0.484537	0.657264	0.417528	0.669473
Xetro.A01596|	0	NA	NA	NA	NA	NA
Xetro.A01597|cntnap4	31.7872	-0.702524	0.260255	7.22881	0.00717427	0.0291845
Xetro.A01598|	4924.86	-0.15844	0.0627851	6.36434	0.0116437	0.0436339
Xetro.A01599|	10.057	-0.33279	0.390959	0.721997	0.39549	0.647228
Xetro.A01600|	22.4905	0.525068	0.340423	2.36508	0.124078	0.286361
Xetro.A01601|spin1	808.613	0.127452	0.07943	2.57222	0.108755	0.260213
Xetro.A01602|nxnl2	1.6049	-0.210462	0.964928	0.0476764	0.827157	0.94085
Xetro.A01603|acr	0.0521772	0.0910901	3.72496	0.00011268	0.991531	1
Xetro.A01604|	3.50271	0.183672	0.658267	0.0767713	0.781721	0.934391
Xetro.A01605|cdc14b	3108.25	0.222615	0.0777129	8.19403	0.00420284	0.0185796
Xetro.A01606|habp4	449.195	-0.226498	0.120292	3.54115	0.0598639	0.164894
Xetro.A01607|	0.378101	-0.836836	2.10102	0.255498	0.61323	0.841734
Xetro.A01608|znf367	359.363	-0.0445006	0.103615	0.183763	0.668159	0.878003
Xetro.A01609|fam175a	309.39	0.360091	0.140385	6.5473	0.0105043	0.0400308
Xetro.A01610|slc35d2	401.43	-0.214872	0.106966	4.02747	0.0447651	0.131011
Xetro.A01611|hsd17b3	21.0995	0.948876	0.307004	9.36111	0.00221638	0.0107853
Xetro.A01612|	578.603	0.473839	0.0697971	46.0017	1.1815e-11	3.25157e-10
Xetro.A01613|c9orf102	137.153	0.225116	0.121685	3.42184	0.0643393	0.174006
Xetro.A01614|ptch1	2290.59	-0.0706679	0.0751724	0.883171	0.347335	0.594632
Xetro.A01615|fancc	200.591	0.305976	0.176823	2.93281	0.0867964	0.218761
Xetro.A01616|	112.18	-0.547254	0.139794	15.3327	9.01413e-05	0.000671902
Xetro.A01617|c9orf3	67.4525	0.657912	0.211629	9.62177	0.00192285	0.00958154
Xetro.A01618|fbp1	38765.5	0.0193709	0.0806515	0.0576092	0.810315	0.936729
Xetro.A01619|fbp2	70.0368	2.17823	0.356008	32.931	9.54884e-09	1.69998e-07
Xetro.A01620|ctsl2	25534.4	0.413555	0.0804115	26.3206	2.89193e-07	3.90271e-06
Xetro.A01621|dapk1	3069.67	-0.0670623	0.0511138	1.72041	0.18964	0.389874
Xetro.A01622|gas1	6971.33	-0.0857127	0.0751959	1.29795	0.254588	0.480815
Xetro.A01623|zcchc6	6382.22	-0.281069	0.0539902	27.0499	1.9827e-07	2.77062e-06
Xetro.A01624|isca1	3855.17	-0.818279	0.0783968	107.64	3.22273e-25	3.34328e-23
Xetro.A01625|	0.736736	-0.755693	1.36423	0.275528	0.599647	0.830806
Xetro.A01626|golm1	5884.95	0.442724	0.0962615	21.0669	4.43528e-06	4.55805e-05
Xetro.A01627|naa35	2420.29	0.0665449	0.0711072	0.872183	0.350352	0.598172
Xetro.A01628|agtpbp1	1097.22	-0.587486	0.0658305	79.3763	5.1339e-19	3.37033e-17
Xetro.A01629|	14.6165	1.09094	0.37174	8.43425	0.00368219	0.0166262
Xetro.A01630|ntrk2	477.144	-0.0431409	0.066232	0.424287	0.514806	0.762544
Xetro.A01631|pnma1	1.38338	2.07967	1.0943	3.54568	0.0597008	0.164553
Xetro.A01632|slc28a3	93.1818	0.577642	0.258625	4.82608	0.0280323	0.0899524
Xetro.A01633|tle1	4266.62	0.245427	0.0613351	15.9897	6.36866e-05	0.00049384
Xetro.A01634|tle4	2781.9	0.0167225	0.0503924	0.110107	0.740023	0.917892
Xetro.A01635|psat1	1050.89	0.0703069	0.101067	0.483708	0.486747	0.737449
Xetro.A01636|cep78	894.239	0.209333	0.0899123	5.41145	0.0200051	0.06839
Xetro.A01637|gnaq	788.4	-0.113516	0.072985	2.41852	0.119908	0.27949
Xetro.A01638|gna14	3879.21	0.35667	0.0804971	19.5745	9.67526e-06	9.15211e-05
Xetro.A01639|vps13a	3029.79	-1.03339	0.102639	98.7483	2.86721e-23	2.7071e-21
Xetro.A01641|foxb2	0.984873	-0.176592	1.23428	0.0224115	0.880997	0.960345
Xetro.A01642|	0.261659	1.05119	2.99033	0.234703	0.628059	0.851772
Xetro.A01643|	9.08274	0.467284	0.500633	0.855834	0.354907	0.60362
Xetro.A01644|prune2	717.703	0.0764964	0.115783	0.436254	0.508936	0.75741
Xetro.A01645|gcnt1	1179.92	0.126705	0.0896745	1.98769	0.158582	0.342503
Xetro.A01646|rfk	2265.5	0.703191	0.099484	49.2954	2.20173e-12	6.71141e-11
Xetro.A01647|	158.56	0.122133	0.15454	0.622947	0.429954	0.682367
Xetro.A01648|	207.788	0.150541	0.146869	1.04894	0.305751	0.545174
Xetro.A01649|pcsk5	1390.4	-0.569466	0.118743	22.5747	2.02131e-06	2.23979e-05
Xetro.A01651|c9orf95	34.1767	0.202031	0.28341	0.506533	0.476644	0.728004
Xetro.A01652|c9orf41	1040.8	-0.101099	0.0758067	1.77545	0.18271	0.380184
Xetro.A01653|	279.056	-0.0824214	0.0972757	0.716894	0.397165	0.649168
Xetro.A01654|trpm6	198.481	-1.36267	0.187596	50.8699	9.86949e-13	3.12563e-11
Xetro.A01655|	2.14339	0.767759	0.833801	0.819313	0.365381	0.615454
Xetro.A01656|	10.2292	0.359031	0.428258	0.669598	0.413192	0.66472
Xetro.A01657|	1.61479	0.837211	0.90556	0.857622	0.354405	0.602888
Xetro.A01658|rorb	104.601	0.141278	0.140654	1.00769	0.315456	0.557628
Xetro.A01659|anxa8	0.171953	0.0910968	3.72496	0.00156255	0.968469	1
Xetro.A01660|	310.191	-1.27199	0.260187	23.1459	1.50162e-06	1.72693e-05
Xetro.A01661|anxa1	9608.11	0.133275	0.0833257	2.5534	0.110057	0.26268
Xetro.A01662|unnamed	82.0594	0.947762	0.337808	7.70773	0.00549848	0.0233135
Xetro.A01663|aldh1a1	435.223	-0.936243	0.168195	30.6373	3.11055e-08	5.04269e-07
Xetro.A01664|	0.597687	0.886646	1.93175	0.124391	0.72432	0.908854
Xetro.A01665|tmc2	2.91098	-0.289268	0.764342	0.140398	0.707885	0.899799
Xetro.A01666|tmc1	3.59829	-0.374	0.710648	0.264577	0.606993	0.836798
Xetro.A01667|zfand5	2147.54	0.166013	0.0590651	7.89714	0.00495131	0.0213765
Xetro.A01668|gda	19.1205	0.830515	0.993174	0.40501	0.524513	0.770405
Xetro.A01669|c9orf85	641.953	0.00759311	0.0615524	0.01522	0.901814	0.972238
Xetro.A01670|fam108b1	3440.32	0.169444	0.0497654	11.5858	0.000664562	0.00382924
Xetro.A01671|tmem2	2350.43	0.222997	0.077309	8.30862	0.00394575	0.0176081
Xetro.A01672|trpm3	150.829	0.0903414	0.125464	0.517255	0.472015	0.72418
Xetro.A01673|klf9	117.744	0.304007	0.117267	6.71983	0.00953467	0.0369908
Xetro.A01674|smc5	909.412	0.138952	0.0548243	6.42046	0.0112813	0.0425099
Xetro.A01675|mamdc2	440.186	-0.117495	0.127984	0.838363	0.359865	0.609503
Xetro.A01676|c9orf135	477.551	0.127044	0.139384	0.830366	0.362167	0.612085
Xetro.A01677|ptar1	848.612	-0.0141485	0.0713754	0.0392651	0.842924	0.94085
Xetro.A01678|apba1	1985.68	0.206019	0.0809309	6.45139	0.0110866	0.0418993
Xetro.A01679|fam189a2	205.412	0.377281	0.117552	10.287	0.00133971	0.007061
Xetro.A01680|tjp2	5341.06	0.0429424	0.0485969	0.780772	0.376905	0.627694
Xetro.A01681|	3324.27	0.0841203	0.095025	0.782384	0.376413	0.62717
Xetro.A01682|pip5k1b	579.424	0.0979693	0.124876	0.60929	0.435055	0.686873
Xetro.A01683|	0.38315	-0.344975	2.07271	0.0383921	0.844658	0.94085
Xetro.A01684|c9orf71	3.10565	3.15868	0.964211	11.7308	0.000614746	0.00357324
Xetro.A01685|pgm5	584.038	-0.71225	0.114631	38.373	5.84351e-10	1.26772e-08
Xetro.A01686|	0.583387	1.99065	1.89273	1.31505	0.251483	0.4767
Xetro.A01687|foxd4l1.2	0.268922	1.01715	2.49425	0.301587	0.58289	0.818018
Xetro.A01688|foxd4l1.1	85.289	-0.579708	0.16459	12.4423	0.000419713	0.00258883
Xetro.A01689|unnamed	9.13454	-0.643857	0.550563	1.32464	0.249761	0.47465
Xetro.A01690|unnamed	5.20917	1.66918	0.550265	9.28767	0.00230701	0.0111691
Xetro.A01691|cbwd2	201.457	-0.244924	0.109099	5.04284	0.024728	0.0811177
Xetro.A01692|dock8	908.782	-0.0231132	0.0821761	0.0790966	0.778525	0.934391
Xetro.A01693|	1.35759	0.6931	1.06763	0.417935	0.517969	0.764983
Xetro.A01694|kank1	3952.63	0.0861637	0.0496459	3.00995	0.082755	0.210916
Xetro.A01695|	0.288631	1.46541	2.8843	0.353554	0.552108	0.793394
Xetro.A01696|dmrt1	14.5406	0.909156	0.398301	5.21015	0.0224554	0.0749972
Xetro.A01697|dmrt3	42.0773	-0.0738028	0.224882	0.106386	0.744297	0.919754
Xetro.A01698|dmrt2	707.713	-0.578815	0.151947	14.3861	0.000148901	0.00104529
Xetro.A01699|	3.37222	0.0757897	0.796496	0.00907457	0.924108	0.983955
Xetro.A01700|smarca2	6336.41	0.0773642	0.0647421	1.42577	0.232456	0.450076
Xetro.A01701|	0.107787	0.571983	3.72496	0.0607236	0.805356	0.934391
Xetro.A01702|vldlr	295.759	0.108983	0.195274	0.308745	0.578451	0.814602
Xetro.A01703|kcnv2	1.44706	1.45822	1.11951	1.64751	0.199298	0.404192
Xetro.A01704|kiaa0020	8880.05	-0.155058	0.0529621	8.56013	0.00343605	0.0156635
Xetro.A01705|	1.46695	0.636244	0.99332	0.384534	0.535187	0.778776
Xetro.A01706|carm1p1	4.69171	-2.14511	0.683307	10.2013	0.00140341	0.00734149
Xetro.A01707|	0.685983	-0.802798	1.64042	0.39561	0.529365	0.774097
Xetro.A01708|crygb	3.20061	2.23125	0.756179	8.99386	0.00270888	0.012757
Xetro.A01709|rfx3	540.687	0.270362	0.116505	5.37898	0.0203808	0.0694671
Xetro.A01710|	73.4358	-0.369422	0.169017	4.77853	0.0288168	0.0918617
Xetro.A01711|	1.70673	0.994997	1.09158	0.837013	0.360253	0.609913
Xetro.A01712|glis3	35.9134	-0.165967	0.240579	0.475001	0.490696	0.740804
Xetro.A01713|slc1a1	504.472	0.327102	0.135033	5.78511	0.0161625	0.0573699
Xetro.A01714|c9orf68	273.268	0.253027	0.128424	3.86624	0.0492667	0.141406
Xetro.A01715|cdc37l1	482.563	0.00528976	0.0927314	0.00325123	0.95453	0.9997
Xetro.A01716|ak3	2798.2	-0.155436	0.100822	2.36179	0.124339	0.286698
Xetro.A01717|rcl1	1804.68	-0.201635	0.0623564	10.4459	0.00122921	0.00654429
Xetro.A01718|jak2	1656.46	0.0440324	0.0681981	0.416619	0.518629	0.765687
Xetro.A01719|unnamed	6.61366	-0.149774	0.452059	0.110042	0.740096	0.917938
Xetro.A01720|c9orf46	102.678	-0.17198	0.143303	1.43939	0.230238	0.447328
Xetro.A01721|cd274	2.47182	0.529394	0.763617	0.485293	0.486035	0.736846
Xetro.A01722|pdcd1lg2	0.1667	1.49255	3.72017	0.355487	0.551023	0.792579
Xetro.A01723|kiaa1432	2190.31	-0.120903	0.0648895	3.46917	0.0625227	0.170356
Xetro.A01724|	0.77152	1.79803	1.63694	1.23774	0.265906	0.496021
Xetro.A01725|ermp1	1478.7	-0.1939	0.101744	3.61909	0.0571202	0.159039
Xetro.A01726|mlana	713.181	-0.037179	0.219202	0.0286481	0.865594	0.95204
Xetro.A01727|fxn	159.365	-0.409738	0.168766	5.77645	0.0162423	0.0576287
Xetro.A01728|kiaa2026	475.099	-0.156607	0.115239	1.8385	0.175126	0.368973
Xetro.A01729|uhrf2	1505.64	0.0455294	0.0707482	0.413615	0.52014	0.767111
Xetro.A01730|gldc	1206.65	0.186782	0.291006	0.384958	0.534961	0.778615
Xetro.A01731|kdm4c	1641.22	-0.202952	0.0608822	11.1047	0.000861072	0.00481081
Xetro.A01733|ptprd	2373.81	-1.01169	0.112395	79.521	4.77126e-19	3.14044e-17
Xetro.A01734|	0.655325	0.180697	1.70947	0.00990715	0.920714	0.982321
Xetro.A01736|	652.122	-9.30126	0.526057	597.286	6.51773e-132	2.05382e-128
Xetro.A01737|tyrp1	2337.28	-0.399668	0.225902	3.12041	0.0773173	0.200091
Xetro.A01738|c9orf150	151.681	-0.862307	0.130789	43.5901	4.04888e-11	1.02995e-09
Xetro.A01739|mpdz	1005.18	-0.35002	0.0587684	35.4311	2.64227e-09	5.18762e-08
Xetro.A01741|	583.222	-0.258795	0.0733407	12.4387	0.000420523	0.00259319
Xetro.A01743|nfib	123.915	-1.09925	0.22009	24.3455	8.05155e-07	9.85777e-06
Xetro.A01744|	13.9863	-1.61449	0.380684	18.6766	1.54875e-05	0.000140947
Xetro.A01745|zdhhc21	280.28	0.399995	0.105268	14.4175	0.000146439	0.0010303
Xetro.A01746|	11.0043	0.386728	0.450911	0.707439	0.400295	0.652424
Xetro.A01747|ankrd34b	8.81497	-1.33509	0.478373	7.60061	0.00583485	0.0245151
Xetro.A01748|fam151b	113.29	-0.332762	0.247981	1.79839	0.179907	0.375748
Xetro.A01749|zfyve16	940.468	0.268084	0.0625166	18.3618	1.82685e-05	0.000163019
Xetro.A01750|ccdc125	767.628	0.214719	0.0960843	4.98695	0.0255392	0.0832236
Xetro.A01751|rad17	842.177	-0.453749	0.0805786	31.5647	1.92901e-08	3.23974e-07
Xetro.A01752|taf9	1380.01	-0.266224	0.0552992	23.1527	1.49636e-06	1.72246e-05
Xetro.A01753|marveld2	807.066	0.211262	0.0991037	4.53848	0.0331409	0.102812
Xetro.A01754|	32.9738	0.966392	0.360466	6.64679	0.00993346	0.0382718
Xetro.A01755|	38.0433	1.22015	0.321521	13.7801	0.000205496	0.00138921
Xetro.A01756|	0.110337	0.0910968	3.72496	0.0012173	0.972168	1
Xetro.A01757|ocln	5841.54	0.600408	0.141842	17.459	2.93565e-05	0.000248588
Xetro.A01758|gtf2h2	829.564	-0.14964	0.0663015	5.08719	0.0241032	0.0795935
Xetro.A01759|	149.49	0.109058	0.168147	0.41903	0.517421	0.764715
Xetro.A01760|naip	231.088	1.02847	0.226259	20.2542	6.78051e-06	6.62262e-05
Xetro.A01761|	62.7919	1.05244	0.236935	19.6247	9.42409e-06	8.93463e-05
Xetro.A01762|	8.31441	0.351346	0.391847	0.801353	0.370689	0.621691
Xetro.A01763|	1.95766	1.84444	1.07578	3.11954	0.0773586	0.200155
Xetro.A01764|	182.058	0.676479	0.117599	32.9787	9.31751e-09	1.66585e-07
Xetro.A01765|smn2	2079.91	-0.523696	0.119734	18.8949	1.3812e-05	0.000126983
Xetro.A01766|	24.9027	0.485139	0.266028	3.31955	0.0684606	0.182337
Xetro.A01767|bdp1	691.478	0.0867418	0.0630212	1.8939	0.168763	0.359106
Xetro.A01768|	524.222	0.133292	0.0923463	2.07994	0.149246	0.327988
Xetro.A01769|	85.6302	-0.0637883	0.145554	0.19196	0.661291	0.873348
Xetro.A01770|mccc2	641.211	-0.558817	0.103091	29.1275	6.77671e-08	1.03787e-06
Xetro.A01771|cartpt	50.6358	-0.618533	0.394465	2.29819	0.129525	0.29544
Xetro.A01772|map1b	3552.11	0.0875739	0.0849874	1.06139	0.302897	0.541734
Xetro.A01773|mrps27	1817.92	-0.512861	0.110038	21.4705	3.59318e-06	3.77274e-05
Xetro.A01774|ptcd2	449.04	-0.200421	0.0619929	10.455	0.00122316	0.00651617
Xetro.A01775|znf366	11.2934	-0.194861	0.412258	0.221438	0.637947	0.85821
Xetro.A01776|tnpo1	5740.45	0.0379537	0.0629082	0.363941	0.546325	0.788213
Xetro.A01777|fcho2	1365.41	0.00842701	0.0589439	0.0204325	0.886336	0.962922
Xetro.A01778|tmem171	97.4049	0.530818	0.229452	5.29589	0.0213758	0.0721175
Xetro.A01779|tmem174	99.4661	0.659344	0.293803	4.98253	0.0256046	0.0834043
Xetro.A01780|foxd1	977.076	-0.214873	0.0854613	6.31158	0.0119952	0.044745
Xetro.A01781|btf3	20291.1	0.0866798	0.0479868	3.26086	0.0709518	0.187506
Xetro.A01782|ankra2	1636.22	0.369004	0.0661526	31.0474	2.51804e-08	4.12189e-07
Xetro.A01783|utp15	5360.06	-0.29213	0.0631429	21.3434	3.83937e-06	3.99614e-05
Xetro.A01784|rgnef	927.516	1.62533	0.122469	168.455	1.60925e-38	3.7218e-36
Xetro.A01785|	1145.77	1.57052	0.114712	179.679	5.69389e-41	1.51092e-38
Xetro.A01786|cer1	5.64843	1.57885	0.538277	8.59566	0.00336966	0.0154222
Xetro.A01787|	976.809	0.131057	0.108059	1.46563	0.226036	0.441477
Xetro.A01788|ttc39b	1048.37	-0.201098	0.109103	3.39565	0.0653687	0.175965
Xetro.A01789|snapc3	1295.65	-0.176545	0.0702385	6.31297	0.0119858	0.0447167
Xetro.A01790|psip1	3591.02	-0.0470083	0.0569185	0.681708	0.408999	0.660706
Xetro.A01791|	1.74452	0.147793	0.784343	0.0352747	0.851021	0.943753
Xetro.A01792|	0.154033	-0.324849	3.72024	0.0119615	0.91291	0.977939
Xetro.A01793|lingo2	71.3317	-0.162624	0.189734	0.733034	0.391901	0.64336
Xetro.A01794|	0.058235	0.57198	3.72496	0.0674637	0.795066	0.934391
Xetro.A01799|	0.203003	0.504711	3.7201	0.0275799	0.8681	0.953417
Xetro.A01802|	0.57928	0.570017	1.75225	0.181213	0.670333	0.87976
Xetro.A01803|c9orf72	914.625	0.322099	0.125632	6.54543	0.0105154	0.0400669
Xetro.A01804|mobkl2b	677.393	-0.0373761	0.075868	0.242612	0.622326	0.848333
Xetro.A01805|unnamed	120.611	-0.446713	0.150858	8.74993	0.00309614	0.0143265
Xetro.A01806|tek	766.184	0.0198073	0.154342	0.0161038	0.899019	0.970647
Xetro.A01807|ift74	705.761	0.183804	0.0974467	3.55741	0.0592801	0.163644
Xetro.A01808|	31.5192	0.606552	0.46155	1.63589	0.20089	0.406341
Xetro.A01809|plaa	3952.57	-0.0690149	0.0658304	1.09682	0.294965	0.532229
Xetro.A01810|c9orf82	583.657	-0.582839	0.0977688	35.319	2.79886e-09	5.48555e-08
Xetro.A01812|elavl2	97.6459	0.329895	0.214518	2.29673	0.129647	0.295583
Xetro.A01813|dmrta1	338.599	-0.196236	0.143852	1.83866	0.175108	0.368966
Xetro.A01814|cdkn2b	73.1481	4.00965	0.259592	262.726	4.368e-59	2.56077e-56
Xetro.A01815|mtap	760.74	0.00689524	0.0872043	0.0062547	0.936964	0.989969
Xetro.A01817|	0.0495514	0.0910901	3.72496	0.00011268	0.991531	1
Xetro.A01818|klf4	231.581	0.496732	0.0986626	25.3323	4.82555e-07	6.23193e-06
Xetro.A01819|	7.53308	-0.0329382	0.485918	0.0044367	0.946893	0.995361
Xetro.A01820|rad23b	11028.1	-0.0739918	0.0415296	3.17073	0.0749691	0.195601
Xetro.A01821|znf462	12823	-0.0278407	0.0570178	0.238388	0.625373	0.850462
Xetro.A01822|	0	NA	NA	NA	NA	NA
Xetro.A01823|tmem38b	469.78	-0.30092	0.0987259	9.28352	0.00231225	0.0111859
Xetro.A01824|tal2	611.521	-0.116112	0.115659	1.00694	0.315637	0.557792
Xetro.A01825|fktn	1011.39	0.249752	0.0869206	8.24723	0.00408142	0.0181237
Xetro.A01826|fsd1l	952.631	0.0341381	0.124151	0.075419	0.783604	0.934391
Xetro.A01827|slc44a1	3026.5	-0.0539169	0.0520795	1.07176	0.300549	0.538719
Xetro.A01828|abca1	9166.43	0.0506809	0.120427	0.177061	0.673911	0.882067
Xetro.A01829|nipsnap3a	200.133	0.243832	0.14409	2.86689	0.0904194	0.225522
Xetro.A01830|	4.5823	0.0189225	0.575994	0.00105572	0.97408	1
Xetro.A01831|	1.21323	0.490601	1.15434	0.157326	0.691631	0.890516
Xetro.A01832|	37.6411	0.613056	0.193788	10.0133	0.00155411	0.00799867
Xetro.A01833|unnamed	1.22364	0.0915379	1.09187	0.00703923	0.933136	0.988302
Xetro.A01834|ptplad2	8.52287	-0.240412	0.430294	0.312624	0.576075	0.812541
Xetro.A01835|kiaa1797	950.43	0.737903	0.185888	15.5981	7.83351e-05	0.000594625
Xetro.A01836|	181.409	-0.0777407	0.104397	0.554747	0.456384	0.708003
[truncated: 23,773 more rows]

## Sheet: tt2 KD vs cMO
# log2 fold change (maximum likelihood estimate MLE): t/t2 MO vs cMO
# Likelihood ratio test (chi-squared test) p-value: 'stage + condition' vs 'stage'
# Cooks cutoff (outlier removal) and independent filtering disabled
gene	baseMean	log2FoldChange	lfcSE	stat	pvalue	padj
1012069980|	26356.1	0.128247	0.0673455	3.62371	0.0569617	0.163436
1012070007|	29562.7	-0.403971	0.0851591	22.3897	2.22562e-06	2.80388e-05
1012070059|	6786.68	0.00201654	0.0764893	0.000694516	0.978975	1
1012070179|	15207.1	0.14189	0.0401556	12.4799	0.000411347	0.00281707
1012070191|	21360.6	-0.0878142	0.0617054	2.02393	0.154838	0.349342
1012070219|	9460.25	-0.113729	0.0887789	1.64063	0.200239	0.418352
1012070250|	5362.4	-0.583728	0.0707567	67.5872	2.0157e-16	1.1119e-14
1012070405|	367.47	0.56817	0.14556	15.1174	0.00010103	0.000825539
1012070497|	15267.5	0.150669	0.0894009	2.82335	0.0929021	0.237234
1012070550|	6973.11	0.0665365	0.0471372	1.99137	0.158198	0.354616
1012070595|	3760.84	0.0272815	0.0633289	0.185587	0.666615	0.887963
1012070706|	10400.2	-0.102293	0.158999	0.408942	0.522507	0.781657
1012070726|	4071.46	0.116523	0.0866905	1.80412	0.179215	0.387738
1012070757|	601.017	-0.0142099	0.0667844	0.0452602	0.831526	0.94422
1012070777|	2012.33	-0.202759	0.0589905	11.8019	0.000591707	0.00383947
1012070813|	1176.71	-0.341503	0.0989635	11.8759	0.000568646	0.0037195
1012070815|	4334.48	0.0351684	0.0503661	0.487502	0.485044	0.748044
1012070881|	4854.71	0.069011	0.132823	0.268702	0.604204	0.846304
1012070941|	508.594	0.374686	0.221955	2.84198	0.0918307	0.235142
1012070951|	4079.83	-0.0228166	0.0575042	0.157385	0.691576	0.904531
1012071007|	1554.52	-0.100982	0.0675066	2.23728	0.134718	0.315447
1012071024|	26067.5	-0.0734704	0.0880315	0.696284	0.404035	0.667233
1012071079|	88.8544	-0.0255446	0.222294	0.0131908	0.908563	0.980883
1012071112|	14.5662	-0.123683	0.514862	0.0571855	0.811001	0.941233
1012071160|	7000.69	0.189639	0.0721195	6.89708	0.00863367	0.0363046
1012071226|	1739.03	-0.0870194	0.0662804	1.72186	0.189454	0.402483
1012071251|	3511.93	0.0473058	0.0550085	0.739399	0.389854	0.654141
1012071325|tbx6	1055.67	-3.91885	0.333933	111.636	4.29247e-26	5.66538e-24
1012071350|	2138.86	-1.59839	0.141342	121.688	2.70175e-28	4.00638e-26
1012071465|	6038.93	1.13606	0.184978	36.7886	1.31656e-09	3.11636e-08
1012071480|	3216.02	0.17265	0.153626	1.24859	0.263822	0.506179
1012071571|	2980.01	-0.0050532	0.0507406	0.00991761	0.920672	0.988073
1012071697|	1210.96	-0.162759	0.0603226	7.27718	0.00698362	0.0306067
1012071709|	978.514	0.0466877	0.0905305	0.265349	0.606469	0.848228
1012071712|	1471.04	-0.484508	0.0583157	68.8618	1.05609e-16	6.0097e-15
1012071799|	6028.37	-0.172925	0.0400051	18.6745	1.55044e-05	0.00015856
1012071810|	222.289	-2.00278	0.242636	63.5744	1.54421e-15	7.83259e-14
1012071874|	5364.08	0.513774	0.134571	14.482	0.000141503	0.00110884
1012071884|	1654.14	0.199347	0.0897145	4.89967	0.0268618	0.0908573
1012072020|	2296.69	0.200219	0.0757924	6.96561	0.00830911	0.0351317
1012072028|	3432.01	-0.0104895	0.0629977	0.0277219	0.867764	0.961374
1012072083|	78.5672	-0.291591	0.218723	1.77719	0.182494	0.392266
1012072090|	754.83	0.373504	0.107887	11.9126	0.000557553	0.00365359
1012072148|	10784.9	0.212995	0.0850144	6.26009	0.0123488	0.0486104
1012072151|	2398.79	-0.25931	0.0947416	7.47717	0.00624861	0.0279293
1012072183|	1116.03	-0.13987	0.0849188	2.71204	0.0995934	0.250564
1012072513|	807.236	-1.10382	0.111954	95.2377	1.68841e-22	1.67572e-20
1012072595|	1333.71	-0.110681	0.0928858	1.41862	0.233631	0.46584
1012072623|	576.851	-1.43253	0.110045	165.201	8.26871e-38	2.08446e-35
1012072635|	501.561	-0.411328	0.0799991	26.4109	2.75972e-07	4.30772e-06
1012072827|	4019.41	0.0255599	0.0373103	0.469316	0.493302	0.754407
1012072843|	1426.83	-0.420479	0.119113	12.4253	0.000423547	0.00288963
1012072880|	1079.52	-0.361184	0.0828314	18.9827	1.31908e-05	0.000137012
1012072980|	3463.43	-0.0216547	0.0997886	0.0467503	0.828818	0.942141
1012073162|	945.562	-0.521256	0.101607	26.1619	3.13959e-07	4.82891e-06
1012073238|	1476.69	-0.383322	0.06784	31.8722	1.64658e-08	3.21773e-07
1012073308|	2587.12	0.665309	0.0829574	63.6552	1.48214e-15	7.56341e-14
1012073389|	0.417851	0.065676	2.08599	0.00825812	0.927593	0.991418
1012073457|	175.668	-0.19615	0.124218	2.492	0.114426	0.278676
1012073524|	11.9542	0.9051	0.44433	4.11997	0.0423799	0.130271
1012073590|	51722.9	-0.502074	0.19272	6.68755	0.00970884	0.0398701
1012073760|	975.699	-0.144821	0.0696746	4.31551	0.0377665	0.118888
1012073907|	1535.4	0.083044	0.157307	0.278619	0.597608	0.84125
1012073929|	3905.14	-0.518281	0.113262	20.7741	5.16769e-06	5.97031e-05
1012073940|	859.434	-0.0727587	0.0812852	0.800874	0.370832	0.633569
1012074313|	2349.59	0.370052	0.0433141	72.8696	1.38502e-17	8.53666e-16
1012074328|	8134.18	-0.140596	0.0717103	3.83321	0.0502465	0.148739
1012074344|	3478.07	-0.424685	0.197079	4.62025	0.0315966	0.103565
1012074492|	4212.73	-0.00420434	0.0909974	0.00213421	0.963153	1
1012074611|	0.44342	-1.22329	2.59146	0.39819	0.528025	0.786283
1012074623|	1342	-0.00934804	0.0725335	0.0166114	0.897448	0.975481
1012074653|	163.116	0.20917	0.257466	0.659078	0.416886	0.680564
1012074752|	27.4443	0.370759	0.231407	2.5621	0.109453	0.269639
1012074812|	114.327	-0.139181	0.294747	0.221542	0.637868	0.870366
1012074887|	3357.62	-0.353238	0.0750991	22.0766	2.61985e-06	3.25055e-05
1012075018|	924.333	-0.20233	0.0577381	12.2765	0.000458686	0.00309834
1012075168|	1145.46	0.0307939	0.0965864	0.101667	0.749838	0.93717
1012075341|	735.232	-0.0734279	0.0675408	1.18076	0.277201	0.523547
1012075358|	989.473	-0.422986	0.0513179	67.9628	1.66608e-16	9.29208e-15
1012075427|	455.876	0.072195	0.0697786	1.06982	0.300985	0.554239
1012075560|	15.3828	0.801823	0.315756	6.5103	0.0107251	0.043273
1012075598|	402.835	0.0107665	0.119936	0.00805923	0.928467	0.991852
1012075610|	2244.53	0.0968982	0.0534471	3.28581	0.0698812	0.191191
1012075640|	325.744	0.112635	0.0876834	1.65083	0.198846	0.416441
1012075658|	1681.06	0.462027	0.0949869	23.575	1.20141e-06	1.62219e-05
1012075858|	934.671	0.136445	0.0886452	2.36289	0.124252	0.297066
1012075973|	370.06	-0.293101	0.146055	3.97422	0.0462018	0.139302
1012076145|	473.049	-0.195217	0.162103	1.44837	0.228789	0.459017
1012076146|	985.648	-0.199081	0.0741012	7.2151	0.00722928	0.03147
1012076159|	1338.92	-0.32967	0.0705435	21.8083	3.01287e-06	3.67803e-05
1012076177|	657.211	0.490565	0.35469	1.87235	0.171206	0.375756
1012076263|	10.3851	-0.528271	0.391204	1.82074	0.177226	0.384946
1012076283|	549.668	-1.04418	0.409422	6.40711	0.0113664	0.0453308
1012076441|	1214	0.142822	0.055325	6.66035	0.00985815	0.0402778
1012076745|	1084.87	0.117828	0.107731	1.19483	0.274357	0.520098
1012076797|	390.466	0.396564	0.229372	2.98118	0.0842378	0.220537
1012076826|	677.193	-0.17411	0.12391	1.97055	0.16039	0.358351
1012076891|	855.051	-0.0240478	0.0862345	0.0777133	0.780421	0.941233
1012076923|	640.018	0.43936	0.104278	17.6883	2.60227e-05	0.000250003
1012077135|	427.925	-0.387951	0.0662359	34.3469	4.61131e-09	9.93559e-08
1012077222|	2.33291	-1.92347	1.50876	2.08149	0.149095	0.340049
1012077311|	123.77	0.207736	0.159648	1.69093	0.193478	0.408544
1012077746|	572.196	0.129907	0.0705822	3.38838	0.0656574	0.182386
1012077767|	2642.56	-0.228413	0.116813	3.81853	0.0506888	0.14975
1012077837|	8.38698	-2.20468	1.01783	4.66749	0.0307388	0.10124
1012078233|	0.953869	0.50702	1.37666	0.132138	0.716226	0.914524
1012078480|	746.775	0.0575445	0.0909869	0.398928	0.527643	0.785993
1012078795|	19.2191	0.458442	0.316574	2.10202	0.147105	0.336849
1012078902|	79.0277	-0.19402	0.379032	0.261595	0.609027	0.849768
1012078920|	1139.05	1.06592	0.128988	66.6525	3.23848e-16	1.75191e-14
1012078987|	3496.63	0.389589	0.393301	0.899906	0.342807	0.602932
1012079227|	1223.66	-0.0364739	0.0843076	0.186541	0.665811	0.887267
1012079261|	27.5982	0.321146	0.350703	0.836676	0.360349	0.622024
1012079375|	157.329	0.0163864	0.137177	0.0141962	0.905158	0.979613
1012079743|	695.613	0.469663	0.0852746	30.2443	3.80901e-08	6.96311e-07
1012079959|	318.2	-0.24238	0.115942	4.34966	0.0370163	0.117009
1012080092|	120.6	0.00470907	0.177069	0.000703164	0.978845	1
1012080319|	221.569	0.148468	0.133374	1.23375	0.266679	0.510108
1012080320|	222.688	0.277802	0.122404	5.11912	0.0236636	0.0820656
1012080340|	69.2654	0.713394	0.17451	16.7453	4.27486e-05	0.000388903
1012080345|	711.882	-0.534322	0.0919328	33.6609	6.56063e-09	1.38747e-07
1012080488|	1.23661	1.24888	1.21286	1.06364	0.302386	0.555819
1012080529|	18.6594	0.656582	0.26697	6.05986	0.0138289	0.0531907
1012080616|	98.1624	-0.146575	0.132676	1.22061	0.26924	0.513294
1012080788|	710.508	-0.375199	0.136726	7.44323	0.00636753	0.0283468
1012081326|	5088.68	-1.00692	0.18073	30.1391	4.02148e-08	7.30385e-07
1012081597|	277.349	0.726633	0.13093	30.6088	3.15656e-08	5.84671e-07
1012081912|	251.122	0.195777	0.147724	1.74363	0.186679	0.398881
1012082153|	1.41804	0.244579	1.05337	0.0516312	0.820249	0.941233
1012082589|	221.282	-1.12795	0.115016	96.5503	8.70057e-23	8.84406e-21
1012082952|	65.5689	-0.169588	0.196563	0.744426	0.388247	0.652705
1012083019|	1699.27	0.192412	0.0965583	3.96718	0.0463954	0.139819
1012083059|	39.8159	-0.401523	0.228088	3.10116	0.0782363	0.208066
1012083115|	358.333	0.55081	0.146583	13.8981	0.000192993	0.00145533
1012083188|	104.086	0.276645	0.204567	1.82488	0.176733	0.384373
1012083252|	298.161	-0.696709	0.100406	47.9331	4.41007e-12	1.44194e-10
1012083380|	503.924	-0.110084	0.0775958	2.0112	0.156142	0.351194
1012084007|	132.591	0.0342254	0.243977	0.0196748	0.888449	0.970193
1012084650|	830.802	-0.0282973	0.0742931	0.145078	0.703284	0.910071
1012084800|	71.3765	-0.112086	0.191679	0.341524	0.558951	0.811291
1012084839|	966.595	-0.328572	0.0960879	11.6447	0.000643873	0.00412698
1012085030|	438.053	-0.60752	0.0854675	50.4522	1.22105e-12	4.25748e-11
1012085500|	905.749	-0.308599	0.0766421	16.1755	5.7735e-05	0.000505187
1012085982|	133.515	0.42249	0.127793	10.9245	0.000949005	0.00576747
1012086513|	55.4393	0.576938	0.289537	3.9597	0.0466019	0.14029
1012086726|	1220.67	0.167854	0.0616975	7.39663	0.00653463	0.0289816
1012087058|	338.499	0.282451	0.131352	4.5651	0.0326297	0.106121
1012087521|	4.83488	2.00291	0.592846	12.2143	0.000474251	0.00318896
1012088456|	492.458	-0.130171	0.0801292	2.63853	0.1043	0.259684
1012088543|	21.0774	-1.01951	0.370996	7.60024	0.00583607	0.0264322
1012088777|	493.871	-0.586041	0.110748	27.8859	1.28687e-07	2.13135e-06
1012089029|	95.391	0.326604	0.197023	2.70836	0.0998238	0.250993
1012090524|	305.388	-0.564704	0.0993057	32.2969	1.32327e-08	2.63911e-07
1012090564|	136.398	-0.721731	0.259892	7.64031	0.0057078	0.0259679
1012091004|	298.939	0.153917	0.0974194	2.49152	0.114461	0.278733
1012092385|	20.5614	-0.312202	0.271658	1.32112	0.250391	0.487957
1012092461|	234.931	0.119226	0.15509	0.586279	0.443861	0.708229
1012094898|	3.87018	0.0742116	0.619283	0.0143209	0.904745	0.97925
1012094929|	20.9042	-0.0447479	0.273414	0.0267897	0.869987	0.962741
1012095508|	2.37185	0.000934506	0.766424	1.44605e-06	0.999041	1
1012095570|	492.44	0.0321603	0.102478	0.0983896	0.753771	0.939113
1012096368|	169.041	0.311814	0.1288	5.85574	0.0155263	0.0583662
1012096636|	71.6816	-0.351918	0.164361	4.58107	0.032327	0.105356
1012097508|	9.28183	-0.988139	0.432608	5.23645	0.0221183	0.0776899
1012097693|	27.3711	0.438982	0.430679	1.03896	0.308063	0.562668
1012097890|	0	NA	NA	NA	NA	NA
1012097938|	86.3762	0.0720456	0.172419	0.174009	0.676573	0.89475
1012098815|	1.74559	1.44987	0.862234	2.97356	0.0846353	0.221348
1012099271|	18.5663	0.846478	0.260512	10.6511	0.00110008	0.00655444
1012099750|	45.7749	0.656934	0.191273	11.8251	0.000584376	0.00380267
1012100879|	4.3157	0.675401	0.690581	0.93063	0.334699	0.593453
1012101267|	0.510276	-0.429429	1.8042	0.0561897	0.812623	0.941233
1012101326|	0.392367	0.0321238	2.38364	0.000434891	0.983362	1
1012102936|	17.5844	-0.359853	0.423169	0.722929	0.395185	0.659007
1012103838|	31.1708	1.02832	0.265952	14.9605	0.000109787	0.000885919
1012104594|	0.429686	-1.43173	1.99172	0.808919	0.36844	0.631024
1012104892|	12.8712	-0.234574	0.356373	0.434369	0.509853	0.769944
1012105589|	8.32172	-0.0892704	0.411905	0.0468772	0.828589	0.942042
1012106429|	40.0451	-0.304584	0.216436	1.97876	0.159521	0.356788
1012106954|	58.5712	0.359676	0.252695	1.95387	0.162171	0.361374
1012107595|	420.042	-0.127363	0.117245	1.17955	0.277447	0.523867
1012153327|	3331.16	-0.183331	0.108994	2.81352	0.0934729	0.238281
1012153353|	2893.25	-0.226196	0.0661465	11.6793	0.000632	0.0040612
1012153417|	1029.77	-0.395177	0.119481	10.8914	0.000966094	0.00585721
1012153931|	3325.18	-0.0174728	0.0796459	0.0481272	0.826355	0.941233
1012154025|	2295.5	0.00210648	0.0928895	0.000514226	0.981908	1
1012154731|	266.897	-0.591632	0.0962025	37.831	7.71464e-10	1.89366e-08
1012154814|	818.083	-0.28647	0.0836584	11.7118	0.000621041	0.00400918
1012154984|	402.671	-0.0222693	0.113976	0.038156	0.84513	0.949204
1012155050|	112.409	0.403578	0.277592	2.03869	0.153341	0.347035
1012155088|	997.089	0.220206	0.100899	4.75935	0.0291396	0.0969104
1012155373|	301.658	-0.202153	0.107125	3.55902	0.0592228	0.168466
1012155519|	0.292184	-1.06644	2.82275	0.0933743	0.759931	0.941233
1012155533|	364.963	0.286461	0.174184	2.69923	0.100397	0.252132
1012155559|	2526.47	-0.194945	0.0634586	9.43192	0.00213241	0.0115679
1012155808|	201.905	-0.533309	0.128401	17.2377	3.29825e-05	0.000308862
1012155947|	112.03	0.281031	0.232623	1.45575	0.227608	0.457373
1012155955|	22.5142	-0.120088	0.319967	0.140393	0.70789	0.9116
1012156063|	320.865	0.346533	0.116238	8.82387	0.00297316	0.0152338
1012159068|	65.7096	0.409556	0.174239	5.51174	0.0188892	0.0684982
XB-GENE-12440940|epo	0.621591	0.797879	1.50195	0.34161	0.558901	0.811271
XB-GENE-6453954|dbi	2604.52	-0.144024	0.0968397	2.21069	0.137058	0.319265
XB-GENE-6453962|srp9	782.826	-0.00438972	0.108718	0.00162399	0.967855	1
XB-GENE-6453972|psmb4	3632.09	0.0134513	0.067511	0.0395991	0.842266	0.947507
XB-GENE-6453983|tpd52l2	2367.76	0.300628	0.0856199	12.3085	0.000450889	0.00305386
XB-GENE-6453993|zyx	2050.55	0.261963	0.154164	2.82526	0.0927919	0.237
XB-GENE-6454004|glt8d1	1523.44	-0.506624	0.0909209	30.8685	2.76113e-08	5.15978e-07
XB-GENE-6454013|pgap2	492.655	-0.206006	0.0772294	7.1146	0.00764586	0.0329365
XB-GENE-6454019|timm17b	20.4849	0.350757	0.30801	1.29771	0.254631	0.493655
XB-GENE-6454027|lrch4	923.262	-0.140262	0.073982	3.58791	0.0582012	0.16633
XB-GENE-6454036|tmem203	886.53	0.0144583	0.106157	0.0185437	0.891683	0.972237
XB-GENE-6454077|pcgf1	304.084	-0.536158	0.136108	15.4324	8.55085e-05	0.000713061
XB-GENE-6454149|eln1	1.61416	-1.88671	1.09263	2.96668	0.0849962	0.221969
XB-GENE-6454160|rab43	2111.43	0.265008	0.101753	6.76719	0.00928491	0.0385416
XB-GENE-6454172|vamp8	33.1772	0.0321263	0.237128	0.0182368	0.892577	0.972679
XB-GENE-6454222|bop1	4891.79	-0.0394795	0.0840905	0.220335	0.638784	0.871051
XB-GENE-6454235|lmo1	379.208	0.107986	0.0835701	1.66852	0.196457	0.412948
XB-GENE-6454242|gdf6	97.6818	0.0203371	0.178677	0.0129495	0.9094	0.981507
XB-GENE-6454262|actr8	507.218	0.058882	0.0916999	0.412381	0.520764	0.779939
XB-GENE-6454385|rab11fip4	285.283	0.247127	0.128767	3.67974	0.0550774	0.159244
XB-GENE-6454464|pygo2	3277.87	0.051899	0.0822143	0.398382	0.527926	0.786182
XB-GENE-6454608|mpv17	127.981	-0.446968	0.121137	13.64	0.000221412	0.00163875
XB-GENE-6454624|maf1	790.612	-0.111661	0.0695177	2.5784	0.108331	0.267711
XB-GENE-6454649|pam16	668.203	-0.262877	0.0952956	7.58482	0.0058862	0.0266162
XB-GENE-6454651|mtdh	8962.12	-0.200149	0.0716523	7.7776	0.0052898	0.0243601
XB-GENE-6454664|adck5	229.808	0.315861	0.118431	7.10071	0.00770534	0.0331248
XB-GENE-6454706|mrpl2	534.915	-0.315839	0.105259	8.99393	0.00270878	0.0140911
XB-GENE-6454709|krtcap2	1992.51	-0.177152	0.100115	3.12844	0.0769372	0.205755
XB-GENE-6454723|eno3	646.352	-0.0600378	0.321732	0.0346562	0.852318	0.952777
XB-GENE-6454871|slco1a2	8.74451	0.759041	0.382136	3.98395	0.0459358	0.138687
XB-GENE-6454877|mrps26	1541.98	-0.112476	0.0603372	3.47412	0.0623359	0.175206
XB-GENE-6454885|gpn1	1420.19	0.272541	0.136472	3.97747	0.0461127	0.1391
XB-GENE-6454898|slc29a1	1080.07	-0.893995	0.154771	32.865	9.87853e-09	2.00991e-07
XB-GENE-6454901|aspdh	76.0214	0.272792	0.174429	2.43939	0.118322	0.286009
XB-GENE-6454917|rusc1	463.51	0.521329	0.109102	22.6406	1.95309e-06	2.49041e-05
XB-GENE-6454921|actl6b	2.98195	-0.319115	0.92645	0.118242	0.73095	0.924329
XB-GENE-6454922|gripap1	1486.81	-0.00261135	0.178794	0.00021049	0.988424	1
XB-GENE-6454934|wdr4	1690.07	-0.0083583	0.12631	0.00437196	0.947282	1
XB-GENE-6454943|pop7	934.893	0.145165	0.0772766	3.52381	0.0604932	0.171254
XB-GENE-6454976|c7orf59	381.82	-0.437755	0.126398	11.8801	0.000567369	0.00371212
XB-GENE-6455175|c1orf151	891.787	-0.335245	0.0818668	16.7389	4.28931e-05	0.000390076
XB-GENE-6455199|itgb5	1523.33	-0.0728151	0.0781598	0.867894	0.351539	0.612436
XB-GENE-6455203|tdrd1	43.0491	-0.0517974	0.231283	0.0498127	0.823389	0.941233
XB-GENE-6455206|psmf1	138.19	-1.21611	0.170335	49.864	1.64781e-12	5.66707e-11
XB-GENE-6455225|dtna	42.6969	0.171201	0.221216	0.597147	0.439669	0.703721
XB-GENE-6455247|tstd1	457.408	0.308539	0.117379	6.82228	0.00900274	0.0376181
XB-GENE-6455266|cnpy3	1580.49	0.145829	0.0654787	4.95856	0.0259618	0.0884061
XB-GENE-6455271|coil	883.647	0.510005	0.0777918	42.7967	6.07336e-11	1.74576e-09
XB-GENE-6455289|pqbp1	812.772	-0.0215681	0.114479	0.0354391	0.850679	0.9519
XB-GENE-6455308|sergef	129.117	-0.277521	0.129474	4.58845	0.0321881	0.105047
XB-GENE-6455315|pdia5	2648.88	-0.221827	0.0852428	6.76571	0.0092926	0.0385608
XB-GENE-6455321|fam122b	366.875	-0.240916	0.0954753	6.36383	0.011647	0.046296
XB-GENE-6455325|pole3	689.509	-0.106826	0.0764486	1.9515	0.162426	0.361703
XB-GENE-6455341|znf516	1334.42	-0.00438249	0.0508336	0.00743169	0.931302	0.993797
XB-GENE-6455353|cda	60.5696	-1.1994	0.325123	13.1566	0.000286506	0.00205478
XB-GENE-6455361|sdc2	903.531	0.189064	0.0828076	5.20329	0.0225441	0.0789436
XB-GENE-6455381|kif17	898.573	-0.106064	0.108202	0.957183	0.327898	0.585782
XB-GENE-6455404|hrsp12	208.977	-0.760783	0.149469	25.5384	4.33674e-07	6.50355e-06
XB-GENE-6455410|gabarap	1188.72	0.0981337	0.0929312	1.10789	0.292541	0.544135
XB-GENE-6455415|xpnpep1	1656.34	-0.47764	0.0929743	26.2872	2.9423e-07	4.55045e-06
XB-GENE-6455424|timmdc1	251.286	0.0781314	0.18014	0.187928	0.664647	0.886512
XB-GENE-6455426|ndufb4	14.7623	-0.0839759	0.331917	0.0635712	0.800938	0.941233
XB-GENE-6455435|arhgap8	892.412	0.0223272	0.116405	0.0367679	0.847938	0.950529
XB-GENE-6455436|phf23	1116.72	0.0547101	0.0805843	0.460571	0.497357	0.758125
XB-GENE-6455449|ptdss1	577.771	-0.21717	0.109556	3.89984	0.0482908	0.144084
XB-GENE-6455471|znf407	356.258	0.163448	0.0959167	2.89538	0.0888336	0.229189
XB-GENE-6455475|yipf3	2295.21	-0.175421	0.122361	2.05383	0.151823	0.344462
XB-GENE-6455482|wee1	2156.87	0.552269	0.138691	15.5039	8.23361e-05	0.000690719
XB-GENE-6455532|c6orf154	50.9966	-0.212113	0.214278	0.97748	0.322822	0.579837
XB-GENE-6455564|poglut1	781.725	-0.0511926	0.099659	0.263996	0.607388	0.848952
XB-GENE-6455569|rpl30	44.39	0.502111	0.507681	0.964091	0.326158	0.58375
XB-GENE-6455573|nkain4	1168.12	-0.163171	0.116936	1.93947	0.163726	0.36387
XB-GENE-6455699|c19orf39	5.23667	-0.391958	0.580625	0.454691	0.500116	0.760537
XB-GENE-6455712|tesk1	355.951	-0.0729182	0.144442	0.254285	0.614074	0.853275
XB-GENE-6455737|rpusd4	408.673	-0.217127	0.089049	5.94478	0.0147609	0.056015
XB-GENE-6455755|snapc2	799.633	-0.247963	0.102634	5.81077	0.0159283	0.059593
XB-GENE-6455757|pigx	224.383	-0.218922	0.134193	2.65881	0.102978	0.25718
XB-GENE-6455809|sox15	644.238	0.0628519	0.103699	0.367261	0.544501	0.800303
XB-GENE-6455833|c6orf108	162.174	0.337809	0.135476	6.19205	0.0128325	0.0500843
XB-GENE-6455845|c12orf23	3773.84	-0.321475	0.0824177	15.1501	9.92933e-05	0.000812954
XB-GENE-6455855|dnai1	1207.52	-0.0998852	0.108621	0.845589	0.357803	0.619401
XB-GENE-6455857|c8orf55	25.7679	-0.127542	0.264925	0.230971	0.630805	0.866215
XB-GENE-6455884|otud5	2244.05	0.255651	0.0655528	15.1922	9.71053e-05	0.00079789
XB-GENE-6455885|c16orf80	1566.67	0.210165	0.0875198	5.75942	0.0164005	0.0610513
XB-GENE-6455900|cyc1	4620.68	-0.462458	0.0753924	37.345	9.89758e-10	2.39681e-08
XB-GENE-6460765|rrp36	3212.35	-0.185683	0.0604369	9.43063	0.00213391	0.0115735
XB-GENE-6460895|afap1l2	58.7669	0.134101	0.348018	0.148274	0.70019	0.908398
XB-GENE-6461046|lrtm1	223.268	-0.779466	0.159927	23.3799	1.32963e-06	1.77629e-05
XB-GENE-6461048|tmub1	628.669	-0.160884	0.0654145	6.04996	0.0139066	0.0534324
XB-GENE-6461049|rab40c	10.7335	0.331215	0.363823	0.828036	0.362841	0.624658
XB-GENE-6461129|pop1	505.041	-0.234828	0.122381	3.67933	0.0550911	0.159265
XB-GENE-6503117|uxt	538.986	0.150471	0.0691104	4.74081	0.0294552	0.0977406
XB-GENE-6513179|epb41l4b	25.5809	-0.308889	0.249305	1.53391	0.215526	0.439757
XB-GENE-6538667|dnajc5	2864.72	-0.0689574	0.0772822	0.795497	0.372443	0.634858
Xetro.A00001|aqp3	1407.04	0.0939284	0.187827	0.248085	0.618427	0.856542
Xetro.A00002|	0.52566	0.774089	1.6073	0.348279	0.555089	0.80839
Xetro.A00003|nol6	6304.21	-0.0189633	0.0828613	0.0523699	0.81899	0.941233
Xetro.A00005|ube2r2	941.27	0.0782881	0.14143	0.306188	0.580029	0.827173
Xetro.A00006|ubap2	10980.5	0.0194341	0.0923485	0.0442116	0.83346	0.945194
Xetro.A00007|dcaf12	399.921	0.253753	0.0970206	6.82049	0.00901178	0.0376496
Xetro.A00008|ubap1	1026.45	0.263757	0.0689938	14.5956	0.000133227	0.00105249
Xetro.A00010|kif24	297.144	-0.294458	0.130976	5.03858	0.0247888	0.0851596
Xetro.A00012|nudt2	1191.65	0.256532	0.195677	1.71377	0.190497	0.404026
Xetro.A00013|	5.96072	-0.569942	0.561775	1.01914	0.312722	0.568035
Xetro.A00014|vwa5a	633.772	-0.0193559	0.112822	0.0291522	0.864428	0.959289
Xetro.A00015|	0	NA	NA	NA	NA	NA
Xetro.A00017|dnajb5	462.269	-0.205248	0.131666	2.42689	0.119269	0.287719
Xetro.A00018|	18.3118	-0.000292731	0.315917	7.28654e-07	0.999319	1
Xetro.A00019|	7.69392	0.243438	0.417796	0.339458	0.560142	0.812323
Xetro.A00020|vcp	16698.2	-0.0148692	0.0985402	0.0227684	0.880061	0.96679
Xetro.A00021|fancg	455.206	-0.640724	0.107991	35.0656	3.1878e-09	7.01845e-08
Xetro.A00022|	1.143	-0.712063	1.02578	0.489046	0.484353	0.747391
Xetro.A00023|	5.45632	0.915362	0.535018	2.96457	0.0851073	0.222183
Xetro.A00024|mosc1	53.4485	0.31156	0.21137	2.17441	0.140324	0.32531
Xetro.A00025|stoml2	1728.22	-0.644354	0.0701721	83.6911	5.78455e-20	4.57125e-18
Xetro.A00027|kiaa1539	879.584	0.180436	0.0918237	3.85579	0.0495744	0.14713
Xetro.A00028|unc13a	536.741	-0.373709	0.0919183	16.4807	4.91489e-05	0.000439515
Xetro.A00029|	0.22888	0.0203653	3.05392	-0.00177835	1	1
Xetro.A00030|unnamed	2017.9	0.201379	0.106785	3.52376	0.0604949	0.171254
Xetro.A00031|rusc2	99.2893	0.0443319	0.123483	0.128863	0.719614	0.916848
Xetro.A00032|	6.6815	0.967167	0.455473	4.53998	0.0331121	0.107346
Xetro.A00033|	32.5528	-0.155426	0.388588	0.153412	0.695296	0.906041
Xetro.A00034|	274.469	0.0611194	0.151455	0.161931	0.687385	0.902139
Xetro.A00035|npr2	207.619	0.411514	0.175628	5.39043	0.0202475	0.0723019
Xetro.A00036|	0.050651	0.513004	3.72496	0.0531889	0.817604	0.941233
Xetro.A00037|unnamed	1.17054	1.10873	1.20391	0.868581	0.351348	0.612379
Xetro.A00038|	5.64869	0.765557	0.521595	2.11871	0.145509	0.334044
Xetro.A00039|	3.7446	-0.392757	0.79782	0.239075	0.624875	0.862098
Xetro.A00040|	3.14101	0.198096	0.689618	0.0825708	0.773843	0.941233
Xetro.A00041|	2.41866	0.994037	0.830094	1.40584	0.235748	0.468304
Xetro.A00042|	1.98329	-0.39385	0.932943	0.170447	0.679715	0.896694
Xetro.A00043|	1.60348	2.18999	1.02732	4.95448	0.0260231	0.0885671
Xetro.A00044|	5.39552	0.433771	0.5449	0.630798	0.427063	0.690723
Xetro.A00045|cntfr	104.869	0.108525	0.135251	0.643191	0.422558	0.685629
Xetro.A00047|fn3krp	145.755	-0.636672	0.13588	21.8966	2.87743e-06	3.53151e-05
Xetro.A00048|	0.179489	1.49171	3.71727	0.360651	0.548145	0.802869
Xetro.A00049|	1.44775	-0.662668	1.02427	0.419411	0.517231	0.776355
Xetro.A00050|	2.84595	-0.0384774	0.78509	0.00233722	0.961441	1
Xetro.A00051|	0	NA	NA	NA	NA	NA
Xetro.A00052|cntnap5	7.66555	-0.0387087	0.375273	0.0106367	0.917856	0.986159
Xetro.A00054|aqp7	2.60049	0.43451	0.843307	0.255794	0.613025	0.852682
Xetro.A00055|	0	NA	NA	NA	NA	NA
Xetro.A00056|c18orf10	97.8938	-0.0394757	0.160159	0.0605386	0.805647	0.941233
Xetro.A00057|	59.091	-0.000300467	0.17641	2.73918e-06	0.998679	1
Xetro.A00058|kiaa1328	36.0638	0.336386	0.222978	2.27479	0.131493	0.310317
Xetro.A00059|celf4	44.31	0.204118	0.436894	0.216231	0.641927	0.873304
Xetro.A00060|	8.95291	0.284005	0.424502	0.444117	0.505142	0.76518
Xetro.A00062|	0.205001	-0.448771	3.14262	0.0655302	0.79796	0.941233
Xetro.A00063|	1.19597	0.988638	1.31914	0.554391	0.456529	0.720912
Xetro.A00064|	0	NA	NA	NA	NA	NA
Xetro.A00065|	0.0544892	0.0321138	3.72496	1.31216e-05	0.99711	1
Xetro.A00067|	0.56465	0.156996	1.58872	-0.00336173	1	1
Xetro.A00068|pik3c3	693.723	-0.138685	0.0954114	2.11121	0.146223	0.335439
Xetro.A00069|	0.706601	0.0791832	1.41519	0.00314762	0.955259	1
Xetro.A00070|	0.2277	0.513017	3.05971	0.0595171	0.807261	0.941233
Xetro.A00071|	0.392592	1.33059	2.7951	0.389407	0.532611	0.789382
Xetro.A00072|syt4	354.931	0.394821	0.102236	14.8839	0.000114333	0.000918195
Xetro.A00073|ska1	1056.97	-0.182956	0.082914	4.85927	0.0274979	0.0926113
Xetro.A00074|	0.050651	0.513004	3.72496	0.0531889	0.817604	0.941233
Xetro.A00075|me2	1772.28	0.0626208	0.0654887	0.91392	0.339076	0.598584
Xetro.A00076|elac1	568.898	0.0301805	0.0863866	0.12178	0.727112	0.921858
Xetro.A00077|smad4.1	4887.42	0.0799909	0.0779622	1.05252	0.304927	0.558767
Xetro.A00078|lipg	223.621	-1.02778	0.161043	40.249	2.23572e-10	5.95145e-09
Xetro.A00081|	57.4721	-0.0332892	0.345079	0.00916497	0.923732	0.98958
Xetro.A00082|acaa2	3155.52	-0.130316	0.109429	1.40874	0.235266	0.467731
Xetro.A00083|dym	234.304	-0.740189	0.119458	38.2777	6.13584e-10	1.54062e-08
Xetro.A00084|	222.294	-0.590254	0.125493	22.0514	2.65452e-06	3.28351e-05
Xetro.A00087|smad7	1621.25	0.392416	0.120756	10.5034	0.00119156	0.00701658
Xetro.A00088|ctif	956.186	0.39604	0.114762	11.812	0.000588498	0.00382448
Xetro.A00089|	0	NA	NA	NA	NA	NA
Xetro.A00090|ccdc11	716.95	0.524852	0.127839	16.7542	4.25476e-05	0.000387354
Xetro.A00091|myo5b	1212.37	-0.300306	0.106565	7.92346	0.00487978	0.0227973
Xetro.A00092|	10.9395	0.292306	2.5974	0.0122294	0.911944	0.982701
Xetro.A00093|	0.0478992	0.0321138	3.72496	1.31216e-05	0.99711	1
Xetro.A00094|setbp1	3312.16	0.191881	0.111547	2.94306	0.0862473	0.22433
Xetro.A00095|	2.53144	0.587473	0.764462	0.589813	0.442491	0.706893
Xetro.A00096|c18orf32	676.816	-0.306136	0.0848204	12.9988	0.000311689	0.00221647
Xetro.A00097|rpl17	27913.2	0.0967103	0.063461	2.32015	0.127708	0.303352
Xetro.A00098|zbtb7c	74.0902	-0.0306531	0.172472	0.0315935	0.858923	0.95626
Xetro.A00099|smad3	2515.79	0.141418	0.050956	7.69943	0.00552383	0.0252448
Xetro.A00101|	1.48963	0.0102777	0.959446	0.000113909	0.991484	1
Xetro.A00102|	0.170065	-1.38808	3.71882	0.331621	0.564706	0.815588
Xetro.A00103|ier3ip1	151.813	0.608445	0.122506	24.6629	6.8285e-07	9.76957e-06
Xetro.A00104|hdhd2	85.2912	0.0838201	0.212176	0.155948	0.692915	0.90518
Xetro.A00105|katnal2	244.598	-0.0742805	0.118269	0.393294	0.530573	0.788101
Xetro.A00106|pias2	317.321	-0.0146803	0.109348	0.0180206	0.893212	0.973042
Xetro.A00107|eef2.2	1347.12	0.52043	0.110802	21.9345	2.82113e-06	3.46917e-05
Xetro.A00108|siglec15	0.114051	0.513004	3.72496	0.0554256	0.813878	0.941233
Xetro.A00109|epg5	762.05	0.236822	0.0790572	8.96697	0.00274904	0.0142711
Xetro.A00110|pstpip2	15.621	-0.882368	0.358838	6.12928	0.0132961	0.0515411
Xetro.A00111|atp5a1	35510.5	-0.3396	0.101546	11.065	0.000879743	0.00540913
Xetro.A00112|haus1	99.3802	0.204327	0.157658	1.67718	0.195299	0.4112
Xetro.A00113|fdx1l	468.969	0.124635	0.0631024	3.90221	0.0482226	0.143914
Xetro.A00114|c18orf25	1337.39	0.36087	0.0805042	19.9962	7.75962e-06	8.54576e-05
Xetro.A00115|rnf165	51.895	-0.528252	0.221665	5.66775	0.0172796	0.0637498
Xetro.A00116|loxhd1	335.048	-0.180915	0.122097	2.19556	0.138409	0.32172
Xetro.A00117|	0.0538014	-0.448776	3.72496	0.049197	0.824467	0.941233
Xetro.A00118|st8sia5	28.7442	-0.61518	0.336535	3.34748	0.0673079	0.185845
Xetro.A00119|	0	NA	NA	NA	NA	NA
Xetro.A00120|slc14a2	30.093	0.670894	0.345627	3.72246	0.0536851	0.156276
Xetro.A00121|	4.64174	1.77733	0.680055	6.72578	0.00950293	0.0392527
Xetro.A00122|	0.772848	-0.271391	1.55848	0.0401995	0.841091	0.946946
Xetro.A00123|	1.46092	1.98666	1.16038	2.64216	0.104062	0.25922
Xetro.A00124|	6.23399	1.15348	0.478838	5.90556	0.0150932	0.0570589
Xetro.A00125|	17.0837	0.278898	0.387846	0.515199	0.472897	0.736517
Xetro.A00126|	45.5947	0.416137	0.281487	2.17629	0.140152	0.324941
Xetro.A00127|plk2	2845.51	0.822611	0.125068	42.3317	7.70354e-11	2.18201e-09
Xetro.A00128|unnamed	17.8912	0.826911	0.338017	6.00506	0.0142649	0.0545102
Xetro.A00129|dazl	275.154	-0.359502	0.22411	2.56856	0.109007	0.268999
Xetro.A00130|rab3c	1702.98	-0.0130836	0.0824754	0.0251473	0.874	0.963625
Xetro.A00131|	2.41433	0.568468	0.775482	0.528435	0.467265	0.730997
Xetro.A00132|pde4d	190.829	0.346111	0.131816	6.87755	0.00872852	0.0366457
Xetro.A00134|	0.282729	0.0321244	2.93124	0.000861763	0.976581	1
Xetro.A00135|	0.27204	-0.448773	2.95537	0.0709908	0.7899	0.941233
Xetro.A00136|depdc1b	3413.26	-0.0616857	0.0788171	0.610634	0.434549	0.69841
Xetro.A00137|	1.39158	1.25176	0.980312	1.69615	0.192792	0.407452
Xetro.A00138|	27.766	4.84659	0.533677	86.5584	1.35672e-20	1.13627e-18
Xetro.A00139|gpbp1	363.626	0.00845933	0.0971178	0.00758672	0.930591	0.993312
Xetro.A00140|mier3	4553.37	-0.00867601	0.0788349	0.0120728	0.912508	0.982925
Xetro.A00141|c5orf35	70.7186	-0.794357	0.185503	18.3289	1.85862e-05	0.000185487
Xetro.A00142|map3k1	5922.98	0.250286	0.0938739	7.06035	0.00788087	0.0336955
Xetro.A00143|	0.373113	-0.744196	2.32769	0.197637	0.656635	0.881845
Xetro.A00144|ankrd55	34.0026	-0.720593	0.254776	8.01106	0.00464926	0.021854
Xetro.A00145|il6st	3447.71	0.591927	0.106019	30.8371	2.80617e-08	5.23618e-07
Xetro.A00146|	2224.88	0.639006	0.094741	45.0956	1.87644e-11	5.71295e-10
Xetro.A00147|ddx4	1853.86	0.0447149	0.109005	0.168171	0.681742	0.898401
Xetro.A00148|slc38a9	896.775	-0.484137	0.0754581	41.0121	1.5129e-10	4.11865e-09
Xetro.A00149|ppap2a	1045.45	0.0851133	0.0753321	1.2751	0.258813	0.499572
Xetro.A00150|	0.573461	-0.253905	1.70251	0.0224155	0.880987	0.967114
Xetro.A00151|skiv2l2	5986.6	0.0943785	0.056811	2.75645	0.0968632	0.245262
Xetro.A00152|dhx29	4145.27	0.0196789	0.0648854	0.0919168	0.761754	0.941233
Xetro.A00153|ccno	104.914	0.225865	0.151774	2.20922	0.137188	0.319539
Xetro.A00154|	73.5628	-0.714888	0.196863	13.151	0.000287364	0.00206034
Xetro.A00155|gpx8	1028.36	0.405158	0.101683	15.8029	7.02952e-05	0.000599686
Xetro.A00156|cdc20b	45.8011	-0.426148	0.329168	1.6701	0.196245	0.412674
Xetro.A00157|unnamed	37.0937	-1.20342	0.222593	29.7295	4.96731e-08	8.87295e-07
Xetro.A00158|unnamed	0.267037	1.01053	2.97462	0.228985	0.632277	0.866725
Xetro.A00159|esm1	19.565	0.480544	0.337008	2.04049	0.15316	0.346747
Xetro.A00160|gzma	3.68811	1.45285	0.664351	4.92013	0.0265455	0.0900169
Xetro.A00161|cspg4	1065.9	-0.425296	0.0889239	22.692	1.90157e-06	2.43457e-05
Xetro.A00162|	9.44392	0.361244	0.41073	0.773243	0.379216	0.642234
Xetro.A00163|mapk4	97.9563	0.00475618	0.154606	0.000943961	0.97549	1
Xetro.A00164|unnamed	0.321456	0.0236684	2.42166	1.29476e-05	0.997129	1
Xetro.A00165|	10.2761	0.403796	0.479288	0.710824	0.39917	0.662847
Xetro.A00166|	0.257817	-1.69222	2.95184	0.63205	0.426604	0.69035
Xetro.A00167|	2.38609	0.550473	0.812457	0.45844	0.498354	0.758956
Xetro.A00168|	5.06777	0.756428	0.62258	1.47528	0.224514	0.452854
Xetro.A00169|	1.34929	0.559321	1.35664	0.140556	0.707729	0.9116
Xetro.A00170|	0.416095	-0.50396	2.64617	0.0498153	0.823385	0.941233
Xetro.A00171|	2.98238	0.408771	0.708274	0.333068	0.563858	0.814947
Xetro.A00172|	2.33892	0.0706066	0.844883	0.00655908	0.935451	0.995999
Xetro.A00173|	0.674284	-0.696896	1.5048	0.215851	0.642219	0.873406
Xetro.A00175|	0.689718	1.46325	2.0041	0.560012	0.454255	0.718976
Xetro.A00176|	1.28953	0.240781	1.06224	0.0503451	0.822464	0.941233
Xetro.A00177|baat	69.3651	-0.00436056	0.32121	0.000184305	0.989168	1
Xetro.A00178|unnamed	1192.34	-0.0434653	0.163369	0.0693265	0.79232	0.941233
Xetro.A00179|	1.92297	2.9511	1.01961	9.39341	0.00217767	0.0117729
Xetro.A00180|mex3c	3470.51	0.159355	0.0598585	7.08234	0.00778473	0.0333921
Xetro.A00181|	0.0530645	0.513004	3.72496	0.0554256	0.813878	0.941233
Xetro.A00182|	0.05927	0.0321138	3.72496	1.31216e-05	0.99711	1
Xetro.A00183|	10.7223	0.490839	0.373441	1.72147	0.189504	0.402529
Xetro.A00184|dcc	445.501	0.693667	0.159014	18.8313	1.42802e-05	0.000146635
Xetro.A00185|	7.82922	0.608461	0.429047	2.02778	0.154447	0.348673
Xetro.A00186|	0.181325	0.0321205	3.72496	0.000169983	0.989598	1
Xetro.A00187|mbd2	38.0631	0.258022	0.299856	0.733875	0.39163	0.655638
Xetro.A00188|poli	408.073	0.0137653	0.0960989	0.0204789	0.886208	0.969425
Xetro.A00189|stard6	265.005	-0.212456	0.149773	2.00874	0.156396	0.351482
Xetro.A00190|c18orf54	790.275	0.0160685	0.0772241	0.0432707	0.835216	0.945194
Xetro.A00191|unnamed	1173.89	1.31381	0.540792	5.39553	0.0201884	0.0721886
Xetro.A00192|	0.885167	1.53224	1.51264	1.08044	0.298599	0.551335
Xetro.A00193|	0.27121	0.513014	2.90128	0.0850297	0.770594	0.941233
Xetro.A00194|	52.8211	1.30701	0.566167	5.05363	0.0245744	0.0845382
Xetro.A00195|rab27b	2847.81	-0.47571	0.0907016	27.2664	1.77269e-07	2.87381e-06
Xetro.A00196|	1.97593	1.20824	1.17379	0.989614	0.319837	0.576282
Xetro.A00197|ccdc68	461.102	0.356586	0.121185	8.63768	0.00329281	0.01656
Xetro.A00198|tcf4	1461.34	-0.226521	0.0955985	5.59668	0.0179945	0.0659146
Xetro.A00201|txnl1	2803.82	-0.0904665	0.1038	0.756413	0.384453	0.647742
Xetro.A00202|wdr7	878.473	0.133961	0.0763939	3.07001	0.0797489	0.211087
Xetro.A00203|	1335.84	0.193529	0.0751613	6.61682	0.010102	0.0410876
Xetro.A00204|st8sia3	185.71	0.483877	0.154497	9.78494	0.00175946	0.00980857
Xetro.A00205|onecut2	232.995	0.612044	0.163387	13.8947	0.000193346	0.00145712
Xetro.A00206|	3377.78	0.140411	0.14761	0.902963	0.341989	0.602207
Xetro.A00207|fech	3477.43	0.193282	0.157837	1.49353	0.221669	0.448479
Xetro.A00208|nars	4674.57	-0.36064	0.134326	7.16106	0.00745032	0.0322485
Xetro.A00209|atp8b1	3569.13	-0.11889	0.0683367	3.02413	0.0820344	0.21594
Xetro.A00210|elovl7	3625.02	-0.0668827	0.111506	0.358518	0.54933	0.803801
Xetro.A00211|	0.233484	1.01278	3.68649	0.153936	0.694802	0.905837
Xetro.A00212|hps5	589.065	-0.0450789	0.102345	0.19357	0.659961	0.884193
Xetro.A00213|ndufaf2	16.6456	0.0538697	0.33419	0.0258696	0.872219	0.963509
Xetro.A00214|c5orf43	1774.7	0.00139263	0.0862522	0.000260673	0.987118	1
Xetro.A00215|zswim6	3570.45	0.054861	0.0611166	0.80567	0.369403	0.632004
Xetro.A00216|kif2a	1919.84	-0.116927	0.0665867	3.07867	0.0793255	0.210209
Xetro.A00217|dimt1l	2075.72	-0.693293	0.0752931	84.0085	4.92651e-20	3.93014e-18
Xetro.A00218|ipo11	2594.41	-0.58836	0.0994242	34.7263	3.79479e-09	8.26105e-08
Xetro.A00219|htr1a	16.7421	-0.329744	0.39094	0.711956	0.398795	0.662705
Xetro.A00220|rnf180	99.0606	-0.0273267	0.161988	0.0284351	0.86609	0.960333
Xetro.A00221|rgs7bp	94.8241	0.158458	0.144347	1.20597	0.272133	0.517516
Xetro.A00222|fam159b	2.87639	-0.408757	0.792041	0.317118	0.573345	0.822065
Xetro.A00223|cwc27	897.46	-0.322811	0.0650992	24.5757	7.14473e-07	1.01643e-05
Xetro.A00224|adamts6	552.702	-0.199335	0.103574	3.69874	0.0544536	0.157893
Xetro.A00225|cenpk	1283.45	-0.0108517	0.0643979	0.0283875	0.866201	0.960333
Xetro.A00226|ppwd1	1793.76	0.104843	0.0549165	3.64288	0.0563096	0.162007
Xetro.A00227|trim23	2577.92	0.0294606	0.0561453	0.275215	0.599855	0.843052
Xetro.A00228|c5orf44	1060.01	-0.0477113	0.0769414	0.384203	0.535362	0.792075
Xetro.A00229|	130.473	0.139843	0.161638	0.741136	0.389297	0.653498
Xetro.A00230|sgtb	10.3467	0.554102	0.413046	1.8068	0.178892	0.387267
Xetro.A00231|nln	218.825	-0.0106012	0.194425	0.00297424	0.956508	1
Xetro.A00232|	2.69845	0.580332	0.999524	0.362125	0.547329	0.802219
Xetro.A00233|erbb2ip	2955.38	0.225811	0.0617811	13.3442	0.000259218	0.00188155
Xetro.A00234|srek1	2420.36	-0.0865883	0.0580507	2.22274	0.135992	0.317633
Xetro.A00235|	6.42323	-0.420517	0.491537	0.730448	0.392738	0.656708
Xetro.A00236|	2.89764	0.0324028	0.711379	0.00203807	0.963992	1
Xetro.A00237|mast4	943.292	-0.442986	0.0687871	41.3715	1.25881e-10	3.47191e-09
Xetro.A00238|cd180	0.0556095	0.513007	3.72496	0.0530998	0.817755	0.941233
Xetro.A00239|pik3r1	5703.71	0.0702279	0.0714542	0.964238	0.326122	0.583726
Xetro.A00240|slc30a5	2826.49	-0.350116	0.0812774	18.4386	1.75463e-05	0.000176295
Xetro.A00241|ccnb1	4.51024	-0.0792189	0.547875	0.0207897	0.885353	0.96908
Xetro.A00242|	0.806239	-1.51031	1.73042	0.780135	0.3771	0.639566
Xetro.A00243|	0.058235	0.513004	3.72496	0.0601065	0.806328	0.941233
Xetro.A00244|cenph	512.167	-0.235653	0.0813247	8.37235	0.00380974	0.0186159
Xetro.A00245|	5.11633	0.398936	0.570749	0.472686	0.491754	0.753319
Xetro.A00246|	11.6203	1.18021	0.403088	8.63557	0.00329662	0.0165679
Xetro.A00247|	262.429	0.389413	0.178434	4.67077	0.0306802	0.101087
Xetro.A00248|	15.7351	0.901356	0.283508	10.2895	0.00133791	0.00777307
Xetro.A00249|	1.9355	0.849095	0.848523	0.981027	0.321945	0.579005
Xetro.A00250|cdk7	484.543	-0.0388797	0.0745222	0.272136	0.601902	0.844559
Xetro.A00251|serinc5	7060.85	0.0857738	0.0648262	1.74984	0.185897	0.397614
Xetro.A00252|thbs4	11040.5	-1.09916	0.0912292	141.46	1.27654e-32	2.57442e-30
Xetro.A00253|mtx3	172.363	0.382036	0.121681	9.86262	0.0016867	0.00947504
Xetro.A00254|	1.54411	2.07002	1.04028	3.95401	0.0467599	0.140614
Xetro.A00255|cmya5	620.584	-1.20932	0.144258	68.4873	1.27696e-16	7.21767e-15
Xetro.A00256|papd4	2006.31	-0.0783086	0.0518262	2.28295	0.130803	0.309123
Xetro.A00257|	48.3124	-0.637491	0.187925	11.5728	0.000669252	0.00427011
Xetro.A00258|homer1	389.402	-0.639795	0.0905729	49.7917	1.70965e-12	5.85579e-11
Xetro.A00259|jmy	1400.7	0.210916	0.0857671	6.0208	0.0141382	0.0541336
Xetro.A00262|dmgdh	924.03	0.279016	0.077455	12.9498	0.000319955	0.00226757
Xetro.A00263|arsb	378.36	-0.143704	0.115363	1.55151	0.212912	0.435976
Xetro.A00264|lhfpl2	3388.11	0.490318	0.107198	20.6739	5.4454e-06	6.2596e-05
Xetro.A00265|scamp1	816.562	-0.222263	0.0669206	11.0105	0.000905956	0.00555135
Xetro.A00266|	47.0832	0.267881	0.210895	1.60831	0.204729	0.42495
Xetro.A00267|ap3b1	1159.32	-0.191346	0.066009	8.39637	0.0037597	0.0184107
Xetro.A00268|bhmt	31.2677	1.46268	0.256127	32.8965	9.71961e-09	1.97917e-07
Xetro.A00269|tbca	679.154	0.175807	0.0788144	4.969	0.0258055	0.0879701
Xetro.A00270|otp	490.433	-0.299994	0.218688	1.7727	0.183049	0.39319
Xetro.A00271|wdr41	730.94	-0.0805623	0.0875153	0.846956	0.357415	0.619112
Xetro.A00272|pde8b	198.979	-0.0342364	0.141032	0.0583567	0.809112	0.941233
Xetro.A00273|	13.3069	-0.269441	0.36976	0.530213	0.466517	0.730416
Xetro.A00274|aggf1	1286.49	-0.189856	0.0737546	6.62002	0.0100839	0.0410226
Xetro.A00275|s100z	3.35758	-2.24638	0.839671	8.18931	0.00421379	0.020172
Xetro.A00276|crhbp	50.6396	0.302025	0.234261	1.65662	0.19806	0.415279
Xetro.A00277|f2rl1	1398.69	0.37758	0.153072	6.04329	0.0139592	0.0535859
Xetro.A00278|f2r	647.615	0.639558	0.129096	24.1803	8.77257e-07	1.22046e-05
Xetro.A00279|iqgap2	6854.92	-0.304427	0.129143	5.49838	0.0190341	0.0688818
Xetro.A00280|f2rl2	783.353	0.900691	0.186748	22.3668	2.25239e-06	2.83618e-05
Xetro.A00281|	10.2234	0.473945	0.492317	0.884233	0.347045	0.607588
Xetro.A00282|sv2c	389.398	0.528481	0.0955922	30.4031	3.50959e-08	6.43911e-07
Xetro.A00283|poc5	195.832	-0.454101	0.160581	7.8734	0.00501673	0.023342
Xetro.A00284|ankdd1b	1778.67	-0.0609858	0.111684	0.298061	0.585101	0.831397
Xetro.A00285|polk	1153.34	0.680535	0.0866634	61.1484	5.2931e-15	2.48944e-13
Xetro.A00286|col4a3bp	3903.34	-0.0901617	0.0502382	3.2203	0.0727302	0.197146
Xetro.A00287|hmgcr	2463.57	-0.033683	0.0810999	0.172437	0.677955	0.895409
Xetro.A00288|	0.232685	1.77407	3.65787	0.462138	0.496626	0.757443
Xetro.A00289|ankrd31	0.942431	2.41258	1.28947	3.62713	0.0568448	0.163193
Xetro.A00290|gcnt4	972.969	-0.0602976	0.129052	0.216619	0.641628	0.873202
Xetro.A00291|fam169a	1444.65	-0.185378	0.102195	3.28633	0.0698588	0.191171
Xetro.A00292|nsa2	9751.46	-0.00265644	0.0402764	0.0043499	0.947415	1
Xetro.A00293|gfm2	424.145	-0.333426	0.112162	8.80488	0.00300426	0.0153532
Xetro.A00294|hexb	433.903	-0.313627	0.0976201	10.3132	0.00132083	0.00768447
Xetro.A00295|enc1	3844.69	0.0986663	0.0703903	1.96014	0.161498	0.360252
Xetro.A00296|	1970.61	-0.177584	0.0597367	8.82711	0.00296788	0.0152129
Xetro.A00297|	614.038	-0.153707	0.0758052	4.10997	0.0426311	0.130868
Xetro.A00298|	16.2996	0.607869	0.338906	3.18206	0.0744509	0.200752
Xetro.A00299|nedd4l	3036.32	0.143319	0.0884382	2.6216	0.105418	0.261924
Xetro.A00300|	0.244126	1.35886	3.71026	0.237883	0.625739	0.862547
Xetro.A00301|alpk2	200.208	-0.651611	0.140547	21.4115	3.70544e-06	4.43966e-05
Xetro.A00302|malt1	318.901	-0.139578	0.0874988	2.54426	0.110696	0.271982
Xetro.A00303|znf532	1475.47	0.00910274	0.0786158	0.0134034	0.907833	0.980435
Xetro.A00304|sec11c	1813.48	-0.138508	0.0546141	6.42408	0.0112583	0.0449923
Xetro.A00305|grp	40.5148	0.49839	0.310483	2.56624	0.109167	0.269195
Xetro.A00306|rax	877.277	0.101941	0.158548	0.408808	0.522575	0.781677
Xetro.A00307|lman1	4467.84	-0.324186	0.0886156	13.3403	0.000259765	0.00188444
Xetro.A00308|ccbe1	78.7064	-0.222456	0.213966	1.06618	0.30181	0.555263
Xetro.A00309|	0.379177	0.513022	2.11012	0.0894351	0.764897	0.941233
Xetro.A00310|	0.0521772	-0.448776	3.72496	0.0478798	0.826795	0.941233
Xetro.A00311|fut11	1331.19	-0.288339	0.0509401	32.0217	1.52456e-08	2.99787e-07
Xetro.A00312|	1.78211	0.491841	0.900616	0.300271	0.583713	0.830407
Xetro.A00313|pdzd2	686.896	-0.7232	0.137309	27.3757	1.67526e-07	2.72111e-06
Xetro.A00314|	2.45646	0.621121	0.758169	0.671226	0.412624	0.676358
Xetro.A00315|golph3	1677.02	-0.0326391	0.0501365	0.423596	0.515148	0.774565
Xetro.A00316|mtmr12	1933.95	0.0187431	0.0634922	0.0870857	0.767915	0.941233
Xetro.A00317|	4.96685	0.0836692	0.531341	0.024811	0.874839	0.964059
Xetro.A00318|	0.342779	0.513021	2.41946	0.0532559	0.817492	0.941233
Xetro.A00319|npr3	1038.46	0.793008	0.113312	48.2616	3.72979e-12	1.22747e-10
Xetro.A00320|zfr	13270.2	0.264924	0.0829461	10.1427	0.00144874	0.00834582
Xetro.A00321|	1.44984	0.716241	1.02256	0.479732	0.488544	0.750499
Xetro.A00324|	1.12939	-1.17895	1.25444	0.771551	0.379738	0.642801
Xetro.A00326|	2.62841	0.485224	0.825651	0.334524	0.563007	0.814435
Xetro.A00327|	0.05927	0.0321138	3.72496	1.31216e-05	0.99711	1
Xetro.A00328|	9.44218	0.590452	0.525453	1.26407	0.260882	0.502643
Xetro.A00329|capsl	915.792	0.314509	0.111629	7.90627	0.00492638	0.0229852
Xetro.A00330|il7r	0.241036	0.529858	3.64892	0.023971	0.876959	0.964933
Xetro.A00331|	141.295	0.50895	0.16524	9.46259	0.00209704	0.0113981
Xetro.A00332|rxfp3	41.2742	-0.360974	0.212089	2.903	0.0884151	0.228366
Xetro.A00333|slc45a2	645.559	0.441928	0.171775	6.58855	0.0102636	0.0416577
Xetro.A00334|	0.259406	-1.35511	3.70821	0.238595	0.625222	0.862171
Xetro.A00335|amacr	367.174	-0.0842495	0.105323	0.638376	0.424299	0.687723
Xetro.A00336|c1qtnf3	0	NA	NA	NA	NA	NA
Xetro.A00337|rai14	3457.62	-0.248417	0.0859541	8.32752	0.00390489	0.0189852
Xetro.A00338|ttc23l	163.281	0.0445881	0.121321	0.13479	0.713516	0.912908
Xetro.A00339|brix1	3908.82	-0.361714	0.0969368	13.8055	0.000202745	0.00151616
Xetro.A00340|rad1	286.496	0.238067	0.207613	1.31287	0.251876	0.48982
Xetro.A00341|dnajc21	1227.63	-0.131081	0.227623	0.331485	0.564786	0.815588
Xetro.A00342|agxt2	94.5744	-0.0238941	0.22518	0.0112012	0.915713	0.984737
Xetro.A00343|prlr	327.524	-0.262895	0.0904134	8.44771	0.00365504	0.0180155
Xetro.A00345|spef2	761.894	0.023884	0.115122	0.0430481	0.835635	0.945194
Xetro.A00346|	2.01219	0.503622	0.891542	0.318311	0.572625	0.82153
Xetro.A00347|ugt3a2	135.324	0.782329	0.203242	14.6408	0.000130066	0.00103108
Xetro.A00348|	0.961053	2.33484	1.31067	3.1064	0.0779851	0.207551
Xetro.A00349|slc1a3	21515.6	0.10536	0.103525	1.03314	0.309423	0.564214
Xetro.A00351|snx18	2118.31	0.024629	0.0778156	0.100173	0.751622	0.938183
Xetro.A00352|hspb3	0.686607	-0.529076	1.47747	0.164691	0.684874	0.900674
Xetro.A00353|arl15	90.0189	-0.0255765	0.141635	0.0325721	0.856778	0.955475
Xetro.A00354|	2.35399	1.02838	0.818735	1.55396	0.212551	0.435591
Xetro.A00356|	0.286304	-0.0122059	2.47261	-0.000842973	1	1
Xetro.A00357|ndufs4	394.073	-0.207843	0.0891899	5.43061	0.0197868	0.0710043
Xetro.A00358|fst	1631.44	0.476935	0.171112	7.55492	0.00598465	0.0269839
Xetro.A00359|mocs2	864.265	0.0300545	0.0698423	0.185137	0.666996	0.888188
Xetro.A00360|itga2	1384.5	0.446275	0.0961238	21.4184	3.69203e-06	4.4257e-05
Xetro.A00361|	688.841	0.425445	0.107269	15.5887	7.87224e-05	0.000663051
Xetro.A00362|itga1	39.063	0.0380407	0.327671	0.01342	0.907776	0.980435
Xetro.A00363|isl1	1614.66	0.365259	0.0846148	18.5941	1.61721e-05	0.000164721
Xetro.A00364|	0.0604392	0.513007	3.72496	0.0571482	0.811062	0.941233
Xetro.A00365|parp8	40.4941	0.333578	0.247218	1.81645	0.177737	0.385724
Xetro.A00366|	15.0338	0.275817	0.520402	0.271305	0.602458	0.845104
Xetro.A00367|emb	186.819	-0.187472	0.145434	1.66114	0.19745	0.414406
Xetro.A00368|hcn1	39.6491	-0.0463919	0.20562	0.0508821	0.821535	0.941233
Xetro.A00369|mrps30	1851.92	-0.4754	0.0629839	56.7131	5.04269e-14	2.10118e-12
Xetro.A00370|fgf10	42.8278	-0.07857	0.195878	0.160414	0.688776	0.903165
Xetro.A00371|	69.1343	0.0957719	0.144698	0.43796	0.508109	0.768243
Xetro.A00372|nnt	12996.7	-0.664931	0.113555	33.6491	6.60044e-09	1.39356e-07
Xetro.A00373|paip1	2184.28	0.230853	0.0470818	24.0162	9.55267e-07	1.31377e-05
Xetro.A00374|c5orf28	374.011	-0.144199	0.11512	1.56006	0.211657	0.434252
Xetro.A00375|hmgcs1	2466.14	-0.34571	0.177614	3.71421	0.0539511	0.156847
Xetro.A00376|nim1	23.092	-0.00375301	0.283984	0.000174399	0.989463	1
Xetro.A00377|znf131	2876.32	0.132524	0.0854366	2.39522	0.121707	0.292117
Xetro.A00379|sepp1	729.771	0.0666444	0.15197	0.192105	0.661171	0.884965
Xetro.A00380|ccdc152	4.23554	2.56831	0.651652	17.338	3.12862e-05	0.00029506
Xetro.A00381|ghr	123.534	-0.182851	0.14599	1.57003	0.210203	0.432043
Xetro.A00384|fbxo4	650.263	-0.148484	0.0796995	3.46844	0.0625503	0.17566
Xetro.A00385|oxct1	2187.2	-0.207209	0.107551	3.70756	0.0541666	0.157278
Xetro.A00386|plcxd3	70.5644	0.269567	0.15846	2.89676	0.0887579	0.229041
Xetro.A00387|	7.7574	-0.373155	0.431853	0.744099	0.388351	0.652837
Xetro.A00388|c6.1	18.482	0.603649	0.459303	1.71932	0.189781	0.402913
Xetro.A00389|c6.2	8421.25	0.992402	0.13104	55.5984	8.88957e-14	3.59314e-12
Xetro.A00390|c7	5454.72	0.263753	0.109289	5.79418	0.0160793	0.0600428
Xetro.A00391|	0.749914	0.933626	1.53762	0.43626	0.508933	0.769028
Xetro.A00392|rpl37	12878.3	0.18021	0.116622	2.37829	0.123032	0.294681
Xetro.A00393|prkaa1	3475.68	0.0107735	0.0464999	0.0536751	0.816787	0.941233
Xetro.A00394|	43.5294	0.349932	0.341413	1.00367	0.316425	0.57222
Xetro.A00395|ttc33	499.236	-0.0458927	0.107822	0.181222	0.670326	0.891116
Xetro.A00396|ptger4	1009.88	0.228089	0.0787867	8.37582	0.00380245	0.0185839
Xetro.A00397|dab2	2811.03	-0.136208	0.120756	1.26396	0.260903	0.502645
Xetro.A00398|c9	54226.8	0.628994	0.169345	13.6172	0.00022412	0.00165532
Xetro.A00400|	0	NA	NA	NA	NA	NA
Xetro.A00404|	0	NA	NA	NA	NA	NA
Xetro.A00406|	235.618	0.553946	0.182554	9.17124	0.00245847	0.013044
Xetro.A00407|rictor	3959.7	0.227111	0.0509186	19.8729	8.27637e-06	9.04757e-05
Xetro.A00408|osmr	7.27862	0.300167	0.537993	0.31151	0.576755	0.824791
Xetro.A00409|	3.12175	0.858517	0.788602	1.2007	0.273181	0.518727
Xetro.A00410|	0.27342	1.00281	2.50241	0.313389	0.575608	0.824039
Xetro.A00411|lifr	1095.63	0.28944	0.106962	7.2951	0.00691428	0.0303675
Xetro.A00412|	385.066	0.273249	0.0987562	7.63933	0.0057109	0.0259773
Xetro.A00413|egflam	1755.68	-0.298558	0.0616577	23.4216	1.30109e-06	1.74278e-05
Xetro.A00414|gdnf	31.1619	0.732584	0.214849	11.6831	0.000630701	0.00405595
Xetro.A00415|wdr70	725.739	0.164833	0.0906764	3.3002	0.0692716	0.189874
Xetro.A00416|	475.214	0.273452	0.0818296	11.1604	0.000835627	0.00516687
Xetro.A00417|nup155	5943.51	-0.111533	0.0665233	2.80122	0.0941926	0.239655
Xetro.A00418|c5orf42	148.331	-0.0301185	0.113118	0.070928	0.78999	0.941233
Xetro.A00419|	125.36	-0.0183058	0.11444	0.0255731	0.872947	0.963509
Xetro.A00420|	180.794	-0.0567714	0.111817	0.257687	0.611714	0.851763
Xetro.A00421|	131.252	0.277718	0.110124	6.36344	0.0116495	0.0462988
Xetro.A00422|	50.2582	0.145793	0.162324	0.80795	0.368727	0.631359
Xetro.A00423|nipbl	8153.17	-0.390567	0.0465812	70.0932	5.65672e-17	3.29331e-15
Xetro.A00424|	0.463772	1.4592	2.03564	0.984199	0.321164	0.577894
Xetro.A00425|ranbp3l	5457.5	1.07233	0.365127	7.53791	0.00604139	0.0271911
Xetro.A00426|nadkd1	762.48	0.13118	0.0877034	2.23655	0.134782	0.315567
Xetro.A00427|skp2	1975.46	0.16734	0.0739556	5.10517	0.0238546	0.0825691
Xetro.A00428|	0.655182	-1.28602	1.69583	0.528586	0.467202	0.730967
Xetro.A00429|lmbrd2	1599.33	0.138717	0.083529	2.75505	0.096948	0.245402
Xetro.A00430|	5395.81	-0.437893	0.0486697	80.6448	2.70159e-19	1.96833e-17
Xetro.A00431|hapln1	15.8208	0.617741	0.428471	2.0381	0.153401	0.347073
Xetro.A00432|edil3	11.0385	-0.0410143	0.412769	0.00974371	0.921368	0.9885
Xetro.A00433|	3.82053	1.10516	0.631021	3.13412	0.0766698	0.205199
Xetro.A00434|	0.0990125	0.513004	3.72496	0.0531889	0.817604	0.941233
Xetro.A00435|	0	NA	NA	NA	NA	NA
Xetro.A00437|	0.177076	1.49171	3.71727	0.354859	0.551375	0.805635
Xetro.A00438|cox7c	3719.29	0.0046257	0.110852	0.00173792	0.966747	1
Xetro.A00439|rasa1	2518.19	0.08761	0.0561479	2.43055	0.118991	0.287157
Xetro.A00440|ccnh	563.632	-0.134296	0.0852702	2.47384	0.115755	0.281124
Xetro.A00441|tmem161b	921.568	-0.279914	0.137794	4.05818	0.0439578	0.134075
Xetro.A00442|	0.0990125	0.513004	3.72496	0.0531889	0.817604	0.941233
Xetro.A00443|	0.163435	-0.448773	3.72496	0.0546545	0.815153	0.941233
Xetro.A00444|	22.1813	-0.453042	0.283731	2.55209	0.110148	0.271032
Xetro.A00445|	2.64332	1.79526	0.83553	4.80309	0.0284087	0.0949933
Xetro.A00446|	294.965	-0.414345	0.142631	8.31425	0.00393352	0.0190986
Xetro.A00447|mef2c	739.328	-0.548755	0.119098	20.9012	4.83602e-06	5.62926e-05
Xetro.A00448|cetn3	570.738	0.268384	0.0809285	10.981	0.000920493	0.00561759
Xetro.A00449|mblac2	41.1203	0.815785	0.233705	12.171	0.000485373	0.00325074
Xetro.A00450|	0.81297	-1.44233	1.5261	0.878066	0.348732	0.609737
Xetro.A00451|	1.38094	0.13099	1.05762	0.0152891	0.901593	0.977643
Xetro.A00452|	20.3574	0.0720776	0.270357	0.0709747	0.789923	0.941233
Xetro.A00453|pcsk1	514.608	-0.327954	0.165144	3.92034	0.0477051	0.142792
Xetro.A00454|	0.0604392	0.513007	3.72496	0.0571482	0.811062	0.941233
Xetro.A00455|cast	7714.17	-0.297903	0.070239	17.9342	2.28677e-05	0.00022292
Xetro.A00456|erap1	89.2409	1.44216	0.224329	39.5871	3.13751e-10	8.19677e-09
Xetro.A00457|lnpep	1840.13	-0.0731639	0.0800424	0.834964	0.360841	0.622618
Xetro.A00458|lix1	97.7927	-0.50453	0.138233	13.3165	0.000263077	0.00190463
Xetro.A00459|riok2	3487.01	-0.052763	0.064995	0.658368	0.417137	0.680754
Xetro.A00460|	168.962	-0.0929228	0.151183	0.376901	0.539266	0.795643
Xetro.A00461|rgmb	2714.8	-0.0375513	0.0668771	0.314697	0.574812	0.82318
Xetro.A00462|chd1	5217.09	-0.0348036	0.0433914	0.643151	0.422572	0.685629
Xetro.A00463|	17.774	-0.254213	0.295992	0.73768	0.390405	0.654588
Xetro.A00464|fam174a	243.635	0.0462035	0.111002	0.173234	0.677253	0.895177
Xetro.A00465|st8sia4	99.5836	0.411517	0.14086	8.53262	0.00348837	0.0173312
Xetro.A00466|slco4c1	426.141	-0.0681619	0.143358	0.225958	0.634537	0.868406
Xetro.A00467|pam	2586.83	0.0494198	0.145064	0.115328	0.734158	0.926853
Xetro.A00468|ppip5k2	2193.1	-0.27101	0.0589701	21.0822	4.39991e-06	5.18305e-05
Xetro.A00469|c5orf30	1844.11	0.135657	0.0855931	2.50458	0.113516	0.276993
Xetro.A00470|	2.73859	0.499745	0.814338	0.381773	0.536656	0.793324
Xetro.A00471|nudt12	113.384	0.103101	0.132662	0.604007	0.437053	0.700842
Xetro.A00472|efna5	289.702	0.355082	0.101903	12.1177	0.000499451	0.00333439
Xetro.A00474|fbxl17	429.562	0.0106182	0.0665901	0.025414	0.87334	0.963528
Xetro.A00475|fer	260.656	0.269385	0.0741782	13.1944	0.000280781	0.00202003
Xetro.A00476|pja2	1429.98	0.0646993	0.0794463	0.663021	0.415495	0.679519
Xetro.A00477|man2a1	5766.75	-0.481573	0.0713451	45.3429	1.65389e-11	5.09692e-10
Xetro.A00478|tmem232	27.0701	1.10386	0.292979	14.2431	0.000160646	0.00123992
Xetro.A00479|	7.63176	0.423242	0.484178	0.760352	0.383218	0.646645
Xetro.A00480|slc25a46	334.231	0.0710071	0.128412	0.304606	0.581009	0.82801
Xetro.A00481|wdr36	6303.15	-0.180112	0.0636686	7.97798	0.00473497	0.022199
Xetro.A00482|camk4	174.4	-0.0482254	0.147993	0.104737	0.746217	0.93482
Xetro.A00483|	0.0530645	0.513004	3.72496	0.0554256	0.813878	0.941233
Xetro.A00484|	0.455476	1.65953	1.90065	1.04432	0.306819	0.561169
Xetro.A00485|stard4	184.653	0.122854	0.126405	0.942602	0.33161	0.58984
Xetro.A00486|	6.54684	-0.595947	0.48776	1.48648	0.222764	0.450009
Xetro.A00487|epb41l4a	1061.1	0.377209	0.0963796	15.2713	9.31197e-05	0.000769909
Xetro.A00488|apc	4016.95	-0.130219	0.0984388	1.73936	0.18722	0.399562
Xetro.A00489|srp19	2769.38	-0.123828	0.0565627	4.78995	0.0286263	0.0955689
Xetro.A00490|reep5	1788.54	0.00482092	0.0708492	0.00462855	0.945759	1
Xetro.A00491|dcp2	5127.26	-0.13481	0.0645366	4.35851	0.0368245	0.116592
Xetro.A00492|mcc	1090.57	-0.162133	0.0547068	8.78386	0.00303907	0.0155005
Xetro.A00493|	0.118113	-0.448773	3.72496	0.0489954	0.824821	0.941233
Xetro.A00494|	58.5483	-0.00825957	0.206358	0.00158763	0.968217	1
Xetro.A00495|ythdc2	1101.82	-0.401616	0.0815828	24.1345	8.98354e-07	1.245e-05
Xetro.A00496|	164.724	-0.760257	0.17636	18.1108	2.08412e-05	0.000205791
Xetro.A00497|kcnn2	112.88	-0.607416	0.201358	8.83944	0.0029479	0.015129
Xetro.A00498|aifm3	3060.46	0.411157	0.129363	10.003	0.00156287	0.0089177
Xetro.A00499|	0.780638	-1.33856	1.61828	0.924324	0.336342	0.595225
Xetro.A00500|unnamed	12.4571	-0.943591	0.470092	4.03547	0.0445533	0.135357
Xetro.A00501|lyrm7	59.454	-0.603483	0.174725	11.9697	0.000540717	0.00355806
Xetro.A00502|	92.376	0.130227	0.232502	0.312481	0.576162	0.824412
Xetro.A00503|	0.32857	1.02328	2.86974	0.216134	0.642002	0.873359
Xetro.A00504|	0	NA	NA	NA	NA	NA
Xetro.A00505|chsy3	31.2959	-0.903201	0.23907	14.3941	0.000148267	0.00115646
Xetro.A00506|	4.34355	-0.626187	0.602434	1.07989	0.298723	0.551443
Xetro.A00508|kiaa1024l	0	NA	NA	NA	NA	NA
Xetro.A00509|adamts19	44.4395	-1.77258	0.264416	45.6771	1.39446e-11	4.33451e-10
Xetro.A00510|isoc1	228.308	-0.314699	0.219321	2.04931	0.152275	0.345113
Xetro.A00511|	56.3432	-0.501609	0.179599	7.81338	0.00518608	0.0239751
Xetro.A00512|slc27a6	1177.93	0.087315	0.0999655	0.762141	0.382659	0.646019
Xetro.A00513|fbn2	406.682	-1.08618	0.225395	22.218	2.43378e-06	3.04937e-05
Xetro.A00514|slc12a2	7882.1	-0.250045	0.0593657	17.7117	2.57037e-05	0.000247314
Xetro.A00515|	0.058235	0.513004	3.72496	0.0601065	0.806328	0.941233
Xetro.A00516|	0.108886	0.984382	3.72397	0.151163	0.697426	0.906797
Xetro.A00517|	0.0544892	0.0321138	3.72496	1.31216e-05	0.99711	1
Xetro.A00518|	920.593	-0.305463	0.0831394	13.4484	0.000245215	0.00178977
Xetro.A00519|ctxn3	24.5673	-1.21656	0.330655	13.6401	0.000221409	0.00163875
Xetro.A00520|prrc1	4116.92	-0.315029	0.0854343	13.5585	0.000231247	0.00170006
Xetro.A00521|megf10	814.291	0.00352395	0.173854	0.000405625	0.983932	1
Xetro.A00522|c5orf63	46.6594	1.7875	0.215887	69.3326	8.3185e-17	4.77679e-15
Xetro.A00523|march3	180.384	-0.103859	0.230831	0.199306	0.655281	0.881283
Xetro.A00524|lmnb1	22676	-0.14219	0.0559561	6.44057	0.0111543	0.0446684
Xetro.A00525|c5orf48	119.594	-0.153907	0.323867	0.22528	0.635046	0.868734
Xetro.A00526|phax	2776.89	-0.0247431	0.0687101	0.129668	0.718777	0.916337
Xetro.A00527|aldh7a1	352.305	-0.56385	0.126396	19.8404	8.41828e-06	9.19084e-05
Xetro.A00528|gramd3	82.1411	0.165517	0.187928	0.77029	0.380127	0.64316
Xetro.A00529|ell2	5436.88	0.19007	0.142788	1.74789	0.186142	0.39797
Xetro.A00530|glrx	1092.96	0.0523489	0.0987955	0.280454	0.596404	0.840305
Xetro.A00531|	9.42145	1.02482	0.380553	7.38406	0.00658043	0.0291335
Xetro.A00532|rhobtb3	385.869	0.0619857	0.162071	0.146162	0.70223	0.909522
Xetro.A00533|rfesd	1983.33	0.235553	0.0952171	6.08442	0.0136379	0.0526006
Xetro.A00534|gpr150	50.5378	0.310244	0.39432	0.617623	0.431932	0.695444
Xetro.A00535|arsk	16.6472	0.480767	0.354097	1.83954	0.175005	0.381998
Xetro.A00536|ttc37	559.533	-0.594986	0.102741	33.3898	7.54176e-09	1.57e-07
Xetro.A00537|fam81b	209.159	0.178808	0.146494	1.48917	0.222346	0.449422
Xetro.A00538|	13.0892	-0.13963	0.311594	0.2004	0.654398	0.880718
Xetro.A00540|mctp1	152.797	-1.03596	0.182206	32.0436	1.50751e-08	2.96897e-07
Xetro.A00541|	12.2007	1.17166	0.348856	11.4334	0.000721353	0.00454416
Xetro.A00542|ankrd32	608.663	-0.203343	0.0658067	9.54906	0.00200052	0.0109562
Xetro.A00543|	1.11657	0.806512	1.05151	0.600263	0.438478	0.702216
Xetro.A00544|kiaa0825	123.687	0.627168	0.142468	19.3765	1.0732e-05	0.000114135
Xetro.A00545|fam172a	327.684	-0.226183	0.0942931	5.75381	0.016453	0.0611834
Xetro.A00546|	0.0483615	0.0321138	3.72496	1.31216e-05	0.99711	1
Xetro.A00547|nr2f1	2901.38	-0.513803	0.0832949	37.8437	7.6645e-10	1.88411e-08
Xetro.A00548|	6.10257	-0.487313	0.567966	0.7354	0.391139	0.655294
Xetro.A00549|arrdc3	4096.29	0.36596	0.198649	3.2555	0.0711841	0.19383
Xetro.A00550|	0.886539	1.45478	1.3891	0.976767	0.322998	0.58003
Xetro.A00551|znf608	4685.25	1.01318	0.0959254	109.253	1.42825e-25	1.83698e-23
Xetro.A00553|csnk1g3	760.013	0.115072	0.0762891	2.27027	0.131877	0.31099
Xetro.A00554|cep120	1164.75	0.250647	0.0602457	17.2845	3.21801e-05	0.000302359
Xetro.A00555|	22.9639	0.37357	0.246428	2.30174	0.129229	0.306182
Xetro.A00556|prdm6	7.5762	0.549041	0.483863	1.29138	0.255794	0.495376
Xetro.A00557|ppic	238.65	-0.596836	0.117448	25.7733	3.83968e-07	5.8065e-06
Xetro.A00558|snx24	443.948	0.00842982	0.0865753	0.00946939	0.92248	0.989029
Xetro.A00559|snx2	1722.86	-0.2561	0.078262	10.6748	0.00108607	0.00648629
Xetro.A00560|sncaip	669.076	-0.116416	0.126217	0.85036	0.35645	0.61811
Xetro.A00561|znf474	45.8635	0.738813	0.290691	6.41491	0.0113166	0.0451893
Xetro.A00562|lox	1488.58	-4.1284	0.298016	147.411	6.37974e-34	1.36294e-31
Xetro.A00563|srfbp1	1261.33	-0.027259	0.0741435	0.134952	0.713352	0.912775
Xetro.A00564|prr16	11.2538	-0.506813	0.470231	1.14846	0.283872	0.532766
Xetro.A00565|hsd17b4	439.063	-0.420689	0.0951588	19.507	1.0023e-05	0.000107382
Xetro.A00566|tnfaip8	539.522	-0.163853	0.0633047	6.70035	0.0096394	0.0396669
Xetro.A00567|dmxl1	3720.33	-0.0761656	0.0599016	1.61516	0.203768	0.423687
Xetro.A00568|dtwd2	263.555	-0.0277752	0.101179	0.0753173	0.783747	0.941233
Xetro.A00569|sema6a	7447.14	0.135599	0.0443221	9.35671	0.00222171	0.011975
Xetro.A00570|commd10	67.5241	-0.484737	0.163699	8.79609	0.00301876	0.0154233
Xetro.A00571|loc644100	2.98336	-0.544442	0.840483	0.427361	0.513287	0.772735
Xetro.A00572|aqpep	49.1663	0.23045	0.255914	0.800099	0.371064	0.633664
Xetro.A00573|ap3s1	1697.5	-0.117964	0.0579801	4.1371	0.041953	0.129258
Xetro.A00574|cdo1	546.687	0.447179	0.358279	1.48163	0.22352	0.451273
Xetro.A00575|tmed7	4452.46	0.101313	0.0434582	5.43362	0.0197527	0.0709222
Xetro.A00576|	0.058235	0.513004	3.72496	0.0601065	0.806328	0.941233
Xetro.A00577|fem1c	1365.15	0.091811	0.0734417	1.55861	0.211869	0.434581
Xetro.A00578|ccdc112	357.734	0.0426617	0.13314	0.102651	0.748672	0.936406
Xetro.A00579|pggt1b	2915.14	-0.0465703	0.0616543	0.570031	0.450247	0.714842
Xetro.A00580|trim36	2534.67	0.576244	0.123603	21.3921	3.74317e-06	4.4806e-05
Xetro.A00581|suds3	2601.08	0.036662	0.0477984	0.587875	0.443242	0.707598
Xetro.A00582|taok3	457.873	-0.0734626	0.0884431	0.690119	0.406124	0.66928
Xetro.A00583|	106.133	0.348463	0.185529	3.52039	0.0606182	0.171526
Xetro.A00584|pebp1	157.635	-0.00169076	0.140132	0.000145507	0.990376	1
Xetro.A00585|	1.38029	0.302368	1.13667	0.0710825	0.789767	0.941233
Xetro.A00586|vsig10	963.655	0.394389	0.170471	5.31808	0.0211052	0.074809
Xetro.A00587|	1024.73	0.647185	0.149641	18.5382	1.66535e-05	0.000168873
Xetro.A00588|wsb2	909.513	-0.232916	0.0653293	12.7034	0.000364998	0.00254318
Xetro.A00589|rfc5	1380.62	0.293091	0.0737178	15.7759	7.13057e-05	0.000607279
Xetro.A00590|	40.7073	0.759389	0.202502	14.144	0.000169337	0.00129791
Xetro.A00591|	152.605	1.02625	0.146118	48.989	2.57408e-12	8.58334e-11
Xetro.A00592|ksr2	106.734	0.635177	0.165884	14.5672	0.000135247	0.00106545
Xetro.A00593|	0.21612	1.01157	3.72219	0.139426	0.708853	0.9116
Xetro.A00595|	2097.05	0.0905105	0.107074	0.712119	0.398741	0.662659
Xetro.A00596|hspb8	3898.13	-0.754164	0.0850981	77.2894	1.47659e-18	9.97947e-17
Xetro.A00597|	37.2327	0.779126	0.199868	15.3086	9.13017e-05	0.000756146
Xetro.A00598|	4.11379	-1.0425	0.595819	3.13424	0.0766642	0.205199
Xetro.A00599|susd2	299.607	-0.901008	0.177496	25.4895	4.448e-07	6.64614e-06
Xetro.A00600|kremen1	462.902	-0.410906	0.074501	30.4255	3.46942e-08	6.37004e-07
Xetro.A00601|znrf3	910.924	0.345119	0.0752639	20.9937	4.60791e-06	5.3953e-05
Xetro.A00602|xbp1	9506.15	0.240745	0.0521316	21.3026	3.92195e-06	4.66141e-05
Xetro.A00603|	698.348	0.106159	0.146837	0.51967	0.470982	0.734544
Xetro.A00604|tcn2	198.791	-0.0232223	0.211428	0.0120619	0.912547	0.982926
Xetro.A00605|p2rx6	2.3663	1.7198	0.844063	4.2286	0.0397481	0.123858
Xetro.A00606|	0.309624	-0.448768	2.14311	0.0980576	0.754173	0.939139
Xetro.A00607|slc35e4	2778.41	-0.213699	0.105073	4.12199	0.0423291	0.130179
Xetro.A00608|	67.4245	-0.203809	0.175869	1.34392	0.246344	0.482375
Xetro.A00609|dusp18	37.4601	0.262027	0.222263	1.38263	0.239654	0.473541
Xetro.A00610|	19.2674	0.205729	0.248854	0.683877	0.408255	0.671738
Xetro.A00611|osbp2	154.554	0.340836	0.195995	2.96921	0.0848634	0.221714
Xetro.A00613|	83.4467	0.984037	0.194512	25.2032	5.15976e-07	7.58536e-06
Xetro.A00615|	29.6464	1.10586	0.273768	16.0559	6.15013e-05	0.000534432
Xetro.A00616|	341.762	0.820163	0.206626	15.0068	0.000107126	0.000867224
Xetro.A00617|mzt2b	644.297	0.205748	0.06146	11.1992	0.000818307	0.00508096
Xetro.A00618|	1209.04	0.0359986	0.0850545	0.178994	0.672239	0.892261
Xetro.A00619|lztr1	1904.74	0.103397	0.0563304	3.36774	0.0664847	0.184137
Xetro.A00620|chek2	169.09	-0.724008	0.0997459	53.1138	3.14779e-13	1.16695e-11
Xetro.A00622|nos1	154.033	-0.00490973	0.138768	0.00125053	0.97179	1
Xetro.A00623|fbxo21	349.334	-0.246664	0.0799581	9.52168	0.00203058	0.0110967
Xetro.A00624|tesc	570.436	0.00120483	0.0687595	0.000307187	0.986016	1
Xetro.A00625|fbxw8	1048.03	-0.274841	0.095602	8.22273	0.0041369	0.0198945
Xetro.A00626|	12.2071	1.04817	0.337071	9.84316	0.00170465	0.00955368
Xetro.A00627|rnft2	110.817	0.0433271	0.121563	0.126967	0.721598	0.91854
Xetro.A00628|c12orf49	149.631	-0.331425	0.095643	12.026	0.000524639	0.00347403
Xetro.A00629|cmklr1	3.39472	-0.0640551	0.886219	0.00523604	0.942315	1
Xetro.A00630|wscd2	63.4983	0.263269	0.255204	1.0617	0.302827	0.556286
Xetro.A00631|	2439.02	0.289884	0.157406	3.36969	0.0664061	0.18398
Xetro.A00632|	2.05519	0.103944	0.966784	0.0115453	0.914433	0.983765
Xetro.A00633|	985.337	-0.0182085	0.0734457	0.0614142	0.804275	0.941233
Xetro.A00634|rpl6	23702	0.117483	0.0874991	1.80224	0.179442	0.388014
Xetro.A00635|	2490.84	0.254247	0.0972792	6.75948	0.00932507	0.0386765
Xetro.A00636|	7.20566	-1.03311	0.540946	3.64749	0.0561537	0.161651
Xetro.A00637|c12orf51	4369.26	-0.292634	0.06933	17.7809	2.47865e-05	0.000239037
Xetro.A00640|trafd1	1635.66	0.111715	0.0944939	1.3947	0.237614	0.470914
Xetro.A00641|naa25	5464.5	-0.275015	0.0468123	34.4628	4.34482e-09	9.38549e-08
Xetro.A00642|erp29	339.917	0.130574	0.143789	0.816851	0.366102	0.628302
Xetro.A00643|	0.214528	-0.448769	3.10946	0.012378	0.911413	0.982418
Xetro.A00644|mapkapk5	446.179	-0.49266	0.0866707	32.267	1.34377e-08	2.67576e-07
Xetro.A00645|myl2	8.27975	-0.526641	0.600504	0.760575	0.383149	0.646635
Xetro.A00646|cux2	240.288	-0.543077	0.106555	25.9419	3.51847e-07	5.36291e-06
Xetro.A00647|fam109a	301.257	-0.119099	0.119702	0.989836	0.319783	0.576226
Xetro.A00648|	86.5259	0.144289	0.147542	0.954913	0.328472	0.586517
Xetro.A00649|sh2b3	206.313	0.04992	0.122893	0.164183	0.685334	0.900902
Xetro.A00650|atxn2	3908.98	0.137415	0.0685313	4.01115	0.0452003	0.136891
Xetro.A00651|brap	959.117	-0.013013	0.0801745	0.0263396	0.871074	0.963148
Xetro.A00652|acad10	283.697	-0.00760668	0.153029	0.00246324	0.960416	1
Xetro.A00653|aldh2	134.254	0.176666	0.243142	0.501702	0.478753	0.742472
Xetro.A00654|ppp1cc	7838.41	-0.0778557	0.0479111	2.63814	0.104326	0.259722
Xetro.A00655|hvcn1	708.47	0.209469	0.132701	2.47098	0.115966	0.281527
Xetro.A00656|	94.4284	0.336195	0.134216	6.26851	0.0122903	0.0484157
Xetro.A00657|tctn1	335.82	0.132739	0.0760075	3.0497	0.0807518	0.213137
Xetro.A00658|pptc7	2087.61	-0.186381	0.0899487	4.25976	0.0390255	0.122059
Xetro.A00659|rad9b	5.31116	2.10461	0.567427	14.6888	0.000126798	0.00100803
Xetro.A00660|vps29	1848.41	-0.0536468	0.0827161	0.420125	0.516875	0.776142
Xetro.A00661|gpn3	865.251	0.0794981	0.0875419	0.822122	0.36456	0.626722
Xetro.A00662|arpc3	3639.13	0.185883	0.0634937	8.56498	0.00342691	0.0171034
Xetro.A00663|anapc7	1615.18	-0.0887842	0.0643318	1.90092	0.167975	0.370827
Xetro.A00664|atp2a2	16241.3	-0.110303	0.109238	1.01732	0.313155	0.568437
Xetro.A00665|ift81	655.091	0.589545	0.104419	31.7152	1.78516e-08	3.45373e-07
Xetro.A00666|	0.327136	1.76022	2.41404	0.989132	0.319955	0.576412
Xetro.A00667|p2rx7	1.11179	-2.48595	1.22325	4.16518	0.0412631	0.127538
Xetro.A00668|	0.319165	0.0321234	2.45475	-0.000132627	1	1
Xetro.A00670|	1.40399	1.18167	1.18789	1.00323	0.31653	0.572288
Xetro.A00671|p2rx4	128.514	0.0453264	0.152546	0.0884238	0.766191	0.941233
Xetro.A00672|camkk2	656.673	0.0660476	0.0759987	0.754933	0.384919	0.648321
Xetro.A00673|anapc5	971.555	-0.532728	0.0781333	46.2853	1.02226e-11	3.24353e-10
Xetro.A00674|rnf34	336.593	0.2083	0.0918512	5.13153	0.023495	0.0816494
Xetro.A00675|kdm2b	3207.2	0.260421	0.0604211	18.5435	1.66068e-05	0.000168467
Xetro.A00676|orai2	1283.34	-0.105857	0.106697	0.98125	0.32189	0.579005
Xetro.A00677|morn3	182.375	0.440213	0.156011	7.94266	0.00482829	0.0225945
Xetro.A00678|tmem120b	1561.38	-0.175185	0.0675003	6.73333	0.00946277	0.0391125
Xetro.A00679|rhof	241.562	-0.0156909	0.107233	0.0214081	0.883673	0.968176
Xetro.A00680|setd1b	2860.02	0.285247	0.0616456	21.3794	3.768e-06	4.50391e-05
Xetro.A00681|hpd	50.2394	-1.72142	0.487581	11.6467	0.000643178	0.00412462
Xetro.A00682|psmd9	557.984	-0.166618	0.0637235	6.83187	0.00895454	0.0374415
Xetro.A00683|wdr66	669.396	0.768377	0.112806	45.9612	1.2062e-11	3.78196e-10
Xetro.A00684|bcl7a	2288.96	-0.670497	0.0496413	181.486	2.29625e-41	7.05929e-39
Xetro.A00685|	106.537	-0.0182272	0.161494	0.0126761	0.910357	0.982016
Xetro.A00686|mlxip	2083.58	-0.096967	0.0774639	1.56497	0.210938	0.433166
Xetro.A00687|lrrc43	213	0.229144	0.146204	2.45668	0.117026	0.2835
Xetro.A00688|	8.85685	0.0888423	0.529573	0.0280763	0.86693	0.960862
Xetro.A00689|b3gnt4	58.6638	-0.506821	0.164776	9.45673	0.00210376	0.0114297
Xetro.A00690|diablo	1891.71	0.0691124	0.0789343	0.764146	0.382034	0.645359
Xetro.A00691|	64.5156	-0.508349	0.229976	4.85183	0.0276168	0.0928874
Xetro.A00693|	292.009	-0.53143	0.164463	10.4066	0.00125567	0.00734775
Xetro.A00694|	2.30142	0.622963	0.888695	0.493543	0.482351	0.746019
Xetro.A00695|vps33a	668.469	-0.0142067	0.0708093	0.0402289	0.841034	0.946946
Xetro.A00696|	83.6823	0.222723	0.1482	2.25857	0.132877	0.312646
Xetro.A00697|unnamed	7.3886	1.08341	0.5168	4.40852	0.0357598	0.113879
Xetro.A00698|clip1	6162.78	0.0498094	0.0374591	1.76814	0.183613	0.394099
Xetro.A00699|zcchc8	1285.62	-0.17448	0.0528711	10.8875	0.000968147	0.00586542
Xetro.A00700|	3.1893	1.93843	0.736945	7.32655	0.00679435	0.0299386
Xetro.A00701|rsrc2	2459.4	0.00147999	0.0814164	0.000329836	0.98551	1
Xetro.A00702|kntc1	1404.14	-0.328238	0.0822573	15.8675	6.79367e-05	0.000581929
Xetro.A00703|hcar3	3.63199	0.740566	0.715359	1.06352	0.302414	0.555819
Xetro.A00704|denr	2547.81	0.356346	0.0590475	36.3505	1.64837e-09	3.81929e-08
Xetro.A00705|ccdc62	361.303	-0.357031	0.0967967	13.585	0.000228003	0.00167866
Xetro.A00706|hip1r	1873.92	-0.881444	0.0970446	81.381	1.86142e-19	1.3842e-17
Xetro.A00707|vps37b	4876.81	0.245288	0.0543883	20.3175	6.55976e-06	7.36592e-05
Xetro.A00708|abcb9	273.276	-0.0553549	0.252512	0.0476121	0.827272	0.941537
Xetro.A00709|ogfod2	155.555	0.349017	0.121434	8.26337	0.00404529	0.0195397
Xetro.A00710|arl6ip4	1620.41	-0.0458413	0.061534	0.555017	0.456275	0.720647
Xetro.A00711|pitpnm2	1234.01	-0.291113	0.0601623	23.3764	1.33201e-06	1.77852e-05
Xetro.A00712|	0.420324	-0.932247	2.01079	0.409783	0.52208	0.7814
Xetro.A00713|mphosph9	1437.66	-0.00907533	0.081067	0.0125318	0.910867	0.982249
Xetro.A00714|	4.65751	0.99698	0.537301	3.4969	0.0614837	0.173275
Xetro.A00715|	418.708	0.89377	0.0744741	143.892	3.75121e-33	7.81522e-31
Xetro.A00716|cdk2ap1	2147.2	-0.301931	0.0851675	12.5039	0.000406104	0.00278723
Xetro.A00717|sbno1	8972.16	0.0411901	0.0457555	0.810349	0.368017	0.63064
Xetro.A00718|setd8	3374.57	-0.245659	0.0732963	11.2209	0.000808826	0.00502457
Xetro.A00719|rilpl2	722.242	0.193593	0.0700543	7.62754	0.00574836	0.0261335
Xetro.A00720|snrnp35	433.457	0.000569794	0.123948	2.11222e-05	0.996333	1
Xetro.A00721|rilpl1	1568.23	-0.0993829	0.05812	2.92236	0.08736	0.226523
Xetro.A00722|tmed2	10862.8	-0.0931234	0.0612281	2.30948	0.128587	0.305
Xetro.A00723|ddx55	2448.36	0.0370483	0.0552068	0.45022	0.502231	0.762404
Xetro.A00724|eif2b1	1290.74	-0.115341	0.0937427	1.50924	0.219255	0.444952
Xetro.A00725|gtf2h3	593.703	-0.0147685	0.0592539	0.0621153	0.803183	0.941233
Xetro.A00726|	249.137	0.550172	0.0996599	30.5265	3.29335e-08	6.07775e-07
Xetro.A00727|tctn2	299.112	0.035428	0.121182	0.0854187	0.770084	0.941233
Xetro.A00728|	10.1022	0.528632	0.396219	1.75916	0.184729	0.395854
Xetro.A00729|atp6v0a2	1287.45	0.0199024	0.116213	0.029247	0.86421	0.959096
Xetro.A00730|dnah10	1667.01	0.488362	0.100153	23.6803	1.13743e-06	1.54242e-05
Xetro.A00731|ccdc92	586.48	0.133728	0.0699922	3.64791	0.0561395	0.161629
Xetro.A00732|	0.276932	-0.957879	2.94366	0.213294	0.644198	0.874459
Xetro.A00733|fam101a	59.8039	-0.142963	0.175598	0.662916	0.415532	0.679519
Xetro.A00734|	0.0556095	0.513007	3.72496	0.0530998	0.817755	0.941233
Xetro.A00735|ncor2	1860.48	-0.334133	0.0719225	21.5427	3.46029e-06	4.17571e-05
Xetro.A00736|	0.180898	-0.435996	3.71841	0.019613	0.888623	0.970215
Xetro.A00737|	11.0206	-0.421104	0.390525	1.1495	0.283653	0.532475
Xetro.A00738|scarb1	2144.33	-0.202082	0.0780347	6.69937	0.0096447	0.0396783
Xetro.A00739|ubc	24261.6	-0.057964	0.0906623	0.408649	0.522656	0.781751
Xetro.A00740|dhx37	2909.24	-0.0574261	0.0576135	0.993304	0.318936	0.575153
Xetro.A00741|bri3bp	1781.96	-0.0291883	0.0536141	0.296306	0.586208	0.832266
Xetro.A00742|aacs	447.288	0.179542	0.165942	1.16815	0.279782	0.52717
Xetro.A00743|	11.239	0.268527	0.353278	0.575898	0.447925	0.712368
Xetro.A00744|tmem132b	26.3018	-0.0817419	0.245634	0.110553	0.739515	0.930348
Xetro.A00746|	26.2161	0.449458	0.271212	2.74627	0.0974813	0.246399
Xetro.A00747|tmem132c	71.3499	0.193416	0.210193	0.839836	0.359444	0.621041
Xetro.A00748|slc15a4	1398.08	-0.548781	0.109551	24.8882	6.07516e-07	8.79659e-06
Xetro.A00749|glt1d1	84.4333	-0.821764	0.141757	34.0156	5.46722e-09	1.16898e-07
Xetro.A00750|	0.160234	0.513004	3.72496	0.0554256	0.813878	0.941233
Xetro.A00751|tmem132d	15.2992	0.253912	0.301381	0.706011	0.400771	0.664271
Xetro.A00752|	4.52	-0.125933	0.569734	0.0489257	0.824943	0.941233
Xetro.A00753|fzd10	2779.22	0.155616	0.0899852	2.98751	0.083909	0.219882
Xetro.A00754|piwil1	24.2758	0.271373	0.257349	1.10655	0.292833	0.544517
Xetro.A00755|rimbp2	298.232	-0.165556	0.102874	2.59187	0.107414	0.265861
Xetro.A00756|	1.60015	1.55448	0.978921	2.72038	0.0990744	0.249607
Xetro.A00757|stx2	1103.9	-0.35589	0.0691004	26.4436	2.71353e-07	4.24614e-06
Xetro.A00758|	0.369845	-0.599043	2.02229	0.146055	0.702334	0.909522
Xetro.A00759|	1004.81	-0.0241336	0.151557	0.0251927	0.873888	0.963625
Xetro.A00760|ran	26888	0.0173332	0.079266	0.0475322	0.827414	0.941599
Xetro.A00761|	0.763568	1.09862	1.38701	0.668592	0.413543	0.677432
Xetro.A00762|	50.8296	-0.541464	0.27361	3.85883	0.0494848	0.146916
Xetro.A00763|	29.691	-0.35951	0.246859	2.12133	0.14526	0.333686
Xetro.A00764|	14.4894	1.36775	0.302493	20.9488	4.71718e-06	5.50279e-05
Xetro.A00765|gpr133	160.062	-0.373858	0.203069	3.36497	0.0665969	0.184427
Xetro.A00766|	0.41818	-0.448769	2.76846	0.0670158	0.795732	0.941233
Xetro.A00767|sfswap	3597.53	-0.0844084	0.0490691	2.95807	0.08545	0.222877
Xetro.A00768|	42.3522	0.331513	0.380482	0.738463	0.390154	0.654411
Xetro.A00769|mmp17	674.597	-0.0365672	0.10755	0.115103	0.734408	0.927028
Xetro.A00770|ulk1	2764.97	0.820742	0.109804	55.1651	1.10821e-13	4.41341e-12
Xetro.A00771|pus1	819.974	-0.244139	0.0915318	7.1	0.0077084	0.0331323
Xetro.A00772|	12036.3	-0.0131113	0.0465404	0.0793329	0.778203	0.941233
Xetro.A00773|ep400	584.574	-0.198681	0.137392	2.07068	0.150154	0.341813
Xetro.A00774|rnf113a	769.28	-0.04853	0.055024	0.777868	0.377794	0.640514
Xetro.A00775|noc4l	3220.62	-0.030866	0.0695907	0.196016	0.657956	0.88259
Xetro.A00776|	83.5678	-0.244364	0.168469	2.10144	0.147161	0.336915
Xetro.A00777|galnt9	63.8613	-0.214877	0.167952	1.63479	0.201041	0.41961
Xetro.A00778|fbrsl1	1908.16	0.207913	0.0815936	6.4853	0.010877	0.0437807
Xetro.A00779|	18.6453	0.394913	0.273353	2.07916	0.149323	0.340383
Xetro.A00780|chfr	1952.5	-0.338966	0.08339	16.4705	4.94131e-05	0.000441721
Xetro.A00781|	274.331	-0.361593	0.143169	6.33465	0.0118402	0.046938
Xetro.A00782|golga3	3042.94	-0.182074	0.0622858	8.52711	0.00349896	0.0173676
Xetro.A00783|ankle2	3419.98	-0.741298	0.0977552	56.731	4.99701e-14	2.08559e-12
Xetro.A00784|pgam5	1684.9	-0.139201	0.0777138	3.20307	0.0735002	0.198784
Xetro.A00785|	21.0374	0.752065	0.473655	2.11766	0.145609	0.334212
Xetro.A00786|zdhhc8	2517.73	0.862772	0.0958144	79.6509	4.46758e-19	3.17248e-17
Xetro.A00787|ranbp1	15487.3	-0.17426	0.0836448	4.31437	0.0377917	0.118953
Xetro.A00788|trmt2a	3130.2	0.0833781	0.0830845	1.00388	0.316373	0.572196
Xetro.A00789|dgcr8	11802.2	-0.0348236	0.0735232	0.223665	0.636261	0.869226
Xetro.A00790|c22orf25	587.756	-0.114321	0.132652	0.734337	0.391481	0.655638
Xetro.A00791|arvcf	5862.14	0.172661	0.0642398	7.2183	0.0072164	0.0314248
Xetro.A00792|	117.737	0.750781	0.239532	9.73166	0.00181121	0.0100592
Xetro.A00793|comt.2	490.627	0.0573215	0.116383	0.242395	0.622481	0.860102
Xetro.A00794|comt	944.884	0.284707	0.109075	6.80102	0.00911056	0.0379554
Xetro.A00795|txnrd2	427.389	-0.205551	0.168497	1.48484	0.223018	0.45045
Xetro.A00796|gnb1l	108.243	-0.405788	0.15685	6.68002	0.00974996	0.0399914
Xetro.A00797|tbx1	3867.95	0.340018	0.0939997	13.0546	0.000302538	0.00215747
Xetro.A00798|gp1bb	186.432	1.01562	0.170823	34.951	3.38106e-09	7.39229e-08
Xetro.A00799|sept5	606.354	-0.153189	0.0824518	3.44485	0.0634493	0.177603
Xetro.A00800|	1.18397	-0.17188	1.095	0.0245001	0.875619	0.964434
Xetro.A00801|	8958.5	-0.124862	0.0527958	5.5857	0.0181077	0.0662042
Xetro.A00802|cldn5	1437.12	0.869149	0.1611	28.2164	1.0848e-07	1.81947e-06
Xetro.A00803|cdc45	588.538	-0.123592	0.132354	0.862971	0.352909	0.613846
Xetro.A00804|ufd1l	2506.87	0.00519388	0.0821759	0.00399002	0.949634	1
Xetro.A00805|c22orf39	137.892	-0.442304	0.297719	2.19858	0.138138	0.321246
Xetro.A00806|mrpl40	1400.31	-0.482819	0.0777612	38.3746	5.83887e-10	1.46898e-08
Xetro.A00807|hira	4920.15	0.0570925	0.042122	1.83697	0.175306	0.382443
Xetro.A00808|ppil2	2337.49	0.502287	0.0629804	63.362	1.72003e-15	8.6375e-14
Xetro.A00809|	0.239966	0.513008	3.67234	0.0585928	0.808734	0.941233
Xetro.A00810|ypel1	172.089	0.207486	0.182758	1.2721	0.259374	0.50037
Xetro.A00811|mapk1	3415	0.0660356	0.0551109	1.4349	0.230967	0.462062
Xetro.A00812|ppm1f	2499.49	-0.0966336	0.0917073	1.1049	0.293193	0.54483
Xetro.A00813|top3b	2349.11	-0.746465	0.0753166	97.2161	6.21599e-23	6.42208e-21
Xetro.A00814|	14.9031	0.224984	0.277719	0.656977	0.417629	0.681205
Xetro.A00815|sdf2l1	1522.91	-0.382071	0.19134	3.91842	0.0477598	0.142922
Xetro.A00816|ydjc	316.338	-0.236467	0.150042	2.48229	0.115134	0.279888
Xetro.A00817|ube2l3	2094.7	-0.109326	0.0884917	1.52394	0.217024	0.441403
Xetro.A00818|	0	NA	NA	NA	NA	NA
Xetro.A00819|hic2	1516.15	0.10228	0.0639009	2.56135	0.109505	0.269686
Xetro.A00820|	26.5405	-0.119408	0.305989	0.151529	0.697078	0.906797
Xetro.A00821|pi4ka	2844.58	-0.138564	0.0509485	7.39311	0.00654742	0.0290262
Xetro.A00822|serpind1	831.628	-0.484828	0.112248	18.5537	1.65181e-05	0.000167635
Xetro.A00823|snap29	959.668	0.0881129	0.0592087	2.21354	0.136804	0.318911
Xetro.A00824|	6354.6	-0.274133	0.06552	17.4819	2.90055e-05	0.000275179
Xetro.A00825|slc25a1	3753.04	0.196489	0.0936819	4.39092	0.0361307	0.114742
Xetro.A00826|	0.683569	0.325593	1.53889	0.0519976	0.819623	0.941233
Xetro.A00827|	5.67979	-0.248996	0.535073	0.216827	0.641468	0.873105
Xetro.A00828|	576.509	-0.195645	0.0664844	8.65729	0.00325755	0.0164272
Xetro.A00829|	222.391	-0.224934	0.0946928	5.63977	0.0175576	0.064605
Xetro.A00830|	0.207442	0.513014	3.13795	0.0603901	0.80588	0.941233
Xetro.A00831|dgcr14	1016.39	-0.170041	0.103976	2.66509	0.102572	0.256344
Xetro.A00832|dgcr2	5678.08	0.0600875	0.0583508	1.05937	0.30336	0.556894
Xetro.A00833|unnamed	69.3452	-2.59105	0.459446	26.626	2.46896e-07	3.88515e-06
Xetro.A00834|	0.663148	-0.0783089	1.68305	-0.00516825	1	1
Xetro.A00836|igl@	21.2914	-0.607558	0.443532	1.87494	0.170911	0.3755
Xetro.A00837|	0.0532824	-0.448776	3.72496	0.0487775	0.825204	0.941233
Xetro.A00838|iglv5-48	0	NA	NA	NA	NA	NA
Xetro.A00839|loc651536	1.24292	1.32935	1.05801	1.60704	0.204908	0.425181
Xetro.A00840|	0.0544892	0.0321138	3.72496	1.31216e-05	0.99711	1
Xetro.A00841|unnamed	0	NA	NA	NA	NA	NA
Xetro.A00842|	215.785	0.413123	0.138309	8.85492	0.002923	0.0150318
Xetro.A00843|mmp11	822.711	0.342792	0.178521	3.57768	0.0585608	0.167092
Xetro.A00844|smarcb1	4828.62	0.208242	0.0445947	21.7908	3.04051e-06	3.70639e-05
Xetro.A00845|slc2a11	109.025	0.0268362	0.164665	0.0265842	0.870482	0.962877
Xetro.A00846|unnamed	6.90552	1.06828	0.478397	4.96289	0.0258968	0.0882327
Xetro.A00847|	11.9848	1.625	0.455025	12.1038	0.000503181	0.00335397
Xetro.A00848|	0.278214	0.456367	2.47384	0.00946363	0.922503	0.989029
Xetro.A00849|unnamed	5.26087	0.793484	0.547045	2.06923	0.150298	0.342047
Xetro.A00850|mif	652.114	0.227805	0.131464	3.00035	0.0832466	0.218441
Xetro.A00851|ddx51	2078.16	-0.0475312	0.0645969	0.540743	0.462125	0.7262
Xetro.A00852|unnamed	55.5325	-0.233747	0.270146	0.74113	0.389299	0.653498
Xetro.A00853|gstt1	972.054	0.0512109	0.22914	0.049944	0.823161	0.941233
Xetro.A00854|ddt	2199.37	0.245325	0.27114	0.816839	0.366106	0.628302
Xetro.A00855|cabin1	3199.34	-0.156348	0.059178	6.97418	0.00826941	0.0349947
Xetro.A00857|crkl	5173.43	-0.0351913	0.0528462	0.443069	0.505645	0.765804
Xetro.A00858|klhl22	672.467	-0.0392264	0.102865	0.145317	0.703051	0.910002
Xetro.A00859|sirt4	509.666	0.0268837	0.0915737	0.0861458	0.769135	0.941233
Xetro.A00860|med15	3574.25	-0.0736837	0.0389737	3.57384	0.0586963	0.167346
Xetro.A00861|	2.48609	0.672762	0.794641	0.696486	0.403967	0.667208
Xetro.A00862|	0.850273	2.58633	1.38375	3.80787	0.0510122	0.150529
Xetro.A00863|smpd4	2382.2	-0.0522324	0.0698317	0.558189	0.454991	0.719811
Xetro.A00864|ggt5	657.668	0.18329	0.102797	3.17615	0.0747206	0.201252
Xetro.A00865|ggt1	474.424	-0.210184	0.222609	0.890962	0.345217	0.605652
Xetro.A00866|c22orf36	1380.61	0.437763	0.146422	8.86465	0.00290747	0.0149685
Xetro.A00867|snrpd3	3915.28	0.0197139	0.0765094	0.0663863	0.796673	0.941233
Xetro.A00868|c22orf13	1974.48	0.20461	0.0948311	4.65049	0.0310447	0.102074
Xetro.A00869|upb1	401.696	-0.574326	0.14956	14.6665	0.000128308	0.00101939
Xetro.A00870|adora2a	498.742	0.454931	0.141923	10.1481	0.00144447	0.00832311
Xetro.A00871|specc1l	5273.19	0.0255563	0.0836103	0.0932573	0.760076	0.941233
Xetro.A00872|bcr	5038.27	0.0240445	0.0572776	0.176177	0.67468	0.8937
Xetro.A00874|	0.167334	0.0321138	3.72496	-2.70867e-05	1	1
Xetro.A00875|rab36	124.848	-0.071178	0.151762	0.219308	0.639567	0.871741
Xetro.A00876|rtdr1	44.9924	0.394163	0.273771	2.06139	0.151072	0.343282
Xetro.A00877|gnaz	340.927	-0.109394	0.112326	0.945396	0.330894	0.589006
Xetro.A00878|	63.5599	0.372163	0.198746	3.50796	0.0610748	0.172469
Xetro.A00879|slc5a1.1	86.7429	0.489604	0.285883	2.90848	0.0881151	0.227799
Xetro.A00880|slc5a1.2	1020.96	0.22827	0.173196	1.73439	0.187852	0.4003
Xetro.A00881|ywhah	2174.93	-0.113975	0.0668682	2.90488	0.0883119	0.228147
Xetro.A00882|depdc5	1087.26	0.431933	0.0845034	25.993	3.42657e-07	5.23836e-06
Xetro.A00883|prr14l	1151.28	-0.401752	0.0816383	24.1332	8.98985e-07	1.24519e-05
Xetro.A00884|	2.4117	0.65799	0.777188	0.648777	0.42055	0.683845
Xetro.A00885|pisd	484.42	-0.0155933	0.104297	0.0222091	0.881532	0.967375
Xetro.A00886|sfi1	1130.39	-0.000398124	0.0805504	2.46357e-05	0.99604	1
Xetro.A00887|eif4enif1	4062.22	-0.393671	0.0736281	28.4327	9.70131e-08	1.64576e-06
Xetro.A00888|drg1	1617.9	-0.286062	0.0627763	20.7445	5.24828e-06	6.04679e-05
Xetro.A00889|patz1	5331.17	0.172908	0.0614638	7.90933	0.00491804	0.022955
Xetro.A00890|pik3ip1	427.205	0.514747	0.351409	1.91843	0.16603	0.367694
Xetro.A00891|limk2	3092.33	0.244602	0.0891979	7.50332	0.00615853	0.0276197
Xetro.A00893|rnf185	141.705	0.124971	0.133545	0.875412	0.349461	0.610462
Xetro.A00894|c12orf43	404.758	-0.211176	0.0774274	7.441	0.00637545	0.0283755
Xetro.A00895|hnf1a	911.632	0.0161019	0.0928609	0.0300671	0.862338	0.958158
Xetro.A00896|	0.220543	-0.448771	3.08625	0.0706353	0.790414	0.941233
Xetro.A00897|sppl3	1857.08	0.0962686	0.0726599	1.75185	0.185644	0.397241
Xetro.A00898|acads	1993.84	-0.31662	0.0915132	11.8824	0.000566654	0.00370841
Xetro.A00899|unc119b	686.415	0.153511	0.0835139	3.37535	0.0661784	0.18347
Xetro.A00900|mlec	2376.07	0.0349993	0.0803955	0.189284	0.663513	0.885797
Xetro.A00901|cabp1	96.9716	-0.210172	0.154868	1.84292	0.174609	0.3813
Xetro.A00902|pop5	548.85	-0.196523	0.072642	7.31349	0.0068439	0.0301254
Xetro.A00903|rnf10	8296	0.255589	0.0670771	14.4999	0.000140166	0.00109939
Xetro.A00904|coq5	717.538	-0.073085	0.0702475	1.08087	0.298504	0.5512
Xetro.A00905|dynll1	9892.33	-0.0315096	0.0620751	0.257609	0.611768	0.851763
Xetro.A00906|srsf9	5610.24	0.0719092	0.039914	3.24481	0.0716501	0.194825
Xetro.A00907|gatc	280.437	-0.217639	0.121008	3.23325	0.0721575	0.195931
Xetro.A00908|triap1	333.902	-0.307485	0.0743692	17.1017	3.54313e-05	0.000328866
Xetro.A00909|cox6a1	6446.2	-0.128176	0.0596459	4.61471	0.0316988	0.103819
Xetro.A00910|	8.02924	0.317747	0.39105	0.660315	0.416449	0.680321
Xetro.A00911|msi2	3044.62	0.0209846	0.0836886	0.0628338	0.802072	0.941233
Xetro.A00912|pla2g1b	0.468837	1.43247	2.70751	0.456777	0.499134	0.759695
Xetro.A00913|hsd11b1l.2	147.296	0.714134	0.116773	37.5582	8.87271e-10	2.16527e-08
Xetro.A00914|pxn	8377.34	-0.123231	0.0514455	5.73605	0.0166201	0.0617504
Xetro.A00915|rplp0	47236.4	0.138569	0.0823314	2.82845	0.0926075	0.236649
Xetro.A00916|gcn1l1	24518.1	-0.0318903	0.0609479	0.273054	0.60129	0.843936
Xetro.A00917|rab35	3231.92	0.0952176	0.0667921	2.03189	0.154029	0.347994
Xetro.A00918|ccdc64	213.154	-0.197439	0.135481	2.12032	0.145356	0.333845
Xetro.A00919|	0.0609868	0.0321138	3.72496	1.31216e-05	0.99711	1
Xetro.A00920|cit	3913.83	0.115555	0.0731778	2.49297	0.114356	0.278547
Xetro.A00921|prkab1	1657.72	-0.133806	0.0517348	6.68765	0.00970833	0.0398701
Xetro.A00922|	32.0117	-1.72479	0.47513	12.4457	0.000418953	0.00286139
Xetro.A00923|rtn4r	16.4451	0.154274	0.334834	0.211174	0.645848	0.875424
Xetro.A00924|prodh	202.372	0.598758	0.151541	15.4976	8.26079e-05	0.000692538
Xetro.A00925|scarf2	300.439	-0.166469	0.116245	2.04657	0.152549	0.345611
Xetro.A00926|dgcr6	331.248	0.0180187	0.0907574	0.0394381	0.842583	0.947737
Xetro.A00927|slc7a4	1619.47	0.152725	0.100489	2.29721	0.129607	0.306843
Xetro.A00928|	10.667	-0.184634	0.395424	0.218669	0.640056	0.872124
Xetro.A00929|c14orf166b	113.621	0.128002	0.151539	0.71415	0.39807	0.662023
Xetro.A00930|hscb	384.061	-0.250578	0.0733747	11.6594	0.000638795	0.00409964
Xetro.A00931|slc2a7	22.2327	-0.263895	0.347581	0.570946	0.449883	0.714433
Xetro.A00932|	4.1685	0.0980209	0.778869	0.0153949	0.901255	0.977409
Xetro.A00933|ttc28	1348.14	0.35773	0.0642057	30.9916	2.5915e-08	4.86804e-07
Xetro.A00934|pitpnb.2	1542.62	-0.0813888	0.0617459	1.73657	0.187573	0.400012
Xetro.A00935|mn1	3059.13	0.103376	0.0927841	1.2397	0.265528	0.50864
Xetro.A00936|	0.154491	0.995293	3.72363	0.147597	0.700842	0.908637
Xetro.A00937|	0	NA	NA	NA	NA	NA
Xetro.A00939|	0.166136	0.0321138	3.72496	-5.22854e-05	1	1
Xetro.A00940|	0.439266	0.165236	1.98423	0.0255781	0.872935	0.963509
Xetro.A00941|	0.461743	1.27075	2.69441	0.396302	0.529005	0.786877
Xetro.A00942|	0.726086	-0.306939	1.36527	0.0542146	0.815885	0.941233
Xetro.A00943|	0.804222	1.68523	1.63875	1.39561	0.23746	0.470682
Xetro.A00944|or11g2	1.60247	0.438531	0.982979	0.191123	0.661983	0.885101
Xetro.A00945|	10220.8	-0.160284	0.0953084	2.81529	0.0933698	0.238138
Xetro.A00946|	200.571	-0.13571	0.133583	1.03015	0.310125	0.564931
Xetro.A00947|cryba4	362.715	-0.506471	0.255566	3.86505	0.0493016	0.146595
Xetro.A00948|crybb1	695.315	-0.435539	0.226253	3.69041	0.0547263	0.158483
Xetro.A00949|tpst2	795.179	-0.441145	0.100566	19.1251	1.22426e-05	0.000128273
Xetro.A00950|	5149.56	-1.14572	0.152146	54.9709	1.22328e-13	4.82592e-12
Xetro.A00951|srrd	140.845	-0.0485816	0.115215	0.177852	0.673226	0.893088
Xetro.A00952|hps4	328.151	0.592888	0.084232	49.5414	1.94233e-12	6.59006e-11
Xetro.A00953|unnamed	290.69	0.669767	0.158173	17.7521	2.51634e-05	0.000242579
Xetro.A00954|asphd2	414.942	0.125979	0.104404	1.44583	0.229199	0.459473
Xetro.A00955|sez6l	129.436	-0.410874	0.222793	3.3854	0.0657762	0.182616
Xetro.A00956|myo18b	452.232	-0.852236	0.151322	31.3973	2.10273e-08	3.99155e-07
Xetro.A00957|	60.941	-0.813585	0.217145	14.0176	0.00018111	0.00137684
Xetro.A00958|	0.34637	-0.448768	2.41038	0.10083	0.750836	0.937857
Xetro.A00959|	125.378	-0.852811	0.188493	20.3454	6.4649e-06	7.28211e-05
Xetro.A00960|adrbk2	0.281494	-0.448768	2.49471	0.0893206	0.765043	0.941233
Xetro.A00961|crybb2	1.33373	-0.246048	0.957038	0.0661456	0.797034	0.941233
Xetro.A00962|crybb3	1.73099	0.26777	1.00516	0.0710607	0.789799	0.941233
Xetro.A00963|kiaa1671	4238.61	0.173195	0.0493568	12.3001	0.000452942	0.00306365
Xetro.A00964|	1465.37	0.0126417	0.0768022	0.0270273	0.869416	0.962459
Xetro.A00965|tmem211	0.102075	-0.448776	3.72496	0.0478798	0.826795	0.941233
Xetro.A00966|sgsm1	162.017	-0.263621	0.119584	4.86396	0.0274233	0.0923971
Xetro.A00967|	238.732	0.0269752	0.103518	0.0679722	0.794312	0.941233
Xetro.A00968|ankrd13a	1912.2	-0.0986928	0.0592789	2.76967	0.0960657	0.243487
Xetro.A00969|git2	1634.94	-0.326958	0.0932164	12.2429	0.000467022	0.00314706
Xetro.A00970|tchp	445.639	-0.19973	0.0680543	8.61329	0.00333719	0.0167299
Xetro.A00971|gltp	653.333	-0.210764	0.101142	4.3377	0.0372773	0.117642
Xetro.A00972|	4574.79	0.259229	0.0693441	13.9304	0.000189702	0.00143523
Xetro.A00973|trpv4	732.252	-0.257733	0.123843	4.29681	0.038184	0.119993
Xetro.A00974|c12orf34	764.952	0.124252	0.071848	2.99063	0.0837477	0.219596
Xetro.A00975|	0.05927	0.0321138	3.72496	1.31216e-05	0.99711	1
Xetro.A00976|	3.79056	0.393181	0.591793	0.44143	0.506433	0.766644
Xetro.A00977|	0.718721	0.948832	1.46127	0.350114	0.554048	0.807678
Xetro.A00978|mvk	96.3204	-0.00925208	0.199843	0.002142	0.963086	1
Xetro.A00979|mmab	195.577	0.161286	0.0872974	3.4131	0.0646808	0.180449
Xetro.A00980|aldh3b1	4.39273	-2.16659	0.708067	9.98272	0.00158016	0.00899195
Xetro.A00981|ube3b	2606.2	0.18439	0.0664098	7.70392	0.00551009	0.0252003
Xetro.A00982|kctd10	2180.51	0.324579	0.0944349	11.7566	0.000606269	0.00392184
Xetro.A00983|myo1h	49.3441	0.988772	0.23382	17.7081	2.5753e-05	0.000247695
Xetro.A00984|foxn4	1057.3	-0.0107894	0.0929011	0.0134795	0.907572	0.980435
Xetro.A00985|	8.97317	0.313827	0.506116	0.380853	0.537147	0.793678
Xetro.A00986|acacb	3707.92	-0.411894	0.0905246	20.6071	5.63859e-06	6.44056e-05
Xetro.A00987|ung	705.854	-0.126681	0.163902	0.584089	0.444714	0.708961
Xetro.A00988|alkbh2	63.2492	-0.0749647	0.174489	0.184137	0.667842	0.889081
Xetro.A00989|usp30	401.862	0.328916	0.104228	9.94488	0.00161298	0.00913947
Xetro.A00990|svop	423.49	-0.360822	0.0980717	13.51	0.000237296	0.00173844
Xetro.A00991|dao	109.462	0.319458	0.227003	1.96985	0.160464	0.358452
Xetro.A00992|ssh1	452.74	0.40296	0.0789326	26.0269	3.36687e-07	5.15647e-06
Xetro.A00993|	0.238525	1.06727	3.66982	0.145098	0.703265	0.910071
Xetro.A00994|coro1c	15636.6	0.108864	0.0464109	5.49791	0.0190392	0.0688845
Xetro.A00995|	394.691	0.469962	0.136765	11.7623	0.000604414	0.00391185
Xetro.A00996|tmem119	2127.14	0.191118	0.0842972	5.11625	0.0237027	0.0821662
Xetro.A00997|	0.222278	-0.967353	3.7217	0.14937	0.699138	0.907594
Xetro.A00998|iscu	1817.65	-0.199293	0.0874654	5.16649	0.0230267	0.0803289
Xetro.A00999|sart3	7049.6	-0.144062	0.0538128	7.15409	0.00747934	0.0323454
Xetro.A01000|ficd	461.589	-0.0303673	0.116166	0.0680767	0.794158	0.941233
Xetro.A01001|slc24a6	269.126	0.700924	0.171516	16.2129	5.66075e-05	0.000496527
Xetro.A01002|plbd2	221.794	0.265176	0.144126	3.33968	0.0676277	0.186483
Xetro.A01003|sds	1650.3	0.202288	0.30414	0.406192	0.523909	0.783021
Xetro.A01004|sdsl	129.682	0.116071	0.146115	0.630747	0.427081	0.690723
Xetro.A01005|lhx5	641.179	-0.0692858	0.154876	0.196883	0.657248	0.882453
Xetro.A01006|rbm19	3588.48	-0.0154282	0.060204	0.0655496	0.79793	0.941233
Xetro.A01007|tbx5	180.027	0.734833	0.137467	28.3158	1.03052e-07	1.7319e-06
Xetro.A01008|	0.167944	0.993897	3.72496	0.196428	0.65762	0.882453
Xetro.A01009|tbx3	3406.4	0.503016	0.141807	12.4146	0.000425996	0.0029032
Xetro.A01010|med13l	4380.77	0.0806181	0.0662727	1.47869	0.22398	0.451921
Xetro.A01011|	30483.1	-1.54834	0.217191	45.9753	1.19755e-11	3.75954e-10
Xetro.A01012|tpcn1	924.647	-0.416008	0.0862687	23.2025	1.45811e-06	1.92751e-05
Xetro.A01013|iqcd	395.234	1.3216	0.130173	100.764	1.03601e-23	1.17116e-21
Xetro.A01014|c12orf52	245.12	-0.135798	0.0909316	2.23083	0.135281	0.316502
Xetro.A01015|ddx54	6443.78	-0.317208	0.0749386	17.8173	2.43165e-05	0.000235134
Xetro.A01016|unnamed	184.735	0.355482	0.170078	4.35385	0.0369254	0.116794
Xetro.A01017|rasal1	514.27	-0.203611	0.089442	5.17695	0.0228884	0.0799383
Xetro.A01018|dtx1	315.521	0.0926525	0.159817	0.33105	0.565041	0.815674
Xetro.A01019|emid1	270.013	-0.00607391	0.14563	0.00172105	0.966909	1
Xetro.A01020|rhbdd3	168.897	0.526898	0.145179	13.066	0.000300705	0.00214622
Xetro.A01021|ewsr1	22295.4	0.122337	0.043154	8.03407	0.00459056	0.0216346
Xetro.A01022|gas2l1	486.395	0.178465	0.10226	3.03317	0.0815787	0.214974
Xetro.A01023|rasl10a	75.5107	-0.191802	0.167232	1.31116	0.252184	0.490345
Xetro.A01024|ap1b1	5929.24	0.0763602	0.0451794	2.85605	0.0910306	0.233544
Xetro.A01025|nefh	131.357	-0.47876	0.208035	5.28544	0.0215045	0.0759264
Xetro.A01026|thoc5	5096.74	-0.174439	0.05715	9.29636	0.0022961	0.0122945
Xetro.A01027|nipsnap1	1026.31	0.153178	0.0979123	2.44547	0.117864	0.28512
Xetro.A01028|nf2	3403.02	-0.0870445	0.0629608	1.90801	0.167185	0.369472
Xetro.A01029|cabp7	8.56091	-1.03347	0.498844	4.26068	0.0390043	0.122038
Xetro.A01030|zmat5	1156.38	-0.0665544	0.0720532	0.853108	0.355675	0.617313
Xetro.A01031|uqcr10	1722.5	0.0520056	0.0879414	0.349595	0.554343	0.807881
Xetro.A01032|ascc2	969.553	0.160682	0.076801	4.37511	0.0364675	0.11568
Xetro.A01033|mtmr3	2179.19	0.00855921	0.0737471	0.0134385	0.907712	0.980435
Xetro.A01034|unnamed	809.264	0.111428	0.160037	0.4842	0.486526	0.749043
Xetro.A01035|lif	44.3467	1.4837	0.237428	38.6041	5.19094e-10	1.31781e-08
Xetro.A01036|	1.64886	1.26902	0.871817	2.15366	0.14223	0.328702
Xetro.A01037|gatsl3	323.954	-0.357174	0.0930658	14.728	0.00012419	0.000988543
Xetro.A01038|tbc1d10a	1350.18	-0.312024	0.0943058	10.9112	0.000955846	0.00579926
Xetro.A01039|	12.3543	1.11837	0.371805	9.0606	0.00261176	0.0136853
Xetro.A01040|sf3a1	12560.3	0.14396	0.032587	19.5041	1.00384e-05	0.000107488
Xetro.A01041|ccdc157	183.023	0.223375	0.128017	3.03485	0.0814941	0.214849
Xetro.A01042|sec14l3	896.615	0.113867	0.117537	0.936932	0.333068	0.591374
Xetro.A01043|mtfp1	548.748	-0.0604519	0.0857661	0.496051	0.48124	0.744955
Xetro.A01044|zp3.2	81.0137	-0.116326	0.20405	0.320968	0.571027	0.820055
Xetro.A01045|gal3st1	266.97	-0.864944	0.156246	29.6845	5.08405e-08	9.05752e-07
Xetro.A01046|pes1	10298.6	-0.0632452	0.0674115	0.876612	0.349131	0.610097
Xetro.A01048|pxmp2	254.221	-0.590898	0.0984774	35.967	2.00688e-09	4.57014e-08
Xetro.A01049|pole	2754.41	-0.358291	0.0854277	17.4819	2.90056e-05	0.000275179
Xetro.A01050|	4.18158	1.35743	0.565444	5.88082	0.0153067	0.0576694
Xetro.A01051|	0.855647	-1.81629	1.63152	1.93586	0.164119	0.364462
Xetro.A01052|p2rx2	9.90702	-0.420573	0.39229	1.15073	0.283396	0.532073
Xetro.A01053|pla2g3	1.16751	-1.26339	1.13411	1.16751	0.279913	0.527338
Xetro.A01055|inpp5j	168.638	-0.0829641	0.105237	0.621639	0.430439	0.693794
Xetro.A01056|selm	80.94	1.49417	0.201098	55.1525	1.11532e-13	4.42708e-12
Xetro.A01057|smtn	3603.83	-0.412429	0.0722976	32.4449	1.22619e-08	2.45716e-07
Xetro.A01059|morc2	2251.64	0.0807974	0.0418145	3.73292	0.05335	0.155534
Xetro.A01060|	220.781	-1.11271	0.118242	88.2561	5.75049e-21	5.03347e-19
Xetro.A01061|aplnr	3719.09	0.0940607	0.0774097	1.47614	0.224379	0.452619
Xetro.A01062|znf219	2158.73	0.416198	0.0830532	25.036	5.62707e-07	8.1983e-06
Xetro.A01063|arhgef40	1007.78	-0.230713	0.081697	7.96738	0.00476279	0.0223087
Xetro.A01064|ndrg2	3241.54	-0.197589	0.146987	1.7735	0.18295	0.393081
Xetro.A01065|	0.102962	0.513004	3.72496	0.0554256	0.813878	0.941233
Xetro.A01067|hnrnpc	8775.75	-0.0258002	0.0544308	0.224433	0.635683	0.869048
Xetro.A01068|tep1	1517.93	-0.115174	0.079832	2.07665	0.149568	0.340725
Xetro.A01069|parp2	1061.76	-0.409067	0.0820354	24.7841	6.41231e-07	9.23703e-06
Xetro.A01070|mettl17	1144.41	-0.0238978	0.0853992	0.0780992	0.77989	0.941233
Xetro.A01071|slc39a2	2.16208	-0.193129	0.749498	0.0662618	0.796859	0.941233
Xetro.A01076|	0.0556095	0.513007	3.72496	0.0530998	0.817755	0.941233
Xetro.A01078|	0.26512	-0.301245	3.55413	0.010706	0.91759	0.986125
Xetro.A01080|	0.0478992	0.0321138	3.72496	1.31216e-05	0.99711	1
Xetro.A01082|	1.31894	-0.284833	1.15196	0.0945478	0.758473	0.941233
Xetro.A01086|	0.058235	0.513004	3.72496	0.0601065	0.806328	0.941233
Xetro.A01087|	0.0483615	0.0321138	3.72496	1.31216e-05	0.99711	1
Xetro.A01088|	0	NA	NA	NA	NA	NA
Xetro.A01089|	0.0588429	-0.448773	3.72496	0.0489954	0.824821	0.941233
Xetro.A01090|	0.058235	0.513004	3.72496	0.0601065	0.806328	0.941233
Xetro.A01091|	0.325559	-0.933476	3.72469	0.140609	0.707677	0.9116
Xetro.A01094|	0.096723	0.0321138	3.72496	1.31216e-05	0.99711	1
Xetro.A01095|	0.050651	0.513004	3.72496	0.0531889	0.817604	0.941233
Xetro.A01100|slc12a3.2	3139.19	-0.861138	0.137948	38.4293	5.67731e-10	1.42976e-08
Xetro.A01101|apex1	8497.86	-0.147697	0.0788719	3.49729	0.0614693	0.173254
Xetro.A01102|osgep	726.275	-0.579667	0.114856	25.3168	4.86442e-07	7.19643e-06
Xetro.A01103|tmem55b	841.497	-0.175631	0.0668894	6.88307	0.00870161	0.0365415
Xetro.A01104|tmem85	1587.48	0.0879274	0.0390022	5.08171	0.0241795	0.0834989
Xetro.A01105|slc12a6	3409.46	-0.115987	0.0668047	3.00965	0.0827699	0.217553
Xetro.A01106|nop10	2204.46	-0.267415	0.0877498	9.2589	0.00234354	0.012514
Xetro.A01107|lpcat4	2062.96	-0.0534692	0.100858	0.281035	0.596024	0.840099
Xetro.A01108|unnamed	60.1459	-0.340532	0.189392	3.22714	0.0724269	0.196471
Xetro.A01109|	0.692766	0.383331	1.43788	0.0708876	0.790049	0.941233
Xetro.A01110|	0.604321	2.86591	1.6343	3.92715	0.0475124	0.142283
Xetro.A01111|ttc5	420.077	-1.07179	0.107175	98.7386	2.88128e-23	3.15801e-21
Xetro.A01112|ccnb1ip1	3.7282	-0.151337	0.684959	0.0488275	0.825116	0.941233
Xetro.A01113|	1339.6	0.589373	0.120978	23.5724	1.20302e-06	1.62349e-05
Xetro.A01114|ctsg	2.66403	0.676673	0.840799	0.641715	0.42309	0.686293
Xetro.A01115|dnaja4.1	5918.77	-0.176191	0.194575	0.812778	0.3673	0.629939
Xetro.A01117|srpk1	4380.21	0.0340802	0.0781056	0.190374	0.662606	0.885335
Xetro.A01118|clps	1.95318	-0.27549	0.935292	0.0856647	0.769763	0.941233
Xetro.A01119|	0.450304	1.72458	2.30334	0.79052	0.373943	0.636554
Xetro.A01120|	0.108674	0.993897	3.72496	0.196428	0.65762	0.882453
Xetro.A01121|tub	37.2171	-0.190126	0.207508	0.840047	0.359383	0.621037
Xetro.A01122|	19.4412	0.377295	0.294382	1.63945	0.200401	0.41852
Xetro.A01123|	0.88044	-0.373902	1.25445	0.0913052	0.762524	0.941233
Xetro.A01124|	7.80625	-0.49531	0.471539	1.10024	0.294213	0.546157
Xetro.A01125|	0.933924	0.259994	1.30877	0.039387	0.842684	0.947766
Xetro.A01126|smpd2	344.577	-0.530006	0.142499	13.7293	0.000211135	0.00157191
Xetro.A01127|plekha6	394.104	-0.0487101	0.0990611	0.241639	0.623025	0.860499
Xetro.A01128|	7.71225	0.393842	0.46166	0.70528	0.401015	0.66451
Xetro.A01129|	312.368	-0.22312	0.0938901	5.64484	0.0175068	0.064437
Xetro.A01130|	21.7836	-0.153217	0.283143	0.292324	0.588735	0.83449
Xetro.A01131|kiss1	0.0478992	0.0321138	3.72496	1.31216e-05	0.99711	1
Xetro.A01132|	0.050651	0.513004	3.72496	0.0531889	0.817604	0.941233
Xetro.A01133|lphn3	2.59029	-1.10407	0.747606	2.23975	0.134503	0.315207
Xetro.A01134|	8.97282	1.27077	0.404902	9.9932	0.00157119	0.00895303
Xetro.A01135|ren	14.6004	-0.686006	0.375085	3.37102	0.0663529	0.183873
Xetro.A01136|	5.95181	0.205199	0.505239	0.164847	0.684732	0.900627
Xetro.A01137|cyb5r1	6.95431	-0.311398	0.520223	0.353298	0.552252	0.806143
Xetro.A01138|adipor1	6499.83	-0.159028	0.0557629	8.12863	0.00435716	0.0207284
Xetro.A01139|kdm5b	9249.04	-0.193223	0.103083	3.48903	0.0617768	0.17394
Xetro.A01140|tuba3c	32711.1	-0.168628	0.0943628	3.17858	0.0746097	0.20103
Xetro.A01141|rabif	1051.71	-1.31439	0.0793554	269.172	1.71921e-60	1.31332e-57
Xetro.A01142|klhl12	914.047	0.110968	0.0746728	2.20533	0.137535	0.320229
Xetro.A01143|ipo9	2817.43	-0.0869361	0.0549358	2.50333	0.113605	0.277186
Xetro.A01144|shisa4	44.9903	-1.08384	0.267858	16.2237	5.62849e-05	0.000494386
Xetro.A01145|lmod1	39.1052	-0.00727352	0.225642	0.00103909	0.974285	1
Xetro.A01146|timm17a	4220.69	-0.0115644	0.0471487	0.0601127	0.806318	0.941233
Xetro.A01147|sft2d2	110.353	-0.872579	0.167009	27.2482	1.7894e-07	2.89904e-06
Xetro.A01148|c3orf52	572.587	0.361973	0.139308	6.70744	0.00960112	0.039556
Xetro.A01149|ddx52	2466.8	-0.471061	0.0423858	123.284	1.20827e-28	1.81305e-26
Xetro.A01150|arg2	282.124	0.532178	0.227329	5.30403	0.0212762	0.0752773
Xetro.A01151|synrg	2539.68	-0.184039	0.0488805	14.1624	0.000167685	0.00128642
Xetro.A01152|vti1b	554.035	-0.256228	0.102522	6.22603	0.0125886	0.0493308
Xetro.A01153|dynll2	156.216	-0.247594	0.152377	2.62461	0.105218	0.261518
Xetro.A01154|heatr6	1402.26	-0.956475	0.0813149	136.581	1.48929e-31	2.80175e-29
Xetro.A01155|hnf1b	815.938	0.188148	0.10352	3.30137	0.069222	0.18982
Xetro.A01156|tmem167b	894.926	-0.257741	0.0852331	9.13692	0.00250503	0.0132444
Xetro.A01157|parl	1451.15	-0.201082	0.109751	3.35292	0.0670861	0.185419
Xetro.A01158|apobec2	1113.3	-0.921411	0.114352	63.6409	1.49293e-15	7.60311e-14
Xetro.A01159|c1orf194	380.892	0.255956	0.113805	5.0546	0.0245607	0.0845026
Xetro.A01160|kiaa1324	2390.97	0.423655	0.125964	11.235	0.00080271	0.0049915
Xetro.A01161|sars	5608.02	-0.419912	0.0873457	22.9719	1.64387e-06	2.1339e-05
Xetro.A01162|	0.208595	-0.895399	3.11876	0.155201	0.693614	0.905481
Xetro.A01163|il10	6.29424	-0.157481	0.59706	0.067385	0.795183	0.941233
Xetro.A01164|mapkapk2	2297.76	-0.000675128	0.0566265	0.000142209	0.990485	1
Xetro.A01165|dyrk3	2734.8	0.0228403	0.0476322	0.229922	0.631581	0.866331
Xetro.A01166|eif2d	1376.83	0.149391	0.0440352	11.5082	0.000692904	0.00439321
Xetro.A01167|rassf5	124.672	0.835858	0.213737	15.0408	0.000105211	0.00085419
Xetro.A01168|	33.0436	0.682606	0.211697	10.4549	0.00122327	0.00718152
Xetro.A01169|ikbke	170.968	0.265096	0.157705	2.8275	0.0926625	0.236765
Xetro.A01170|srgap2	1906.97	-0.102316	0.0547748	3.48775	0.0618247	0.174041
Xetro.A01171|fam72a	312.333	-0.0946561	0.11731	0.645825	0.421609	0.684949
Xetro.A01172|avpr1b	3.74786	0.00343821	0.715266	2.3161e-05	0.99616	1
Xetro.A01173|ctse	125.813	-1.53471	0.240255	40.1569	2.34365e-10	6.21905e-09
Xetro.A01174|rab7b	155.573	1.67034	0.146777	127.08	1.78458e-29	2.81172e-27
Xetro.A01175|slc26a9	155.621	0.174087	0.167204	1.08095	0.298486	0.5512
Xetro.A01176|pm20d1	589.23	-0.427975	0.0966844	19.5544	9.77771e-06	0.000105111
Xetro.A01177|slc41a1	334.449	-0.580056	0.0923357	39.4321	3.39665e-10	8.83656e-09
Xetro.A01178|rab7l1	94.7047	-0.180011	0.133111	1.82824	0.176335	0.383904
Xetro.A01179|nucks1	38627.1	-0.0372295	0.059053	0.397221	0.528528	0.786614
Xetro.A01180|slc45a3	562.243	0.132015	0.119889	1.20893	0.271544	0.516786
Xetro.A01181|klf15.2	233.573	-0.601823	0.104644	33.0791	8.84826e-09	1.81938e-07
Xetro.A01182|elk4	1410.11	-0.0544284	0.0803783	0.458539	0.498308	0.758956
Xetro.A01183|mfsd4	33.9975	-3.47018	0.361735	116.432	3.82263e-27	5.44434e-25
Xetro.A01184|cdk18	17.8083	-0.18343	0.280297	0.428538	0.512707	0.772278
Xetro.A01185|	56.6059	0.330657	0.1981	2.78519	0.0951395	0.241503
Xetro.A01186|	731.153	-0.569195	0.13836	16.8065	4.13903e-05	0.000377909
Xetro.A01187|klhdc8a	292.397	-0.0642288	0.108226	0.35175	0.553124	0.806787
Xetro.A01188|nuak2	2037.51	-0.0788553	0.101805	0.598041	0.439326	0.703307
Xetro.A01189|tmcc2	527.008	-0.318732	0.0780456	16.652	4.49029e-05	0.000406175
Xetro.A01190|znhit3	454.75	0.039488	0.0998298	0.155879	0.692979	0.90518
Xetro.A01191|dcaf6	773.524	-0.338014	0.117788	8.20231	0.00418372	0.0200562
Xetro.A01192|brp44	3473.76	0.068505	0.0525595	1.69785	0.19257	0.40712
Xetro.A01193|rnpep	1174.43	0.184246	0.175495	1.09368	0.295657	0.547719
Xetro.A01194|elf3	1140.55	0.754605	0.276829	7.31071	0.00685448	0.0301667
Xetro.A01195|gpr37l1	314.756	-0.0673044	0.146932	0.208216	0.648169	0.877336
Xetro.A01196|rbbp5	2033.9	-0.127836	0.0897791	2.01909	0.155332	0.349997
Xetro.A01197|ube2t	191.701	-0.973124	0.0957757	104.55	1.53265e-24	1.83112e-22
Xetro.A01198|	823.735	0.793611	0.103539	58.2065	2.35996e-14	1.02396e-12
Xetro.A01199|arl8a	1446.46	0.0423294	0.0878474	0.231658	0.630297	0.865988
Xetro.A01200|	0.0556095	0.513007	3.72496	0.0530998	0.817755	0.941233
Xetro.A01201|dstyk	2972.55	-0.00362553	0.0714848	0.00257262	0.959548	1
Xetro.A01202|myo19	990.862	-0.281813	0.0662513	18.0714	2.12774e-05	0.000209279
Xetro.A01203|pigw	439.016	-0.283038	0.131698	4.59385	0.0320868	0.10479
Xetro.A01204|ggnbp2	2634.64	0.107462	0.078806	1.85537	0.17316	0.378891
Xetro.A01205|dhrs11	277.786	-0.261881	0.165485	2.50252	0.113665	0.277276
Xetro.A01206|prok1	0.0556095	0.513007	3.72496	0.0530998	0.817755	0.941233
Xetro.A01207|hbxip	487.938	-0.360604	0.0928585	15.0718	0.000103499	0.000841982
Xetro.A01208|rbm15	2533.43	-0.0225021	0.0542836	0.171809	0.678509	0.895739
Xetro.A01209|kcnc4	49.0254	0.729367	0.213828	11.611	0.00065562	0.00419055
Xetro.A01210|slc6a17	76.38	0.189793	0.266048	0.490814	0.483565	0.746843
Xetro.A01211|fam40a	2148.24	0.0144852	0.0690968	0.0439107	0.83402	0.945194
Xetro.A01212|ahcyl1	752.464	-1.34136	0.100471	174.505	7.67755e-40	2.01608e-37
Xetro.A01213|	433.915	0.60475	0.182046	10.9639	0.000929052	0.00566122
Xetro.A01214|	0.949282	1.22779	1.37776	0.806732	0.369088	0.631616
Xetro.A01215|eps8l3	127.214	-1.15087	0.339854	11.1967	0.000819427	0.00508416
Xetro.A01216|gstm1	36.3992	0.485066	0.275492	3.09872	0.0783538	0.208281
Xetro.A01217|ampd2	342.566	-0.33587	0.157907	4.51338	0.0336306	0.108664
Xetro.A01218|gnat2	254.712	0.017866	0.174888	0.0104134	0.91872	0.986666
Xetro.A01219|gnai3	6226.45	-0.159712	0.0859021	3.44736	0.0633529	0.177412
Xetro.A01220|gpr61	23.022	0.349403	0.225782	2.39048	0.122076	0.292891
Xetro.A01221|amigo1	863.668	-0.489569	0.113913	18.407	1.784e-05	0.000178747
Xetro.A01222|	18.1413	-0.098346	0.297031	0.108787	0.741529	0.931823
Xetro.A01223|sypl2	5762.86	-1.13395	0.141472	62.122	3.22832e-15	1.55906e-13
Xetro.A01224|psma5	5267.65	-0.311604	0.0704104	19.5328	9.88876e-06	0.000106079
Xetro.A01225|sort1	1225.26	-0.0706855	0.0902802	0.61251	0.433844	0.6976
Xetro.A01226|nfya	5536.7	-0.0645204	0.0675861	0.908644	0.340475	0.600044
Xetro.A01227|	6.10534	-0.393948	0.48815	0.650773	0.419836	0.683211
Xetro.A01228|trem2	8.05822	-0.216413	0.529695	0.166908	0.682874	0.899262
Xetro.A01229|foxp4	11349.7	-0.178145	0.0764553	5.40946	0.0200279	0.0717572
Xetro.A01230|tfeb	313.959	-0.0588566	0.152897	0.146433	0.701968	0.909441
Xetro.A01231|	37.7105	0.454324	0.344905	1.7277	0.188705	0.401383
Xetro.A01232|pgc	0.160618	0.995293	3.72363	0.147597	0.700842	0.908637
Xetro.A01233|unnamed	0.268885	0.513014	2.91123	0.0814249	0.775376	0.941233
Xetro.A01235|unnamed	0.782996	1.33212	1.34161	0.91403	0.339047	0.598574
Xetro.A01236|frs3	883.547	0.0681819	0.0818048	0.69354	0.404963	0.668218
Xetro.A01237|unnamed	156.745	-0.314187	0.120227	6.83307	0.00894854	0.0374227
Xetro.A01238|	0.114051	0.513004	3.72496	0.0554256	0.813878	0.941233
Xetro.A01239|unnamed	801.83	-0.15819	0.10139	2.4299	0.119041	0.287249
Xetro.A01240|med20	534.046	-0.143736	0.107323	1.79253	0.180618	0.389696
Xetro.A01241|bysl	4004.48	-0.122726	0.0765274	2.56168	0.109482	0.269657
Xetro.A01242|taf8	1432.41	0.194168	0.0705818	7.56035	0.00596664	0.026922
Xetro.A01243|unnamed	96.8145	1.14893	0.565386	3.98834	0.0458162	0.13847
Xetro.A01244|c1orf88	150.094	0.229106	0.121719	3.5405	0.0598874	0.169761
Xetro.A01245|usp49	1118.55	-0.245751	0.0737398	11.0689	0.000877894	0.00539908
Xetro.A01246|	3388.06	-0.130276	0.0628137	4.29827	0.0381512	0.119904
Xetro.A01247|chia	49.5024	0.10847	0.310807	0.118625	0.73053	0.92412
Xetro.A01248|unnamed	46.8139	-1.13727	0.217275	27.5898	1.49967e-07	2.45488e-06
Xetro.A01249|btg2	1699.54	-0.349119	0.116698	8.90237	0.00284801	0.0147182
Xetro.A01250|fmod	0.329373	-1.36599	2.40732	0.510268	0.475023	0.738504
Xetro.A01251|prelp	11.4016	0.138253	0.375209	0.132098	0.716266	0.914524
Xetro.A01252|optc	1521.38	-1.54241	0.144957	108.42	2.17402e-25	2.75402e-23
Xetro.A01253|atp2b2	3675.87	-0.359176	0.0666169	28.9827	7.30266e-08	1.27048e-06
Xetro.A01254|zc3h11a	4666.69	-0.00290528	0.0664635	0.00190788	0.96516	1
Xetro.A01255|mapk14	1766.31	-0.103912	0.0669488	2.40777	0.120735	0.290438
Xetro.A01256|rpl10a	25622.3	-0.434806	0.091195	22.6013	1.9935e-06	2.53553e-05
Xetro.A01257|	0.765687	-1.1721	1.44456	0.821769	0.364663	0.626768
Xetro.A01258|pacsin1	263.905	0.195314	0.111347	3.07756	0.0793798	0.210308
Xetro.A01259|spdef	983.571	-0.067434	0.110368	0.373026	0.541359	0.797319
Xetro.A01260|c6orf106	842.321	-0.18575	0.055889	11.0387	0.000892317	0.00547576
Xetro.A01261|snrpc	2556	0.161107	0.05875	7.51214	0.00612846	0.0275093
Xetro.A01262|	1.73261	-0.112366	0.844918	0.0173892	0.895089	0.97411
Xetro.A01263|uhrf1bp1	206.013	-0.534208	0.105638	25.6113	4.17587e-07	6.26978e-06
Xetro.A01264|	89.0149	-0.110909	0.125943	0.775509	0.378518	0.64157
Xetro.A01265|	426.748	-0.383099	0.0799189	22.9779	1.63874e-06	2.12833e-05
Xetro.A01266|	1.54853	0.562545	0.986413	0.320436	0.571346	0.820347
Xetro.A01267|	1.78009	0.699436	0.908362	0.58862	0.442953	0.707317
Xetro.A01268|taf11	2896.08	-0.254238	0.0761672	11.1295	0.000849658	0.00524462
Xetro.A01269|	41.7748	0.325808	0.174224	3.50256	0.0612741	0.172891
Xetro.A01270|	3.28242	-0.238066	0.646659	0.133739	0.714587	0.913504
Xetro.A01271|	134.353	0.441533	0.169353	6.77498	0.00924446	0.038399
Xetro.A01272|	0.63329	1.65536	1.69415	1.11311	0.291407	0.542586
Xetro.A01273|	2.56172	-0.216372	0.731567	0.0872783	0.767666	0.941233
Xetro.A01274|	0.495567	1.59316	2.63935	0.551821	0.457575	0.72184
Xetro.A01275|	47.9435	0.747329	0.262236	8.04028	0.00457484	0.0215807
Xetro.A01276|sox13	2162	0.0361208	0.071023	0.257858	0.611595	0.851745
Xetro.A01277|nfasc	1280.21	0.101715	0.0799763	1.61689	0.203526	0.423303
Xetro.A01278|dennd2d	469.018	0.0110305	0.101917	0.01169	0.9139	0.983543
Xetro.A01279|	0.773783	0.757602	1.32371	0.326775	0.567564	0.817771
Xetro.A01280|cept1	3224.65	-0.0798495	0.0578589	1.90162	0.167897	0.370721
Xetro.A01281|anks1a	3731.09	-0.593173	0.0423548	195.205	2.32448e-44	8.49243e-42
Xetro.A01282|def6	27.4669	-0.0975098	0.270641	0.129319	0.719139	0.916614
Xetro.A01284|ppard	1487.87	0.0990116	0.10231	0.931967	0.334352	0.593006
Xetro.A01285|mkrn3	696.593	-0.201783	0.100393	4.03353	0.0446045	0.135441
Xetro.A01286|fance	341.22	-0.349504	0.1009	11.9798	0.000537817	0.00354546
Xetro.A01287|rps10	24598.2	0.0870515	0.0548837	2.51478	0.112784	0.275687
Xetro.A01288|cacna1s	3083.04	-1.99632	0.105009	338.053	1.69418e-75	2.13542e-72
Xetro.A01289|unnamed	2662.49	1.31853	0.135871	91.0012	1.43584e-21	1.32103e-19
Xetro.A01290|cd53	20.9359	0.0969373	0.310577	0.0970964	0.755342	0.939853
Xetro.A01291|	15.6687	0.351825	0.317957	1.22142	0.269082	0.513108
Xetro.A01292|unnamed	885.143	-0.110113	0.0656081	2.81553	0.0933558	0.238138
Xetro.A01293|	0.0556095	0.513007	3.72496	0.0530998	0.817755	0.941233
Xetro.A01294|znf192	416.194	-0.00951658	0.103268	0.00849536	0.926563	0.99091
Xetro.A01295|tshb	114.596	0.388176	0.288	1.80995	0.178514	0.386777
Xetro.A01296|slc25a22	13167.9	0.0223813	0.119511	0.0348389	0.851934	0.952644
Xetro.A01297|	12.3118	0.775676	0.64413	1.30045	0.254131	0.492913
Xetro.A01298|	1.00106	0.0204292	1.55595	0.000122406	0.991173	1
Xetro.A01299|unnamed	3.51617	0.640592	0.721349	0.797471	0.37185	0.634406
Xetro.A01300|nr1h5	151.039	-0.327896	0.195496	2.81012	0.0936711	0.238545
Xetro.A01301|sike1	1840.18	0.131889	0.0526033	6.28554	0.0121727	0.048038
Xetro.A01302|csde1	7868.65	0.250066	0.0616772	16.4161	5.08514e-05	0.00045241
Xetro.A01303|nras	423.517	-0.283233	0.070166	16.2939	5.42375e-05	0.000478402
Xetro.A01304|ampd1	1436.54	-1.34405	0.161275	66.1781	4.1197e-16	2.20028e-14
Xetro.A01305|dennd2c	1350.76	0.852683	0.122639	47.692	4.98719e-12	1.62432e-10
Xetro.A01306|trim33	2602.17	0.0113709	0.0454329	0.0626102	0.802417	0.941233
Xetro.A01307|syt6	36.1536	0.282909	0.244823	1.33659	0.247636	0.484377
Xetro.A01308|olfml3	264.895	-0.187214	0.191676	0.952745	0.329022	0.587
Xetro.A01309|hipk1	10806.9	0.43253	0.067924	40.3981	2.07147e-10	5.54939e-09
Xetro.A01311|	8.12158	0.668564	0.425383	2.48869	0.114667	0.278993
Xetro.A01312|rab44	9.04921	1.36718	0.517087	7.02007	0.00806009	0.0342989
Xetro.A01313|cdkn1a	2286.33	0.316253	0.0956015	10.914	0.000954403	0.0057933
Xetro.A01314|srsf3	3651.63	0.26387	0.0939223	7.87688	0.00500708	0.0233014
Xetro.A01315|	0.337124	0.945123	2.09083	0.351543	0.553241	0.806865
Xetro.A01316|	7.29398	0.44774	0.443421	1.01909	0.312736	0.568035
Xetro.A01317|adora1	137.811	0.0375015	0.11933	0.0986001	0.753516	0.939109
Xetro.A01318|myog	286.455	-1.13571	0.184778	36.6037	1.44757e-09	3.40727e-08
Xetro.A01319|tmem183a	1845.04	-0.144713	0.0503846	8.24461	0.00408733	0.0196931
Xetro.A01320|	8.65387	1.71147	0.441489	15.5505	8.03295e-05	0.00067591
Xetro.A01321|	17.5746	1.51831	0.397882	13.9296	0.000189789	0.00143546
Xetro.A01322|sirt2	1400.77	-0.26312	0.074753	12.376	0.000434894	0.00295585
Xetro.A01323|gpr161	1263.43	0.0939422	0.0828324	1.28496	0.256978	0.496937
Xetro.A01324|dpt	39.5106	-3.10382	0.512078	35.0357	3.23714e-09	7.10786e-08
Xetro.A01325|	17.7442	0.203483	0.293145	0.481418	0.487781	0.750123
Xetro.A01326|lad1	364.609	-0.436834	0.113131	14.8785	0.000114663	0.000920261
Xetro.A01327|csrp1	878.916	0.214789	0.107213	4.00728	0.0453042	0.137137
Xetro.A01328|nav1	3104.09	0.0430298	0.0629999	0.46592	0.49487	0.75598
Xetro.A01329|syt2	1100.15	0.120562	0.0744523	2.61824	0.105642	0.262299
Xetro.A01330|ppp1r12b	8.15584	-0.284606	0.563387	0.255228	0.613417	0.852884
Xetro.A01331|celsr2	5125.23	-0.673529	0.0864277	60.1991	8.57315e-15	3.9728e-13
Xetro.A01332|ppil1	1364.3	-0.339157	0.0763983	19.6757	9.17611e-06	9.92755e-05
Xetro.A01333|	0.153938	-0.448773	3.72496	0.0419786	0.837661	0.945194
Xetro.A01334|cpne5	26.4642	-0.250682	0.309033	0.654458	0.418523	0.681913
Xetro.A01335|kif21b	1468.36	0.248083	0.0830628	8.88873	0.00286937	0.0148029
Xetro.A01336|pigr	4.1228	0.401279	0.628672	0.395123	0.529619	0.787262
Xetro.A01337|	0.391695	1.00836	2.25675	0.376744	0.539351	0.795721
Xetro.A01338|c1orf116	961.072	0.215573	0.0949129	5.12321	0.0236079	0.0819175
Xetro.A01339|yod1	2525.28	-1.13029	0.0695319	259.066	2.74246e-58	1.92041e-55
Xetro.A01340|pfkfb2	446.069	-0.245921	0.133314	3.37514	0.0661871	0.183474
Xetro.A01341|	0.275304	0.445056	2.9344	0.026941	0.869623	0.962646
Xetro.A01342|c4bpa	679.417	0.806599	0.166898	22.9583	1.65552e-06	2.14791e-05
Xetro.A01343|arc2	305.476	0.212948	0.186415	1.30241	0.253773	0.492485
Xetro.A01344|arc3	2237.06	0.323445	0.0683859	22.3149	2.31398e-06	2.91229e-05
Xetro.A01345|dclre1b	186.648	0.324697	0.177767	3.30761	0.0689597	0.189307
Xetro.A01346|ap4b1	548.695	0.115293	0.0984848	1.36872	0.242031	0.476706
Xetro.A01347|	21.4585	0.973082	0.378542	6.53857	0.010556	0.0426863
Xetro.A01348|	12.8576	1.00216	0.351809	8.23353	0.00411235	0.0197967
Xetro.A01349|ptpn22	75.8713	1.17532	0.266825	19.0847	1.25042e-05	0.000130718
Xetro.A01350|rsbn1	999.692	0.427796	0.21405	3.87291	0.0490713	0.146015
Xetro.A01351|phtf1	107.474	-0.0574173	0.218278	0.0690393	0.792741	0.941233
Xetro.A01352|magi3	3082.09	0.135361	0.0641738	4.44676	0.0349675	0.111985
Xetro.A01353|lrig2	1978.47	0.186529	0.0620614	9.01853	0.00267256	0.0139465
Xetro.A01354|	0.540123	0.146782	1.96011	0.00681681	0.934198	0.995243
Xetro.A01355|fam19a3	9.11355	-1.08256	0.465674	5.49053	0.0191198	0.0690926
Xetro.A01356|	0.89063	-1.47922	1.24391	1.45208	0.228195	0.45808
Xetro.A01357|slc16a1	7214.42	0.278621	0.081385	11.6865	0.000629547	0.0040506
Xetro.A01358|ppm1j	4.67625	1.09525	0.556302	3.91744	0.0477876	0.142952
Xetro.A01359|rhoc	7548.41	0.0726629	0.0828347	0.769203	0.380464	0.643483
Xetro.A01360|mov10	71.5805	0.521855	0.28259	3.37794	0.0660745	0.183242
Xetro.A01361|capza1	9541.66	0.0201397	0.0742768	0.0733844	0.786471	0.941233
Xetro.A01362|st7l	235.297	-0.0775295	0.128676	0.36289	0.546906	0.801986
Xetro.A01363|wnt2b	238.114	-0.0750751	0.113712	0.43516	0.509468	0.769559
Xetro.A01364|	50.2854	-0.212229	0.204279	1.0691	0.301149	0.554419
Xetro.A01365|	3.08941	0.944398	0.642864	2.20236	0.137799	0.320667
Xetro.A01366|cttnbp2nl	788.458	0.344842	0.0760036	20.5485	5.81382e-06	6.6048e-05
Xetro.A01367|	0.932978	0.541812	1.18686	0.209757	0.646958	0.876507
Xetro.A01368|	4.98424	0.40768	0.570682	0.474384	0.490977	0.752724
Xetro.A01370|kcnd3	45.1115	0.225111	0.203417	1.22682	0.268027	0.511675
Xetro.A01371|	82.7401	0.0649148	0.206853	0.0983287	0.753845	0.939118
Xetro.A01372|ddx20	1945.38	-0.0893237	0.0707123	1.58933	0.207422	0.428564
Xetro.A01373|c1orf183	326.135	-0.00333452	0.118298	0.00079188	0.97755	1
Xetro.A01374|rap1a	2551.07	-0.339339	0.0729089	21.5184	3.50444e-06	4.22136e-05
Xetro.A01375|	1.96872	0.457856	0.994018	0.212367	0.644918	0.874716
Xetro.A01376|unnamed	0.957227	-0.571734	1.36413	0.150526	0.698033	0.907234
Xetro.A01377|adora3	0.0532824	-0.448776	3.72496	0.0487775	0.825204	0.941233
Xetro.A01378|	0.660289	-1.52434	1.98641	0.716905	0.397161	0.660991
Xetro.A01379|	21.5809	1.09924	0.32426	11.5498	0.000677553	0.00431215
Xetro.A01380|	1.0221	-1.48439	1.28001	1.36874	0.242028	0.476706
Xetro.A01381|	14.7387	-0.0693818	0.402201	0.0285798	0.865753	0.960143
Xetro.A01382|	3.41027	0.0720696	0.655338	0.0120008	0.912768	0.98303
Xetro.A01383|	0.571957	-0.985885	2.01215	0.309853	0.577771	0.825563
Xetro.A01385|	1.39118	0.526005	1.05396	0.251408	0.616085	0.855084
Xetro.A01386|wscd1	234.069	0.391507	0.102916	14.4532	0.000143688	0.00112422
Xetro.A01387|smtnl2	5089.07	0.0500721	0.0795695	0.39598	0.529173	0.787053
Xetro.A01388|	1270.89	-0.0584606	0.0746959	0.612016	0.43403	0.697797
Xetro.A01389|	42.8601	1.17464	0.263441	19.689	9.11262e-06	9.87194e-05
Xetro.A01390|	28.5501	0.443276	0.240925	3.38503	0.0657909	0.182627
Xetro.A01391|c1orf74	93.5544	-0.11879	0.216656	0.300317	0.583683	0.830407
Xetro.A01392|traf3ip3	268.757	-0.298998	0.266697	1.25638	0.262338	0.504176
Xetro.A01393|hsd11b1	49.1478	0.374489	0.185984	4.0641	0.043804	0.133655
Xetro.A01394|lamb3	130.489	-0.290539	0.159557	3.31106	0.068815	0.189049
Xetro.A01396|	1.94409	0.324619	0.873693	0.137579	0.710699	0.912041
Xetro.A01397|camk1g	3.55072	-0.0431082	0.723885	0.0062505	0.936985	0.996812
Xetro.A01398|unnamed	47.133	-0.424968	0.238766	3.16606	0.0751837	0.202037
Xetro.A01399|	0	NA	NA	NA	NA	NA
Xetro.A01405|	0.104354	-0.924397	3.72483	0.136604	0.711681	0.912041
Xetro.A01406|	0.0521772	-0.448776	3.72496	0.0478798	0.826795	0.941233
Xetro.A01408|	0.746442	0.80302	1.59554	0.36471	0.545902	0.801072
Xetro.A01412|	0.163435	-0.448773	3.72496	0.0546545	0.815153	0.941233
Xetro.A01413|	0.0521772	-0.448776	3.72496	0.0478798	0.826795	0.941233
Xetro.A01414|plxna2	3970.41	0.241199	0.0810464	8.84526	0.00293851	0.01509
Xetro.A01415|cd34	1903.26	-0.103681	0.125983	0.676882	0.410663	0.674379
Xetro.A01416|	1.05999	-0.43944	1.11639	0.155743	0.693106	0.905218
Xetro.A01417|pnpla1	40.8316	-0.0404668	0.385116	0.0108984	0.916856	0.98571
Xetro.A01418|unnamed	11601.5	0.160234	0.06772	5.59468	0.0180151	0.0659611
Xetro.A01419|	2.86803	0.593559	0.709036	0.698778	0.403195	0.666632
Xetro.A01420|kcna1	25.0214	0.472608	0.269655	3.06566	0.0799624	0.211519
Xetro.A01421|kcna3	52.992	0.338705	0.175492	3.72153	0.053715	0.156327
Xetro.A01422|kcna10	1.32188	0.196688	1.63052	0.0166624	0.897292	0.975443
Xetro.A01423|	0.906817	1.47146	1.43752	0.951488	0.329341	0.587278
Xetro.A01424|	0.708606	0.277503	1.47282	0.0315422	0.859036	0.956301
Xetro.A01425|ngf	78.6695	-0.0509636	0.160356	0.101048	0.750576	0.937624
Xetro.A01427|	0.102851	0.0321138	3.72496	1.31216e-05	0.99711	1
Xetro.A01428|	0.0530645	0.513004	3.72496	0.0554256	0.813878	0.941233
Xetro.A01429|tspan2	861.936	-0.503398	0.164314	9.33277	0.00225091	0.0121014
Xetro.A01430|	127.105	0.192934	0.127135	2.30458	0.128993	0.305733
Xetro.A01431|stk38	1723.96	-0.0890003	0.0533488	2.78209	0.0953237	0.241898
Xetro.A01432|	0	NA	NA	NA	NA	NA
Xetro.A01433|	2.2058	0.799563	0.912212	0.768609	0.380648	0.643664
Xetro.A01434|	1.56965	4.48723	1.38561	10.5181	0.00118213	0.00697084
[truncated: 24,131 more rows]

## Sheet: tt2 het vs wt
# log2 fold change (maximum likelihood estimate MLE): t/t2 heterozygote vs wild-type
[truncated: 25,772 more rows]

[truncated: 2 more sheets: tt2 KO vs wt, tt2 KD vs KO]
