# Supplementary material for: Innate Immune Response and Off-Target Mis-splicing Are Common Morpholino-Induced Side Effects in Xenopus
Source: Dev Cell. 2018 Mar 12;44(5):597–610.e10. doi: 10.1016/j.devcel.2018.01.022 (PMC5861998; doi:10.1016/j.devcel.2018.01.022)
Supplement: Table S3. List of Venn Field Genes Mis-regulated under Various Control and LOF Conditions, Related to Figure 2 — Down- and upregulated genes are listed in separated tabs. [file mmc4.xlsx]

## Sheet: Venn_DOWN
Venn Field Genes Down-Regulated under Various Control and LOF Conditions
cMO, control MO; uni, uninjected; KD, t/t2 MO; KO, t/t2 null; het, t/t2 heterozygous
Venn Fields (>10 genes)	# Genes
Field A: cMO:uni	106
Field B: KD:uni & cMO:uni	37
Field C: KD:uni	1001
Field D: KD:uni & KO:wt	382
Field E: KO:wt	150
List of significantly down-regulated genes (FDR <10%, FC 1.5)
Venn Fields	# Genes	Gene ID
KD:uni, KO:wt & cMO:uni	2	Xetro.D02036|tnn
		Xetro.K04288|cacng1
KD:uni, KO:wt & het:wt	2	Xetro.F00330|ca13
		Xetro.A01324|dpt
Field B: KD:uni & cMO:uni	37	Xetro.E01267|
		Xetro.A03003|pcm1
		Xetro.A01239|unnamed
		Xetro.B02593|vwf
		Xetro.A01660|
		Xetro.E00172|ttc16
		Xetro.A00948|crybb1
		Xetro.H00387|faah2
		Xetro.G01129|ube4b
		Xetro.D01634|
		Xetro.B01580|
		Xetro.C01857|hyal4
		Xetro.G00676|pkd2l1
		Xetro.D02418|ccdc51
		Xetro.A02098|
		Xetro.A00584|pebp1
		Xetro.E01187|dstn
		Xetro.D01687|dnah1
		Xetro.D01249|
		Xetro.K02085|ganab
		Xetro.I00706|lrrc33
		Xetro.E01403|hao1
		Xetro.K01289|clec2d
		Xetro.E01545|
		Xetro.I01639|
		Xetro.I00837|dtymk
		Xetro.J00566|abi3
		Xetro.E00955|
		Xetro.A00816|ydjc
		Xetro.D01583|adsl
		Xetro.H01760|synj2bp
		Xetro.A00342|agxt2
		Xetro.K00489|unnamed
		Xetro.K03682|apcdd1l
		Xetro.A02666|
		Xetro.C00645|unnamed
		Xetro.F01098|ccr2
KO:wt & cMO:uni	1	Xetro.C00274|pebp4
Field D: KD:uni & KO:wt	382	Xetro.K01414|chrne
		Xetro.C00697|mespa
		Xetro.H01639|myh4
		Xetro.B01044|abcc12
		Xetro.K04379|myod1
		Xetro.A02640|tspan17
		Xetro.F01071|cobl
		Xetro.G00035|rbm20
		Xetro.I00395|
		Xetro.F01389|
		Xetro.E00444|klhl31
		Xetro.D01320|pdgfb
		Xetro.C00997|anxa6
		Xetro.D00922|macrod1
		Xetro.B01381|stac3
		Xetro.E00551|prss35
		Xetro.K01247|krt18l
		Xetro.J00665|tnnc2
		Xetro.I01289|ocm
		Xetro.D01643|mustn1
		Xetro.I00351|chrna1
		Xetro.D00046|gas2
		Xetro.K03947|
		Xetro.C00764|synm
		Xetro.F01855|
		Xetro.D01704|
		Xetro.C01829|cftr
		Xetro.B00789|mxra5
		Xetro.K03354|
		Xetro.E01020|pdgfrl.2
		Xetro.B01032|
		Xetro.H01340|ehd2
		Xetro.B01009|tmem182
		Xetro.G02043|myadml2
		Xetro.A00562|lox
		Xetro.I01293|unnamed
		Xetro.G01899|ldb3
		Xetro.A01942|musk
		Xetro.E00048|
		Xetro.G01153|angptl7
		Xetro.K00910|act3
		Xetro.F00210|
		Xetro.K04083|c20orf54
		Xetro.J00079|dhrs7c
		Xetro.E01651|ehd3
		Xetro.D00752|cdh15
		Xetro.J00300|emilin3
		Xetro.A01011|
		Xetro.G00849|gprin2
		Xetro.F00854|
		Xetro.D02406|
		Xetro.E01635|mix1
		Xetro.G02162|
		Xetro.A02296|tmem161a
		Xetro.K00970|coro6
		Xetro.D02474|c3orf49
		Xetro.C00626|tm6sf1
		Xetro.F00419|trim55
		Xetro.A01183|mfsd4
		Xetro.F00068|
		Xetro.F00765|cap2
		Xetro.C00814|bcl2l10
		Xetro.F00372|crispld1
		Xetro.F00761|gmpr
		Xetro.A01186|
		Xetro.I01644|mylpf
		Xetro.G01002|cpt1b
		Xetro.B02568|fbxo40
		Xetro.C00503|tacr1
		Xetro.H00272|cav3.2
		Xetro.B00336|unc45b
		Xetro.K02850|trim72
		Xetro.D01618|unnamed
		Xetro.A01568|tgm1
		Xetro.D00557|ehbp1l1
		Xetro.F01415|meox2
		Xetro.E01186|
		Xetro.H01109|unnamed
		Xetro.H00237|ak1
		Xetro.B00174|trim63
		Xetro.F00326|pskh2
		Xetro.A01223|sypl2
		Xetro.G00719|
		Xetro.H00161|mettl11a
		Xetro.F01869|hhatl
		Xetro.G01278|fxyd6
		Xetro.E00577|rragd
		Xetro.D02405|tnnc1
		Xetro.I00353|cyct
		Xetro.J00312|tgm2
		Xetro.A03275|spon2
		Xetro.D01391|
		Xetro.K00967|
		Xetro.F00386|c8orf84
		Xetro.G00795|synpo2l
		Xetro.A02036|tmem38a
		Xetro.B00043|tcea3
		Xetro.H00317|srpk2
		Xetro.I00634|otos
		Xetro.G00889|mat1a
		Xetro.A00255|cmya5
		Xetro.F01329|hoxa13
		Xetro.I00139|des.1
		Xetro.C02091|flnc
		Xetro.I01655|ptx4
		Xetro.I00396|
		Xetro.H01526|ckb
		Xetro.G00348|csda
		Xetro.B01854|sgcg
		Xetro.J00631|unnamed
		Xetro.A00681|hpd
		Xetro.K04590|chrnb1
		Xetro.E00876|txlnb
		Xetro.F00787|
		Xetro.F01522|
		Xetro.B00877|
		Xetro.H00797|
		Xetro.G02063|unnamed
		Xetro.C01594|avpr1a
		Xetro.G00958|fbxl22
		1012071810|
		Xetro.H00933|ckm
		Xetro.G00761|msmb.2
		Xetro.I02074|msgn1
		Xetro.I00350|chrna1.2
		Xetro.A02581|fam190a
		Xetro.K03587|
		Xetro.K01126|
		Xetro.H00273|unnamed
		Xetro.B00333|
		Xetro.C00695|mespb
		Xetro.J00415|c17orf67
		Xetro.A00519|ctxn3
		Xetro.H01719|capn3
		Xetro.F00209|col11a2p
		Xetro.E00482|
		Xetro.H01355|ryr1
		XB-GENE-6455353|cda
		Xetro.A00957|
		Xetro.E00729|gja1
		Xetro.I00610|ngef
		Xetro.C00622|homer2
		Xetro.H00307|c9orf91
		Xetro.D01850|prkaa2
		Xetro.E01652|
		Xetro.G00993|
		Xetro.B01512|hoxc13
		Xetro.A02676|myoz2
		Xetro.C01244|myot
		Xetro.E00677|slc22a16
		Xetro.B00409|hspb1
		Xetro.H00752|unnamed
		Xetro.K01986|unnamed
		Xetro.A03095|limch1
		Xetro.D00506|slc38a8
		Xetro.E00956|t
		Xetro.A00509|adamts19
		Xetro.F01979|
		Xetro.C00788|cilp
		Xetro.B02221|sh3bgr
		1012071350|
		Xetro.G02165|
		Xetro.C00278|pdlim2
		Xetro.B00233|col9a2
		Xetro.J00790|
		Xetro.H00263|myh8
		Xetro.D01122|actn3
		Xetro.H01845|unnamed
		Xetro.E00755|eya4
		Xetro.H01245|slc24a4
		Xetro.E00430|myom2
		Xetro.C00263|ank1
		Xetro.J00505|crhr1.1
		Xetro.G01945|emp3
		Xetro.K00109|nek6
		Xetro.E00554|ripply2.2
		Xetro.D00454|lrrc39
		Xetro.D01473|chadl
		Xetro.C00696|mesp2
		Xetro.K02982|bag2
		Xetro.I00493|
		Xetro.K05149|
		Xetro.E01127|mthfd1l
		Xetro.H01110|
		Xetro.K01344|hes7.2
		Xetro.H02298|bcan
		Xetro.E01069|mybph
		Xetro.E00270|unnamed
		Xetro.A01318|myog
		Xetro.E00148|chrnd
		Xetro.A00950|
		Xetro.J00208|myh7b
		Xetro.A02317|gdf3
		Xetro.D02443|lmod3
		Xetro.I00780|myl1
		Xetro.G01764|sult2b1
		Xetro.K05179|unnamed
		Xetro.K03179|ankrd63
		Xetro.H00416|
		Xetro.E00957|t2
		Xetro.A03223|dok7
		Xetro.I01431|
		Xetro.D02183|cacna2d2
		Xetro.I01089|mettl22
		Xetro.I00519|ppp2r3a
		Xetro.F01747|
		Xetro.D00429|tnni2
		Xetro.K05014|casq1
		Xetro.I00394|ccdc141
		Xetro.J00335|jph2
		Xetro.H01563|prx
		Xetro.F01870|kbtbd5
		Xetro.E00753|c6orf192
		Xetro.E00836|lama2
		Xetro.A01304|ampd1
		Xetro.H01791|actc1
		Xetro.J00855|krt16
		Xetro.B01195|lect1
		Xetro.K01909|itih5l
		Xetro.I00609|c2orf82
		Xetro.B00153|inpp5b
		Xetro.D00432|tnnt3
		Xetro.A01252|optc
		Xetro.H01035|col11a2
		Xetro.I00159|unnamed
		Xetro.B02500|dusp27
		Xetro.A02674|synpo2
		Xetro.A02881|npy1r
		Xetro.F00601|myom1
		Xetro.E00557|tbx18
		Xetro.B01298|itga7
		Xetro.D01605|kcnj4
		Xetro.A02657|egf
		Xetro.I00926|plcl1
		Xetro.H00553|
		Xetro.D02059|lamc2
		Xetro.C00970|cdx1
		Xetro.G00524|kazald1
		Xetro.H00771|
		Xetro.D02288|lamb2
		Xetro.E00146|
		Xetro.C01472|adra2a
		Xetro.F00990|
		Xetro.G01734|
		Xetro.K03909|
		Xetro.A01288|cacna1s
		Xetro.B00201|tinagl1
		Xetro.F01416|
		Xetro.E00149|chrng
		Xetro.I00392|tn3
		Xetro.J00314|
		Xetro.A03057|sgcb
		Xetro.E00553|ripply2.1
		Xetro.K02712|serpine1
		Xetro.K05021|tmod4
		Xetro.G00678|mypn
		Xetro.E00211|usp13
		Xetro.G02033|dysfip1
		Xetro.H00099|
		Xetro.E01203|pygm
		Xetro.K02123|
		Xetro.B00347|mdh2
		Xetro.F01556|pip4k2b
		Xetro.K02548|
		Xetro.H01542|adssl1
		Xetro.F00251|matn2
		Xetro.H00555|itgb1bp2
		Xetro.B00176|grrp1
		Xetro.C00973|camk2d
		Xetro.G00559|ankrd2
		Xetro.I00391|
		Xetro.I00488|satb2
		Xetro.H01763|slc8a3
		Xetro.H02256|hfe2
		Xetro.F01532|ptpla
		Xetro.D00551|pygb
		Xetro.I02062|matn3
		Xetro.C01822|cav1
		1012071325|tbx6
		Xetro.A01736|
		Xetro.I01731|
		Xetro.D02042|pappa2
		Xetro.C01821|cav2
		Xetro.H00138|ppapdc3
		Xetro.E00778|trdn
		Xetro.C01841|wnt16
		Xetro.I01446|srl
		Xetro.C01634|epyc
		Xetro.B00553|p2rx5
		Xetro.F00764|rbm24
		Xetro.E00294|mlf1
		1012081326|
		Xetro.F00855|mylk4
		Xetro.F01390|itgb8
		Xetro.G00138|asb12.2
		Xetro.I00220|neb
		Xetro.G01739|tnnt1
		Xetro.F00378|jph1
		Xetro.A00540|mctp1
		Xetro.H00559|
		Xetro.E01565|esrrg
		Xetro.K00950|fhod3
		Xetro.G01639|
		Xetro.E00611|des.2
		Xetro.I01968|
		Xetro.F01446|asb4
		Xetro.G02315|agmat
		Xetro.H00483|nhsl2
		Xetro.F00989|murc
		Xetro.E00164|
		Xetro.H01637|slc35f4
		Xetro.I00385|ttn
		Xetro.H01764|
		Xetro.H00271|arhgap4
		Xetro.I00945|sdpr
		Xetro.E00483|
		Xetro.C01005|
		Xetro.A01158|apobec2
		Xetro.A02892|fam198b
		Xetro.H02182|unnamed
		Xetro.D01703|
		Xetro.H00262|myh1
		Xetro.G01449|
		Xetro.C00132|
		Xetro.D01740|nexn
		Xetro.I01520|c1qtnf1
		Xetro.G00796|myoz1
		Xetro.A01554|fitm1
		Xetro.I00310|kbtbd10
		Xetro.C01131|ccdc69
		Xetro.E00456|
		Xetro.H01034|
		Xetro.I00125|prkag3
		Xetro.F00646|tubb6
		Xetro.I00821|
		Xetro.G00972|alpk3
		Xetro.E00912|lyst
		Xetro.I00289|xirp2
		Xetro.B00888|fzd9
		Xetro.K05533|
		Xetro.K03552|
		Xetro.G01439|eno1
		Xetro.C01136|
		Xetro.D01702|col24a1
		Xetro.E00687|wisp3
		Xetro.K02523|
		Xetro.I01290|ocm.2
		Xetro.C01141|tnni1.2
		Xetro.A00956|myo18b
		Xetro.B00954|ccdc80
		Xetro.A00959|
		Xetro.C00761|mef2a
		Xetro.D01349|glt25d2
		Xetro.E00787|igsf10
		Xetro.C00439|pgam2
		Xetro.B00419|myo1c
		Xetro.A03287|smyd1
		Xetro.K03809|myh2
		Xetro.A01685|pgm5
		Xetro.E00715|vgll2
		Xetro.B00928|tspan7
		Xetro.F01043|
		Xetro.G00597|cpn1
		Xetro.A00252|thbs4
		Xetro.K03751|
		Xetro.H01983|
		Xetro.J00469|sgca
		Xetro.G01878|gys1
		Xetro.C00542|frmd5
		Xetro.C00725|agbl1
		Xetro.A01173|ctse
		Xetro.D01161|
		Xetro.E00449|mlip
		Xetro.G02164|dupd1
		Xetro.H01717|cfl2
		Xetro.G01766|myos
		Xetro.F00789|
		Xetro.G00951|tpm1
		Xetro.C01601|myf5
		Xetro.D00831|chst6
		Xetro.C01635|kera
		Xetro.B00334|
Field A: cMO:uni	106	Xetro.J00818|
		Xetro.E01059|pex7
		Xetro.I01043|pdap1
		Xetro.E00961|pacrg
		Xetro.I00896|
		Xetro.K04318|naprt1
		Xetro.D02245|
		Xetro.C01447|
		Xetro.A02133|
		Xetro.G00729|erlin1
		Xetro.J00014|
		Xetro.A00012|nudt2
		Xetro.D00613|slc6a2
		Xetro.A00726|
		Xetro.F00434|ggh
		Xetro.A03038|
		Xetro.D00824|irf8
		Xetro.A02987|c4orf47
		Xetro.D01262|
		Xetro.A02054|wdr19
		Xetro.K02915|prkar1a
		Xetro.B01367|
		Xetro.J00734|
		Xetro.J00007|tekt3
		Xetro.D00430|lsp1
		Xetro.G00429|
		Xetro.D00590|
		Xetro.B01534|itgb7
		Xetro.G00430|
		Xetro.F01637|adarb2
		Xetro.G00016|ccdc147
		Xetro.B01317|esyt1
		Xetro.A01013|iqcd
		Xetro.H00163|
		Xetro.H01250|itpk1
		Xetro.E01113|c6orf103
		Xetro.K04834|
		Xetro.K01491|kcnk17
		Xetro.F00253|
		Xetro.K05000|ccdc19
		Xetro.B02120|dnajc28
		Xetro.C01145|
		Xetro.B01378|acaca
		Xetro.E01212|morn2
		Xetro.D00027|trim66
		Xetro.H00655|pgk1
		Xetro.B00065|
		Xetro.K03621|
		Xetro.G02296|unnamed
		Xetro.B01068|oca2
		Xetro.G01001|reg4
		Xetro.D01239|ankrd45
		Xetro.D00870|dhodh
		Xetro.I01462|
		Xetro.B00636|
		Xetro.D01137|
		Xetro.D00492|unnamed
		Xetro.F00286|rad54b
		Xetro.D01148|
		Xetro.A01647|
		Xetro.K04401|c3orf31
		Xetro.B01453|unnamed
		Xetro.F01577|
		Xetro.G01588|
		Xetro.H01572|mthfd1
		Xetro.H00358|hdac8
		Xetro.H00578|tex11
		Xetro.G01111|polr3a
		Xetro.E01084|
		Xetro.I00130|accn4
		Xetro.B01636|unnamed
		Xetro.D00871|pkd1l3
		Xetro.H00788|cysltr1
		Xetro.G01256|ccdc84
		Xetro.A02617|
		Xetro.A00276|crhbp
		Xetro.G00425|
		Xetro.D01853|usp24
		Xetro.E00783|p2ry14
		Xetro.A00913|hsd11b1l.2
		Xetro.K01409|
		Xetro.D01883|
		Xetro.K04784|
		Xetro.D02203|
		Xetro.K02628|
		Xetro.C00637|tmc3
		Xetro.G01461|ttll10
		Xetro.K04624|
		Xetro.J00915|c20orf85
		Xetro.C01782|irak4
		Xetro.K03665|mgst1
		Xetro.K02266|heatr7a
		Xetro.B00635|
		Xetro.A00730|dnah10
		Xetro.K02125|tnnt2
		Xetro.G01171|robo4
		Xetro.H00506|vsig4
		Xetro.E01255|unnamed
		Xetro.K00308|emr1
		Xetro.C01985|pclo
		Xetro.D01720|
		Xetro.B02499|rsph1
		Xetro.A01056|selm
		Xetro.D01847|c8a
		Xetro.K03836|
		Xetro.G00692|
Field C: KD:uni	1001	Xetro.G01234|mcam
		Xetro.H01885|tmem121
		Xetro.J00260|raly
		Xetro.I00199|orc4
		Xetro.B00984|c2orf40
		Xetro.G00774|
		Xetro.A02680|pde5a
		Xetro.A00500|unnamed
		Xetro.C00536|kiaa1024
		Xetro.B00067|manea
		Xetro.E00629|popdc3
		Xetro.F00007|
		Xetro.A02127|unnamed
		Xetro.E00911|gng2
		Xetro.I00688|
		Xetro.H01683|ubr1
		Xetro.A00620|chek2
		Xetro.A01995|tmod1
		Xetro.K05554|
		Xetro.D01758|lhx8
		Xetro.A00955|sez6l
		Xetro.F00019|unnamed
		Xetro.E00243|rpl22l1
		Xetro.B01906|epha3
		Xetro.A01520|
		Xetro.F01355|mpp6
		Xetro.C00085|chrm2
		Xetro.C00932|c12orf5
		Xetro.J00470|col1a1
		Xetro.A01111|ttc5
		Xetro.A00706|hip1r
		Xetro.B01765|
		Xetro.I00831|iws1
		Xetro.B00348|acy3
		Xetro.K00714|unnamed
		Xetro.K01309|
		Xetro.A02125|
		Xetro.D00768|
		Xetro.A01908|ptpn9
		Xetro.G00062|eno4
		Xetro.J00069|uts2r
		Xetro.K02220|loc100130701
		Xetro.B00811|impg2
		Xetro.I00374|kiaa1715
		Xetro.D00156|ddb2
		Xetro.I00306|
		Xetro.K03725|
		Xetro.C00954|
		Xetro.C01870|hdac10
		Xetro.K03448|
		Xetro.F01151|sdha
		Xetro.K03302|
		Xetro.G01905|utp6
		Xetro.B02182|nox4
		Xetro.I00732|pgap1
		Xetro.E01415|
		Xetro.C01539|c12orf48
		Xetro.H01055|
		Xetro.G00569|crtac1
		Xetro.E00313|vn2r1p
		Xetro.E00233|fndc3b
		Xetro.B00525|
		Xetro.B01348|gls2
		Xetro.I00689|
		Xetro.D01191|unnamed
		Xetro.B00991|tbc1d8
		Xetro.D01949|cyp4b1
		Xetro.D00444|fads2
		Xetro.K02118|phactr3
		Xetro.C02105|
		Xetro.I01383|ntn3
		Xetro.K00998|
		Xetro.E01607|susd4
		Xetro.K04102|trpm4
		Xetro.J00610|cntnap1
		Xetro.G00005|endog
		Xetro.I01671|
		Xetro.H00561|unnamed
		Xetro.D00400|
		Xetro.B00785|dhrsx
		Xetro.K00311|glt25d1
		Xetro.G00626|blnk
		Xetro.C00711|rlbp1
		Xetro.D01336|aco2
		Xetro.A02101|
		Xetro.F00807|elovl2
		Xetro.E01360|kif16b
		Xetro.D00588|
		Xetro.C01567|aldh1l2
		Xetro.I01657|
		Xetro.I00412|pde1a
		Xetro.I00916|frzb
		Xetro.K00608|
		Xetro.D01950|cyp4b1.2
		Xetro.C01976|magi2
		Xetro.G00978|
		Xetro.A02227|
		Xetro.K03040|
		Xetro.D01105|cd248
		Xetro.A00783|ankle2
		Xetro.A01654|trpm6
		Xetro.B00260|rnf19b
		Xetro.K01832|myh3
		Xetro.I00679|dner
		Xetro.C00532|adra1a
		Xetro.G00609|lgi1
		Xetro.I01075|hba1
		Xetro.D01196|fam69a
		Xetro.D02035|mrps14
		Xetro.A02134|
		Xetro.H01319|
		Xetro.F01407|bzw2
		Xetro.H00908|slc1a5
		Xetro.B01243|rb1
		Xetro.G01606|dffb
		Xetro.E01506|six2
		Xetro.G00143|kdrl
		Xetro.B01629|slc25a15
		Xetro.E00579|mdn1
		Xetro.C01569|appl2
		Xetro.D00002|sox6
		Xetro.A02102|
		Xetro.B01628|
		Xetro.K03695|acadvl
		Xetro.I01330|anks4b
		Xetro.C01860|gpr37
		1012154731|
		Xetro.K03539|
		Xetro.D00850|trhr2
		Xetro.C01690|
		Xetro.H01578|c14orf50
		Xetro.G00731|slc43a1
		Xetro.D02346|mrps25
		Xetro.B00054|fabp3
		Xetro.K03724|
		Xetro.A03048|gsx2
		Xetro.A01248|unnamed
		Xetro.A00144|ankrd55
		Xetro.K00819|
		Xetro.K03691|
		XB-GENE-6454608|mpv17
		Xetro.D01607|kdelr3
		Xetro.G00928|
		Xetro.C00101|slc6a13
		Xetro.G01380|tubgcp2
		Xetro.J00649|cdh22
		Xetro.B00614|gusb
		Xetro.A03056|
		Xetro.E00197|atp13a5
		Xetro.C00917|
		Xetro.C00856|adam12
		Xetro.G01298|
		Xetro.E00242|eif5a
		Xetro.K00688|
		Xetro.D01150|nphs2
		Xetro.A02122|
		Xetro.G01950|cacng7
		Xetro.K03545|plod3
		Xetro.K01922|a2ml1
		Xetro.K00838|
		Xetro.A02124|
		Xetro.K01926|
		Xetro.J00931|cbln4
		Xetro.D02292|
		Xetro.F00526|ttr
		Xetro.C02071|
		Xetro.H01335|crx
		Xetro.K00592|dnajc18
		Xetro.B02432|nit2
		1012085030|
		Xetro.H00592|
		Xetro.D00401|kcna4
		Xetro.G00469|
		Xetro.J00286|ptprt
		Xetro.D00331|ndufv1
		Xetro.A00497|kcnn2
		Xetro.G01299|apoa4
		Xetro.K02078|unnamed
		Xetro.G01529|ilvbl
		Xetro.B00150|yrdc
		Xetro.F00981|ctnnal1
		Xetro.J00838|igfbp4
		Xetro.J00673|ifi35
		Xetro.K01408|tars
		Xetro.A02009|
		1012088543|
		Xetro.C01846|aass
		Xetro.C00729|slco3a1
		Xetro.G02271|nphs1
		Xetro.B00964|gk
		Xetro.K03492|
		Xetro.G00200|clstn3
		Xetro.F01561|
		Xetro.B00491|scarf1
		Xetro.A02096|crygs
		Xetro.C01486|cdhr2
		Xetro.D00727|cdh5
		Xetro.I00170|tmem163
		Xetro.I00290|b3galt1
		Xetro.E00992|sccpdh
		Xetro.G01604|unnamed
		Xetro.D01613|nol12
		Xetro.H01751|dpf3
		Xetro.H00316|idh3g
		Xetro.D02076|clca3p
		Xetro.C00305|
		Xetro.G01934|tsen34
		Xetro.D01133|eif1ad
		Xetro.I00768|unnamed
		Xetro.G01411|nppb
		Xetro.D02235|podxl2
		Xetro.E00047|
		Xetro.E00288|
		Xetro.C00989|vdac1
		Xetro.I01547|thdl20
		Xetro.B02328|p4ha3
		Xetro.B00528|vps53
		Xetro.B01304|wdr61
		Xetro.A01862|ddx58
		Xetro.K04916|grin1
		Xetro.D02240|ruvbl1
		Xetro.G01507|barx2
		Xetro.C01580|
		Xetro.C01143|mtrr
		Xetro.F01137|pou6f2
		Xetro.C00583|slc12a1
		Xetro.G01444|noc2l
		Xetro.A00813|top3b
		Xetro.A01441|nfatc4
		Xetro.C01826|st7
		Xetro.A01212|ahcyl1
		Xetro.C01188|ckap4
		Xetro.B00968|xk
		Xetro.K01163|pzp
		Xetro.B01233|
		Xetro.C02022|echdc3
		Xetro.K02531|spag17
		Xetro.C01907|kif21a
		Xetro.B01320|pa2g4
		Xetro.K05115|
		Xetro.E01728|barx1
		Xetro.A01999|
		Xetro.A02114|
		Xetro.F00364|fam164a
		Xetro.D00287|psmd13
		Xetro.D00509|prmt7
		Xetro.J00709|
		Xetro.A02883|gucy1a3
		Xetro.K03820|padi2
		Xetro.C01637|dcn
		Xetro.A00527|aldh7a1
		Xetro.K04273|
		Xetro.E01618|
		Xetro.K03477|
		Xetro.K03014|
		Xetro.A00372|nnt
		Xetro.A01863|
		Xetro.F00120|fam91a1
		Xetro.G00690|supv3l1
		Xetro.A03246|vim.2
		Xetro.A02103|
		Xetro.B01025|sept10
		Xetro.H00904|mcf2
		Xetro.D01213|ccbl2
		Xetro.A02370|ikbkap
		Xetro.B02206|alg8
		Xetro.H01666|mapkbp1
		Xetro.H00593|
		Xetro.K03540|
		Xetro.A01339|yod1
		Xetro.H01372|bcl11b
		Xetro.C00045|
		Xetro.A01060|
		Xetro.K03568|c21orf33
		Xetro.A00258|homer1
		Xetro.E00478|lmbrd1
		Xetro.C01152|kcna6
		Xetro.B02179|folh1
		Xetro.E00040|unnamed
		Xetro.D00512|slc7a6
		Xetro.A01147|sft2d2
		Xetro.B01734|
		Xetro.C00784|
		Xetro.G01094|ncapd3
		Xetro.B00854|
		Xetro.A02643|c4orf37
		Xetro.F01097|slc6a19
		Xetro.K00704|c7orf52
		1012082589|
		Xetro.D00744|fam38a
		Xetro.F00088|sqle
		1012074344|
		Xetro.K01368|
		Xetro.E00202|mccc1
		Xetro.A01905|cwf19l1
		Xetro.G01180|fez1
		Xetro.G01279|fxyd2
		Xetro.K01760|
		Xetro.J00900|ptrf
		Xetro.J00484|ccdc103
		Xetro.D01104|unnamed
		Xetro.D01007|slc22a6
		Xetro.D02503|chchd4
		Xetro.B00287|mfsd2a
		Xetro.J00334|trhr3
		Xetro.D00905|hnf4b
		Xetro.C00550|adamts7
		Xetro.B00613|asl
		Xetro.I00561|rpe
		Xetro.D02064|rgs8
		Xetro.J00351|
		Xetro.I00570|
		Xetro.A02440|sgta
		Xetro.I01178|
		Xetro.E00300|unnamed
		Xetro.A00444|
		Xetro.B00486|abhd15
		Xetro.K03060|
		Xetro.K02895|lrrc4b
		Xetro.J00793|cacnb1
		Xetro.A01494|ubqln1
		Xetro.A02425|sppl2b
		Xetro.A02949|wdr17
		Xetro.K00839|
		Xetro.B01634|loc121952
		Xetro.A01144|shisa4
		Xetro.E01463|bub1
		Xetro.D01610|gcat
		Xetro.C00180|
		1012090524|
		Xetro.K03491|acad9
		Xetro.C02043|rbm17
		Xetro.A01951|
		Xetro.A03220|adra2c
		Xetro.I00828|
		Xetro.G00674|cox5b.2
		Xetro.K01003|carns1
		Xetro.A00141|c5orf35
		Xetro.K04523|unnamed
		Xetro.F00171|
		Xetro.I00774|wdr75
		Xetro.I00536|als2cr12
		XB-GENE-6455206|psmf1
		Xetro.A01915|unnamed
		Xetro.G00041|trub1
		Xetro.F00792|bmp6
		Xetro.C00265|nkx6-3
		Xetro.E01458|mall
		Xetro.A01256|rpl10a
		Xetro.H00893|vgll1
		Xetro.K01181|pnpla7
		Xetro.E00271|slitrk3
		Xetro.G01997|dcxr
		XB-GENE-6455404|hrsp12
		Xetro.A01392|traf3ip3
		Xetro.B00712|kiaa1524
		Xetro.K03092|ftsjd2
		Xetro.D01363|fam78b
		Xetro.E00473|
		Xetro.C01360|fnip1
		Xetro.E00279|
		Xetro.K02387|abp1
		Xetro.A03004|post
		Xetro.G01403|ptchd2.2
		Xetro.G01329|nnmt
		Xetro.K01068|cyc1
		Xetro.G01961|unnamed
		Xetro.K03657|loxl3
		Xetro.A02014|cers1
		Xetro.I01091|tmem186
		Xetro.G01120|rassf4
		Xetro.K05163|unnamed
		Xetro.H01669|tmem151b
		Xetro.F01881|adcyap1r1
		Xetro.J00969|
		Xetro.D01846|c8b
		Xetro.F00903|slc9a3
		Xetro.K03828|sult1a1
		Xetro.B01392|
		Xetro.I01481|grid2ip
		Xetro.I00522|stag1
		Xetro.I00905|pcbp1
		Xetro.F00645|cidea
		Xetro.A01141|rabif
		Xetro.K04499|mrpl14
		Xetro.C00089|dgki
		Xetro.D00275|c11orf10
		Xetro.B02367|
		Xetro.A02333|nfic
		Xetro.C01021|cxcl14
		Xetro.I00662|rbp2
		Xetro.D00787|slc5a12
		Xetro.K03520|nrbp1
		Xetro.C00313|adrb1
		Xetro.B01770|nbea
		Xetro.E01355|bfsp1
		Xetro.B00750|
		Xetro.H01673|acot2
		Xetro.J00745|hoxb7
		1012070007|
		Xetro.I01229|
		Xetro.K03658|
		Xetro.H00289|opn1lw
		Xetro.H01694|aven
		Xetro.G01126|c20orf29
		Xetro.H01853|gchfr
		Xetro.G01463|
		Xetro.I00425|
		Xetro.I01620|slc5a2
		Xetro.C02119|lmf2
		Xetro.C00443|camk2b
		Xetro.B01204|kiaa0564
		Xetro.B00850|
		Xetro.G01552|cpsf3l
		Xetro.C01904|tprkb
		Xetro.K00089|col5a3
		Xetro.I01072|unnamed
		Xetro.G01322|
		Xetro.K02775|pecam1
		Xetro.I01125|snn
		Xetro.B01246|
		Xetro.A02799|clgn
		Xetro.G01808|napsa
		Xetro.I01913|
		Xetro.E01063|nup43
		Xetro.C01270|ccdc99
		Xetro.G00931|loxl1
		Xetro.I00864|trpm8b
		Xetro.B02554|popdc2
		Xetro.K04778|
		Xetro.I01398|fam195a
		Xetro.A00078|lipg
		Xetro.K01761|
		Xetro.B00517|ppm1e
		Xetro.D01286|
		Xetro.C01885|alg12
		Xetro.D02127|aars
		Xetro.G01157|ptchd2.1
		Xetro.C01957|dnajc2
		Xetro.A02438|
		Xetro.D01098|mrpl11
		Xetro.F00148|nov
		Xetro.F01571|thnsl1
		Xetro.A00218|ipo11
		Xetro.K02505|hbox10
		Xetro.A02664|arsj
		Xetro.B01345|mip
		Xetro.A02108|
		Xetro.F00803|tbc1d7
		Xetro.C01174|slc23a1
		Xetro.B02605|wnt7b
		Xetro.A00749|glt1d1
		XB-GENE-6454898|slc29a1
		Xetro.I00596|ilkap
		Xetro.B01559|faim2
		Xetro.E00291|gfm1
		Xetro.B01087|shox
		Xetro.A02116|
		Xetro.F00830|eci2
		Xetro.A02712|
		Xetro.K04806|
		Xetro.A01985|smc2
		Xetro.I01480|
		Xetro.I00268|slc4a10
		Xetro.B00846|tmem47
		Xetro.J00653|slc12a5
		Xetro.C00929|fabp6
		Xetro.G00699|hells
		Xetro.H00812|tubb
		Xetro.E01161|
		Xetro.K03224|
		Xetro.G01932|lmtk3
		Xetro.B00346|styxl1
		Xetro.B02248|
		Xetro.H00802|
		Xetro.K00367|apoa1bp
		Xetro.E01252|rbbp9
		Xetro.C01726|lgr5
		Xetro.I00368|hoxd8
		Xetro.E00752|vnn1
		Xetro.D01106|foxa4
		Xetro.B01602|ints6
		Xetro.A02297|slc25a42
		Xetro.B01759|postn
		Xetro.D01910|pomgnt1
		Xetro.F00690|c18orf55
		Xetro.H01529|c14orf153
		Xetro.K03124|rbm28
		Xetro.K04084|gpr172b
		Xetro.B00470|mbtps2
		Xetro.D01860|lrrc19
		Xetro.J00582|col9a3
		Xetro.A01663|aldh1a1
		Xetro.F01452|col1a2
		Xetro.B00981|
		Xetro.G00297|acta2
		Xetro.E00212|ndufb5
		Xetro.B00896|
		Xetro.D00598|pkd1l2
		Xetro.D02105|tepp
		Xetro.C01767|rpap3
		Xetro.G00841|zcchc24
		Xetro.K04051|
		Xetro.H00261|myh7
		Xetro.E00068|acap2
		Xetro.A02672|sec24c
		Xetro.A02872|fga
		Xetro.F00536|taf4b
		Xetro.A01197|ube2t
		Xetro.D01953|unnamed
		Xetro.G00505|cyp17a1
		Xetro.K00913|
		Xetro.E01274|nkx2-4
		Xetro.A01100|slc12a3.2
		Xetro.E01220|
		Xetro.B00563|cenpv
		Xetro.K00708|unnamed
		Xetro.A03683|mogs
		Xetro.E01176|thumpd2
		Xetro.A02694|ostc
		Xetro.K01050|
		Xetro.H00217|pnck
		Xetro.A02099|
		Xetro.C00307|
		Xetro.D00460|vcam1
		Xetro.K02214|cln3
		Xetro.F00397|
		Xetro.A02771|epgn
		Xetro.I02087|nif3l1
		Xetro.H00085|
		Xetro.G01003|chkb
		Xetro.K03013|pex6
		Xetro.I00070|
		Xetro.H00729|spock3
		Xetro.H01373|
		Xetro.I00857|ramp1
		Xetro.B00274|
		Xetro.B00476|
		Xetro.G00923|ogdhl
		Xetro.J00171|grin2c
		Xetro.K00090|
		Xetro.I00117|cdk5r2
		Xetro.I01278|tmem130
		Xetro.K00113|nr5a1
		Xetro.D01284|stxbp3
		Xetro.E00359|pqlc3
		Xetro.D00204|mapk8ip1
		Xetro.H00348|fcn2
		Xetro.I00315|klhl23
		Xetro.D01626|elfn2
		Xetro.A00646|cux2
		Xetro.C00173|ash2l
		Xetro.H01704|galntl1
		Xetro.B01939|chodl
		Xetro.E01619|lbr
		Xetro.A02120|
		Xetro.K04755|pde3a
		Xetro.A01029|cabp7
		Xetro.B01901|nsun3
		Xetro.I00103|vil1
		Xetro.D02394|cntn4
		Xetro.C00774|dis3l
		Xetro.D02354|rho
		Xetro.K00820|gc
		Xetro.J00708|ccndbp1
		Xetro.H01630|kiaa0586
		Xetro.A01181|klf15.2
		Xetro.C01190|
		Xetro.A02100|
		Xetro.D00839|cdh13
		Xetro.A00833|unnamed
		Xetro.F00194|
		Xetro.C01598|otog
		Xetro.A00684|bcl7a
		Xetro.C00106|eps8
		Xetro.F01677|ube3c
		Xetro.A00195|rab27b
		Xetro.A01154|heatr6
		Xetro.C02075|cpa1
		Xetro.I01174|drg2
		Xetro.G01909|atad5
		Xetro.K03835|unnamed
		Xetro.C01969|
		Xetro.A01917|slc26a1
		Xetro.D00146|slc39a13
		Xetro.C00961|adam19
		Xetro.J00843|krt222
		Xetro.A01135|ren
		Xetro.D01659|ogn
		Xetro.K03983|
		Xetro.C01693|helb
		Xetro.K02994|bcat1
		Xetro.D00001|
		Xetro.H00648|odz1
		Xetro.D00457|rtcd1
		Xetro.K04516|
		Xetro.C01854|asb15
		Xetro.K03301|
		Xetro.D00704|
		Xetro.D00399|
		Xetro.A02121|
		Xetro.H00169|ppp2r4
		Xetro.J00860|krt15
		Xetro.E00989|srd5a2
		Xetro.F01048|eepd1
		Xetro.K01897|pde2a
		Xetro.F00576|npc1
		Xetro.F00696|acot13
		Xetro.K04087|ptpn18
		Xetro.C01305|lars
		Xetro.D01128|prkd3
		Xetro.D02142|plekhg4
		Xetro.A02117|
		Xetro.K00487|unnamed
		Xetro.H02201|
		Xetro.D01410|
		Xetro.A03380|gfra4
		Xetro.B01228|siah3
		Xetro.B02183|
		Xetro.E00407|adi1
		Xetro.G00108|fgf16
		Xetro.K04272|
		Xetro.C01836|tspan12
		Xetro.C01744|nap1l1
		Xetro.C00128|
		Xetro.K01180|pglyrp2
		Xetro.H01346|kptn
		Xetro.B01587|rcbtb1
		Xetro.G00133|
		Xetro.K00900|
		Xetro.B01026|dph3
		Xetro.F01121|neurod6
		Xetro.G01191|foxred1
		Xetro.E01427|cd93
		Xetro.A02447|sema6b
		Xetro.A00599|susd2
		Xetro.C01550|stab2
		Xetro.D01828|angptl3
		Xetro.A00115|rnf165
		Xetro.H00084|
		Xetro.B01552|krt75
		Xetro.A00513|fbn2
		Xetro.B00949|ndp
		Xetro.E01431|sstr4
		Xetro.K03372|kcnd1
		Xetro.K03292|clcn1
		Xetro.C01467|pdlim7
		Xetro.A02689|hadh
		Xetro.B01785|fry
		Xetro.B01173|uchl3
		Xetro.B01907|
		Xetro.K03848|
		Xetro.C00785|igdcc3
		Xetro.C01852|iqub
		Xetro.G01884|kcna7
		Xetro.A02046|c4orf34
		Xetro.K04054|
		Xetro.B02138|c21orf63
		Xetro.A00922|
		Xetro.B01020|cdc16
		Xetro.C01331|gdf9
		Xetro.B00520|
		Xetro.D00313|syt12
		Xetro.B00499|tmem27
		Xetro.B01798|c13orf26
		Xetro.D01663|iars
		Xetro.D01978|nrd1
		Xetro.G01829|
		Xetro.C02070|
		Xetro.C00763|lrrc28
		Xetro.F01574|gad2
		Xetro.I02088|pfas
		Xetro.A01331|celsr2
		Xetro.J00022|
		Xetro.K02300|
		Xetro.D02512|
		Xetro.H00050|mrps2
		Xetro.G02285|
		Xetro.A03140|lap3
		Xetro.G00706|
		Xetro.E01434|mtif2
		Xetro.H01276|serpina1
		Xetro.H01091|
		Xetro.A02668|ndst3
		Xetro.B00420|
		Xetro.A00505|chsy3
		Xetro.F01366|c7orf30
		Xetro.H00378|timm8a
		Xetro.C00527|prosc
		Xetro.G00845|ndufa13
		Xetro.I01247|c16orf91
		Xetro.B00646|
		Xetro.F01093|pkd1l1
		Xetro.K00281|qtrt1
		Xetro.F00683|darmin
		Xetro.K03378|
		Xetro.D02173|acy1.1
		Xetro.J00360|
		Xetro.A01738|c9orf150
		Xetro.C00575|lrrtm4
		Xetro.A01597|cntnap4
		Xetro.G01563|atad3a
		Xetro.D00707|ca7
		Xetro.I01502|syngr3
		Xetro.G00607|pde6c
		Xetro.J00872|leprel4
		Xetro.C00431|ogdh
		Xetro.F00195|pkhd1l1
		Xetro.K03427|
		Xetro.H01839|unnamed
		Xetro.C00850|clrn3
		Xetro.I01051|mrpl28
		Xetro.A02128|
		Xetro.A01435|pnp
		Xetro.B02173|adamts5
		Xetro.F01885|sepn1
		Xetro.F01161|adamts16
		Xetro.G01887|tmem86a
		Xetro.K04521|rbm7
		Xetro.G00439|gmcl1
		Xetro.I01824|phgdh
		Xetro.A00257|
		Xetro.B02197|c11orf73
		Xetro.D02046|sec16b
		Xetro.E01217|hnrpll
		Xetro.G02042|pycr1
		Xetro.D00848|znf469
		Xetro.F01801|
		Xetro.D00705|cdh16
		Xetro.A03228|htt
		Xetro.B02509|rcsd1
		Xetro.K03117|sigmar1
		Xetro.B00490|rilp
		Xetro.B01630|tpte2
		Xetro.K03202|
		Xetro.H00540|arr3
		Xetro.G00355|c12orf59
		Xetro.E00922|qpct
		Xetro.K01031|
		Xetro.A02660|enpep
		Xetro.J00123|fbf1
		Xetro.B01035|aff3
		Xetro.C00063|akr1d1
		Xetro.I00054|igfbp5
		Xetro.E00925|kmo
		Xetro.G00926|stra6
		Xetro.H00399|tbc1d19
		Xetro.A02198|adamts10
		Xetro.K01758|
		Xetro.D02155|cdca9
		Xetro.D02043|astn1
		Xetro.E00049|
		Xetro.K03303|
		Xetro.A00947|cryba4
		Xetro.A01562|ipo4
		Xetro.I01240|psmg3
		Xetro.G01096|thyn1
		Xetro.B00456|
		Xetro.I00743|hspe1
		Xetro.D00322|
		Xetro.A02210|caps
		Xetro.K03693|
		Xetro.E00475|
		Xetro.K04680|hint2
		Xetro.H00731|anxa10
		Xetro.A03179|cytl1
		Xetro.K02378|shbg
		Xetro.G01148|
		Xetro.H01874|
		Xetro.D02012|mrpl37
		Xetro.I00850|atic
		Xetro.A00990|svop
		Xetro.A01991|foxe1
		Xetro.K05120|chrna2
		Xetro.A02873|fgg
		Xetro.F01575|
		Xetro.I01397|c16orf13
		Xetro.D01775|cth
		Xetro.H00835|
		Xetro.F00322|fam82b
		Xetro.B00623|gbas
		Xetro.A01624|isca1
		Xetro.D00628|brd7
		Xetro.H00340|cacna1f
		Xetro.H00839|ltb
		Xetro.G02011|
		Xetro.A02097|
		Xetro.K00992|
		Xetro.B02589|
		Xetro.K04554|kcnj10
		Xetro.D00739|nae1
		Xetro.K03864|thbs3
		Xetro.A00157|unnamed
		Xetro.A00110|pstpip2
		Xetro.D01912|rad54l
		Xetro.C01246|c5orf32
		Xetro.C01183|atox1
		Xetro.A02965|cldn22
		Xetro.K03203|tpm2
		Xetro.F00805|gcm2
		Xetro.K03891|
		Xetro.I00382|dfnb59
		Xetro.K03723|nlgn2
		Xetro.A02722|trpc3
		Xetro.A02350|plin3
		Xetro.A00458|lix1
		Xetro.E00171|alg3
		Xetro.H00745|apool
		Xetro.G00916|cdhr1
		Xetro.K04761|
		Xetro.B00743|kiaa0664
		Xetro.E01266|c20orf26
		Xetro.D01386|mettl11b
		1012070250|
		Xetro.C00823|
		Xetro.F01546|nebl
		Xetro.D01786|unnamed
		Xetro.A00118|st8sia5
		Xetro.B00988|npas2
		Xetro.A03188|man2b2
		Xetro.F00387|terf1
		Xetro.K00606|
		Xetro.A00025|stoml2
		Xetro.D00436|
		Xetro.E01038|plg
		Xetro.B01586|
		Xetro.D01390|pde4dip
		Xetro.E01523|kcng3
		Xetro.K04783|
		Xetro.H01423|nemf
		Xetro.K04636|
		Xetro.B00598|pipox
		Xetro.A01334|cpne5
		Xetro.B01969|elmod1
		1012088777|
		Xetro.D00803|wfdc1
		Xetro.D01313|unnamed
		Xetro.A01045|gal3st1
		Xetro.I01607|loc440330
		Xetro.K01034|mafa
		Xetro.A00496|
		Xetro.K02337|
		Xetro.A02871|
		Xetro.F00902|
		Xetro.K03808|dpysl5
		Xetro.E00829|epb41l2
		Xetro.C00876|hnmt
		Xetro.A03018|tusc3
		Xetro.A01639|vps13a
		Xetro.K03469|
		Xetro.F01529|trdmt1
		Xetro.C00504|hkdc1
		Xetro.A02888|pdgfc
		Xetro.J00710|
		Xetro.B00483|wdr77
		1012076283|
		Xetro.E01719|vegfa
		Xetro.I00069|aamp
		Xetro.K05113|
		Xetro.K02235|pax7
		Xetro.A01909|dnah6
		Xetro.A00021|fancg
		Xetro.K04501|cacng4
		Xetro.K02126|tnni1
		Xetro.C01563|chst11
		Xetro.G00753|tmem132a
		Xetro.C00926|ikbip
		Xetro.D00645|cbln1
		Xetro.K00703|mogat3
		Xetro.F00573|lama3
		Xetro.B00815|
		Xetro.A01628|agtpbp1
		Xetro.J00695|ccdc30
		Xetro.K02533|chpf2
		Xetro.H00500|
		1012072513|
		Xetro.E00682|slc16a10
		Xetro.C00692|
		Xetro.I00091|dars
		Xetro.E00057|hrg
		Xetro.E01208|
		Xetro.B00264|yars
		Xetro.G00946|vps13c
		Xetro.C00946|
		Xetro.J00670|vat1
		Xetro.C01602|lin7a
		Xetro.I02158|pdzk1
		Xetro.D01351|hmcn1
		Xetro.F01883|aqp1
		Xetro.K01342|gucy2d
		Xetro.K04796|bcl2l13
		Xetro.G01491|unnamed
		Xetro.B00812|
		Xetro.D00414|fibin
		Xetro.J00187|
		Xetro.K01663|shmt2
		Xetro.C00647|unnamed
		Xetro.E01174|cdc42ep3
		Xetro.A00217|dimt1l
		Xetro.D00702|chst8
		Xetro.E01344|
		Xetro.E01359|
		Xetro.A02558|uso1
		Xetro.G01109|kcnma1
		Xetro.E01649|xdh
		Xetro.J00346|ptgis
		Xetro.I00632|gpc5
		Xetro.E01171|cyp1b1
		Xetro.B01538|
		Xetro.K01924|
		Xetro.A03026|ppat
		Xetro.E00216|mfn1
		Xetro.G00585|got1
		Xetro.C01276|
		Xetro.G01044|
		Xetro.B02188|rab38
		Xetro.A03170|
		Xetro.A02405|atcay
		Xetro.H00950|lgals9b
		Xetro.C00094|mettl20
		Xetro.H00894|tmtops
		Xetro.K03717|cat1
		Xetro.A02295|
		Xetro.A02113|
		Xetro.H01823|sec23a
		Xetro.D01660|cenpp
		Xetro.I00982|
		Xetro.A02393|lpl
		Xetro.K01518|oplah
		Xetro.A01744|
		Xetro.F00900|
		Xetro.G00994|
		1012077837|
		Xetro.A02107|
		Xetro.A01949|ptgr1.1
		Xetro.A02316|klf2
		Xetro.K01371|
		Xetro.I01067|hba-l5
		Xetro.I01295|ocm2
		Xetro.B00142|srsf4
		1012072623|
		Xetro.K04911|slc34a3
		Xetro.I00990|
		1012077135|
		Xetro.B02213|
		Xetro.E01286|efemp1
		Xetro.A01177|slc41a1
		Xetro.F01350|
		Xetro.G00776|
		Xetro.K03692|
		Xetro.K00718|klhl4
		Xetro.G00384|stk32c
		Xetro.A00313|pdzd2
		Xetro.F01214|col6a3
		Xetro.C00824|
		Xetro.F00791|unnamed
		Xetro.H00847|stk19
		Xetro.B01585|
		Xetro.F01703|crygn
		Xetro.A01733|ptprd
		Xetro.K02392|abcb8
		Xetro.F00170|trps1
		Xetro.I01626|c16orf58
		Xetro.D01813|ak4
		Xetro.D02081|ldhd
		Xetro.K04878|nelf
		Xetro.B02452|ildr2
		Xetro.F00020|
		Xetro.B02460|unnamed
		Xetro.A02687|anxa5
		1012073929|
		Xetro.C02106|snd1
		Xetro.J00728|matn4
		Xetro.A02424|tmprss9
		Xetro.D00427|
		Xetro.B02113|clic6
		Xetro.F00200|tmem74
		Xetro.C02086|fam40b
		Xetro.D00231|f2
		Xetro.B00733|nlk
		Xetro.E00568|rars2
		Xetro.F00895|fastkd3
		Xetro.D02285|slc6a8
		Xetro.D02129|pdpr
		Xetro.K03863|ccdc93
		Xetro.K03466|
		Xetro.K03059|
		Xetro.K00993|aff1
		Xetro.C01027|hmmr
		Xetro.B00667|dhx33
		Xetro.B01018|fhl2
		Xetro.I00269|dpp4
		Xetro.A01743|nfib
		Xetro.C01361|tgfbi
		Xetro.B01094|grtp1
		Xetro.I00591|
		Xetro.C01308|prelid2
		Xetro.K02836|
		Xetro.B02516|b3gat1
		Xetro.C01132|gemin5
		Xetro.H00332|arpc5l
Field E: KO:wt	150	Xetro.B00848|
		Xetro.F01730|xirp1
		Xetro.E00995|
		Xetro.F00289|cdh17
		Xetro.A01688|foxd4l1.1
		Xetro.E01110|
		Xetro.E01454|mrps5
		Xetro.E00953|
		1012070706|
		Xetro.E01257|
		Xetro.G00192|tpi1
		Xetro.C00437|
		Xetro.C00620|fsd2
		Xetro.A01698|dmrt2
		Xetro.E00481|
		Xetro.J00240|
		Xetro.A01592|
		Xetro.H02257|txnip
		Xetro.E00479|col19a1
		Xetro.E00222|kcnmb2
		Xetro.K01507|myl10
		Xetro.E01307|commd1
		Xetro.I01986|clic4
		Xetro.I00136|speg
		Xetro.E00952|sft2d1
		Xetro.C01714|
		Xetro.J00032|rab40c
		Xetro.D00354|rapsn
		Xetro.K03716|
		Xetro.F01629|gjd4
		Xetro.E01551|smyd2
		Xetro.E00689|lama4
		Xetro.B01403|gli1.2
		Xetro.H02184|unnamed
		Xetro.K04259|
		Xetro.F01655|crlf1
		Xetro.C01814|ppp1r3a
		Xetro.K03172|atp2a1
		Xetro.H01539|kif26a
		Xetro.F01303|galntl2
		Xetro.E00775|
		1012155808|
		Xetro.D00793|crispld2
		Xetro.E01036|
		Xetro.E01085|
		Xetro.F01853|
		Xetro.A02919|
		Xetro.A01759|
		Xetro.G01555|mxra8
		Xetro.E00933|rnaset2
		Xetro.E01172|fam82a1
		Xetro.E00511|filip1
		Xetro.B00595|unnamed
		Xetro.G00028|nrap
		Xetro.D01274|agl
		Xetro.G00942|pkm2
		Xetro.E00741|slc2a12
		Xetro.H01370|lgals4
		Xetro.D02238|kbtbd12
		Xetro.G00823|lrrc20
		Xetro.G00599|pcdh8l
		Xetro.E00033|gyg1
		Xetro.E01532|
		Xetro.K01607|unnamed
		Xetro.E00595|fhl5
		Xetro.I00160|lct.2
		Xetro.A02727|
		Xetro.K01990|pm20d2
		Xetro.E00812|
		Xetro.E00859|rsph3
		Xetro.E00891|
		Xetro.C01254|
		Xetro.C00743|
		Xetro.I00852|mreg
		Xetro.K03287|aldoa
		Xetro.J00660|neurl2
		Xetro.D01058|
		Xetro.I01580|rasd1
		Xetro.E01236|
		Xetro.E00480|
		Xetro.G00172|gapdh
		Xetro.I00841|stk25
		Xetro.I00598|klhl30
		Xetro.F01131|nt5c3
		Xetro.K02524|
		Xetro.D01706|cyr61
		Xetro.A02988|pdlim3
		Xetro.E01456|mal
		Xetro.J00136|
		Xetro.C00625|btbd1
		Xetro.B02064|
		Xetro.E00824|enpp3
		Xetro.A02427|
		Xetro.K04679|obsl1
		Xetro.D01049|
		Xetro.E00762|echdc1
		Xetro.A01429|tspan2
		Xetro.K02093|
		Xetro.K02676|tfrc
		Xetro.I00329|slc25a12
		Xetro.E01224|
		Xetro.C01685|wif1
		Xetro.I02049|loc100129278
		Xetro.I00853|unnamed
		Xetro.A01616|
		Xetro.F00211|abra
		Xetro.E01190|
		Xetro.F00067|col22a1
		Xetro.F01852|obscn
		Xetro.K03376|daam2
		Xetro.A01963|palm2
		Xetro.I00636|adipoq
		Xetro.B01405|slc26a10
		Xetro.A01108|unnamed
		Xetro.E00207|fxr1
		Xetro.C01600|myf6
		Xetro.E00813|crim1
		Xetro.K02945|
		Xetro.E01237|fbln7
		Xetro.D00102|
		Xetro.E00998|
		Xetro.C02041|prkcq
		Xetro.E01318|ugp2
		Xetro.C01001|
		Xetro.F01521|steap1
		Xetro.A00596|hspb8
		Xetro.K02296|mzf1
		Xetro.I01994|slc25a27
		Xetro.C00502|
		Xetro.A00301|alpk2
		Xetro.E01625|lefty
		Xetro.J00806|tcap
		Xetro.K00725|unnamed
		Xetro.B00618|phkg1
		Xetro.A02981|slc25a4
		Xetro.C02001|cdnf
		Xetro.E00946|fh
		Xetro.D00144|mybpc3
		Xetro.I01615|
		Xetro.E00779|
		Xetro.F00069|
		Xetro.A01851|adamtsl1
		Xetro.E00181|chrd
		Xetro.F01782|
		Xetro.E00756|ptprk
		Xetro.D01392|prkab2
		Xetro.G01898|
		Xetro.E01183|
		Xetro.D01836|frem1
		Xetro.C01715|best3

## Sheet: Venn_UP
Venn Field Genes Up-Regulated under Various Control and LOF Conditions
cMO, control MO; uni, uninjected; KD, t/t2 MO; KO, t/t2 null; het, t/t2 heterozygous
Venn Fields (>10 genes)	# Genes
Field A: cMO:uni	19
Field B: KD:uni & cMO:uni	120
Field C: KD:uni	1058
Field D: KD:uni & KO:wt	28
Field E: KO:wt	54
List of significantly up-regulated genes (FDR <10%, FC 1.5)
Venn Fields	# Genes	Gene ID
Field B: KD:uni & cMO:uni	120	Xetro.A02137|pram1
		Xetro.J00550|slc13a3
		Xetro.H01709|
		Xetro.I00540|casp10
		Xetro.C00118|il17ra
		Xetro.A03242|sh3bp2
		Xetro.J00840|
		Xetro.J00821|csf3
		Xetro.B01386|inhbc.1
		Xetro.F00577|riok3
		Xetro.I00639|st6gal1
		Xetro.F01688|cnpy1
		Xetro.B00863|unnamed
		Xetro.G01282|dscaml1
		Xetro.H00314|
		Xetro.B00183|rspo1
		Xetro.E00166|
		Xetro.K01308|
		Xetro.K00359|
		Xetro.G00117|unnamed
		Xetro.A00191|unnamed
		Xetro.C01966|fgl2
		Xetro.K00473|
		Xetro.A02763|il8
		Xetro.C00999|tnip1
		Xetro.J00492|map3k14
		Xetro.E00406|
		Xetro.A01194|elf3
		Xetro.F00157|tnfrsf11b
		Xetro.K04374|
		Xetro.F01508|abcb1
		Xetro.E01185|bcl2l11
		Xetro.A01561|rec8
		Xetro.H00496|
		Xetro.C00152|
		Xetro.G00294|ch25h
		Xetro.H01506|hsp90aa1.2
		Xetro.B01492|gpr84
		Xetro.G01986|socs3
		Xetro.H01322|olfm4
		Xetro.B01213|c13orf31
		Xetro.H02167|ripk3
		Xetro.K02419|tp53
		Xetro.C00495|tgfa
		Xetro.A01213|
		Xetro.H01522|tnfaip2
		Xetro.G00765|march8
		Xetro.A03240|tnip2
		Xetro.B02127|il10rb
		Xetro.H00526|eda2r
		Xetro.A01243|unnamed
		Xetro.D01939|best4
		Xetro.D01325|
		Xetro.B00673|
		Xetro.G01210|cabp4
		Xetro.B00579|
		Xetro.A01437|khnyn
		Xetro.I01329|crym
		Xetro.I00714|tf
		Xetro.H00497|
		Xetro.A02742|fgf2
		Xetro.C00414|unnamed
		Xetro.H01074|
		Xetro.A00285|polk
		Xetro.G01499|h6pd
		Xetro.F00362|
		Xetro.C01520|nr1h4
		Xetro.F00242|tp53inp1
		Xetro.D00671|rgs9bp
		Xetro.K05162|unnamed
		Xetro.H01365|unnamed
		Xetro.B00998|il1r2
		Xetro.B02151|cldn8.2
		Xetro.A01814|cdkn2b
		Xetro.I00262|tank
		Xetro.A00127|plk2
		Xetro.G00210|c3ar1
		Xetro.G00410|cpxm2
		Xetro.D01232|unnamed
		Xetro.G01559|unnamed
		Xetro.A01035|lif
		Xetro.C01357|irf1
		Xetro.K00825|
		Xetro.G01280|
		Xetro.F01593|map3k8
		Xetro.H00613|
		Xetro.D02133|mlkl
		Xetro.G00115|
		Xetro.C00451|il1b
		Xetro.F01481|grina
		Xetro.D00673|tdrd12
		Xetro.B00608|ccl4
		Xetro.C01030|ccng1
		Xetro.G00121|
		Xetro.I00527|cldn18
		Xetro.K02961|
		Xetro.B00675|nfkbiz
		Xetro.F00500|cebpd
		Xetro.A01169|ikbke
		Xetro.B00192|zc3h12a
		Xetro.B02133|c21orf62
		Xetro.A00770|ulk1
		Xetro.K00081|
		Xetro.B01167|unnamed
		Xetro.B01988|
		Xetro.B02002|
		Xetro.G02195|
		Xetro.D01136|
		Xetro.G00119|unnamed
		Xetro.I00580|serpine2
		Xetro.D01026|
		Xetro.C01261|kcnmb1
		Xetro.D02176|parp3
		Xetro.H01710|nfkbia
		Xetro.B02126|
		Xetro.K05058|
		Xetro.H00838|tnf
		Xetro.H01972|tll2
		Xetro.H01406|c14orf28
		Xetro.A00194|
KO:wt & cMO:uni	1	Xetro.K00724|
Field D: KD:uni & KO:wt	28	Xetro.A00319|npr3
		Xetro.K02329|unnamed
		Xetro.D01671|slurp1l
		Xetro.F00337|slc7a13
		Xetro.F01395|ferd3l
		Xetro.D01201|gfi1
		Xetro.A00764|
		Xetro.E00827|arg1
		Xetro.A02519|adamts3
		Xetro.A00184|dcc
		Xetro.E01256|hebp2
		Xetro.C00855|
		Xetro.K00112|gpr144
		Xetro.G00718|drgx
		Xetro.G02167|siglec10
		Xetro.G02204|
		Xetro.F00400|prdm14
		Xetro.B00644|ncf1
		Xetro.C01869|szl
		Xetro.K02307|ldlrad2
		Xetro.A02241|kiss1r
		Xetro.B02230|
		Xetro.B00225|olig4
		Xetro.A02143|pnhd
		Xetro.E00835|unnamed
		Xetro.K03177|tulp1
		Xetro.A02802|ucp1
		Xetro.K05028|sema6c
KO:wt & het:wt	6	Xetro.K04745|
		Xetro.K02014|
		Xetro.K03696|
		Xetro.K02018|
		Xetro.E00698|nt5dc1
		Xetro.E00696|
Field A: cMO:uni	19	Xetro.H00003|
		Xetro.K00732|c3p1
		Xetro.C00539|rasgrf1
		Xetro.I00627|cldn15.2
		Xetro.K00733|
		Xetro.I00180|
		Xetro.I00327|metap1d
		Xetro.A01252|optc
		Xetro.I02049|loc100129278
		Xetro.A02737|adad1
		Xetro.D00966|
		Xetro.B01394|ddit3
		Xetro.F01575|
		Xetro.D02254|
		Xetro.C01731|tph2
		Xetro.A03349|fam113a
		Xetro.A03188|man2b2
		Xetro.A00129|dazl
		Xetro.D01236|clca4
Field C: KD:uni	1058	Xetro.D00316|unnamed
		Xetro.D00740|snai3
		Xetro.A02990|tlr3
		Xetro.H00538|
		Xetro.K00232|
		Xetro.G01835|xilr2
		Xetro.F00406|cpa6
		Xetro.E01168|
		1012089029|
		Xetro.A00146|
		Xetro.I00638|
		Xetro.G02066|dusp8
		Xetro.K03348|or56a1
		Xetro.K04330|
		Xetro.K02197|cxxc1
		Xetro.K00850|ier2
		Xetro.F01746|
		Xetro.I00569|itgb2
		Xetro.K05072|ctsk
		Xetro.B01335|
		Xetro.D02550|
		Xetro.G01407|agtrap
		Xetro.H00488|tsc22d3
		Xetro.D02415|itih4
		Xetro.K01996|
		Xetro.A00268|bhmt
		Xetro.G01473|
		Xetro.G01538|znf177
		Xetro.B01358|rdh7.2
		Xetro.K02262|
		Xetro.E00948|pcnxl2
		Xetro.C01293|
		Xetro.J00920|cass4
		Xetro.H00527|stard8
		Xetro.B01689|
		Xetro.K01410|adamts12
		Xetro.B00500|ace2
		Xetro.G01033|cyp1a1
		1012081597|
		Xetro.F01096|tert
		Xetro.E01110|
		Xetro.B01708|pvrl2
		Xetro.J00401|sall4
		Xetro.G00456|slc23a2
		Xetro.K00080|
		Xetro.C00609|
		Xetro.A00613|
		Xetro.I00751|
		1012078795|
		Xetro.K03991|leng9
		Xetro.B02325|ucp3
		Xetro.K05116|ephx2
		Xetro.A00425|ranbp3l
		Xetro.K05122|stmn4
		Xetro.F01227|entpd3
		Xetro.J00865|krt17
		Xetro.A01761|
		Xetro.D02056|ncf2
		Xetro.G01443|samd11
		Xetro.A00398|c9
		Xetro.F00775|
		Xetro.F00346|unnamed
		Xetro.K02313|
		Xetro.K02025|
		Xetro.B02493|unnamed
		Xetro.I02000|gpr116
		Xetro.I00183|
		Xetro.G00466|ventx1.1
		Xetro.K04524|
		Xetro.E00721|c6orf204
		Xetro.H01599|kcnh5
		Xetro.H00369|frmpd3
		Xetro.C00867|lonrf1
		Xetro.A02470|cldn23
		Xetro.K00296|cd97
		Xetro.K03236|
		Xetro.E00949|ntpcr
		Xetro.K04532|
		Xetro.J00046|
		Xetro.A02146|
		XB-GENE-6455482|wee1
		Xetro.G01665|c1orf93
		Xetro.H01862|exd1
		Xetro.E01689|
		Xetro.C01274|
		Xetro.K01032|
		Xetro.B02351|
		Xetro.D02493|
		Xetro.I00142|dnajb2
		Xetro.E00614|sim1
		Xetro.K02416|
		Xetro.K03638|unnamed
		Xetro.K02840|trim25
		Xetro.D01841|jun
		Xetro.B00762|cideb
		Xetro.D00749|pabpn1l
		Xetro.C00716|aen
		Xetro.C01333|leap2
		Xetro.B02172|adamts1
		Xetro.G01885|
		Xetro.K00788|
		Xetro.G01490|plch2
		Xetro.G01787|
		Xetro.A02153|
		Xetro.D00891|tinf2
		Xetro.A00544|kiaa0825
		Xetro.E00014|
		Xetro.G00296|fas
		Xetro.K02041|s100a11
		Xetro.K01436|
		Xetro.H00743|unnamed
		Xetro.A01347|
		Xetro.F01642|masp1
		Xetro.B00582|ssh2
		Xetro.G02128|
		Xetro.B00272|adc
		Xetro.K05026|
		Xetro.F01229|
		Xetro.A01646|rfk
		Xetro.G00996|fam115c
		Xetro.B00723|vezf1
		Xetro.K00266|
		Xetro.E01650|
		Xetro.F00606|
		Xetro.J00320|bpi
		Xetro.K01294|
		Xetro.E00565|gjb7
		Xetro.K01953|pik3r5
		Xetro.B02226|ets2
		Xetro.B01874|pspc1
		Xetro.B01250|grasp
		Xetro.J00751|hoxb1
		Xetro.C00035|parvg
		Xetro.F01858|
		Xetro.E00263|
		Xetro.B01400|dtx3
		Xetro.F00281|frat1
		Xetro.A01168|
		Xetro.H00536|
		1012083188|
		Xetro.E01552|ptpn14
		Xetro.I00976|foxb1
		Xetro.K04899|oct91
		Xetro.I01591|
		Xetro.A01220|gpr61
		Xetro.K01507|myl10
		Xetro.H01297|c19orf54
		Xetro.D01627|cyth4
		Xetro.F00283|
		Xetro.D00785|ano3
		Xetro.B00217|unnamed
		Xetro.I01343|pdilt
		Xetro.I02099|
		Xetro.B01695|
		Xetro.I00118|fev
		Xetro.A02566|
		Xetro.I01298|eif2ak1
		Xetro.G00686|dysf
		Xetro.G00215|slc2a3
		Xetro.H01482|pygl
		Xetro.B01428|galnt6
		Xetro.G01550|pusl1
		Xetro.K02417|atp1b2
		Xetro.K02056|
		Xetro.K02868|tdrd10
		Xetro.B01592|trim13
		Xetro.D00524|
		Xetro.E01322|
		Xetro.K02692|
		Xetro.A00616|
		Xetro.K04066|
		Xetro.A03356|unnamed
		Xetro.A00120|slc14a2
		Xetro.A01835|kiaa1797
		Xetro.G01284|
		Xetro.I00060|cxcr1
		Xetro.K03420|arhgap30
		Xetro.E01339|
		Xetro.H00760|fam46d
		Xetro.J00066|
		Xetro.D00698|ss18l2
		Xetro.A03393|oxt
		Xetro.F01749|
		Xetro.D02435|gpr27
		Xetro.K03183|
		Xetro.B01713|
		Xetro.K01018|osgin1
		Xetro.A01271|
		Xetro.E00142|alpi.2
		Xetro.K01133|
		Xetro.H00198|phyhd1
		Xetro.E01589|
		Xetro.K01063|
		Xetro.F00777|
		Xetro.E01197|cst7
		Xetro.H01907|
		Xetro.A03291|foxi4.2
		Xetro.A02357|stap2
		Xetro.C01064|
		Xetro.K05073|
		Xetro.G02152|
		Xetro.G01656|tp73
		Xetro.D01087|fosl1
		Xetro.F01242|trim71
		Xetro.G01998|dusp3
		Xetro.H01163|fos
		Xetro.F01147|cck
		Xetro.D01464|
		Xetro.A00197|ccdc68
		Xetro.D02398|
		Xetro.I00723|
		Xetro.K02216|
		Xetro.K02082|mettl12
		Xetro.C01303|pou4f3
		Xetro.D00078|
		Xetro.C01065|
		Xetro.H01488|degs2
		Xetro.A00264|lhfpl2
		Xetro.A02174|ankle1
		Xetro.C01513|apaf1
		Xetro.D01040|
		Xetro.H01847|unnamed
		Xetro.F01328|evx1
		Xetro.C01482|tspan5
		Xetro.B01811|slc46a3
		Xetro.J00685|itga2b.1
		Xetro.E01513|abcg8
		Xetro.C01809|ifrd1
		Xetro.A01984|
		Xetro.K01333|brd2
		Xetro.B00051|hivep3
		Xetro.H00564|
		Xetro.B00568|adora2b
		Xetro.K04898|oct25
		Xetro.B00772|
		Xetro.F01684|rnf32
		Xetro.G01048|ppcdc
		Xetro.D01986|zcchc11
		Xetro.B01604|dhrs12
		Xetro.D01183|abca4
		Xetro.C01249|slc4a9
		Xetro.F00694|kiaa0319
		Xetro.K00621|
		Xetro.E00818|vip
		Xetro.C01369|il17b
		Xetro.E01151|gpr126
		Xetro.D01280|henmt1
		Xetro.B01739|pycard
		Xetro.I01018|
		Xetro.B00112|c1orf216
		Xetro.A01342|c4bpa
		Xetro.A03025|
		Xetro.G00166|scnn1a
		Xetro.G01712|
		Xetro.F01706|nub1
		Xetro.B01120|zic2
		Xetro.K00722|c3
		Xetro.G00769|
		1012071465|
		Xetro.D01849|
		Xetro.K05157|opn5.2
		Xetro.J00178|
		1012103838|
		Xetro.D00793|crispld2
		Xetro.K03941|
		Xetro.H00403|cfi
		1012080529|
		Xetro.J00012|
		Xetro.N00856|vegt
		Xetro.I00128|abcb6
		Xetro.A01755|
		Xetro.I01730|cldn6.1
		Xetro.G00023|chrna4
		Xetro.A02060|tlr6
		Xetro.H01094|
		Xetro.A02996|klkb1
		Xetro.K04106|unnamed
		Xetro.D01908|pik3r3
		Xetro.K00903|dusp10.2
		Xetro.H00759|unnamed
		Xetro.H00973|unnamed
		Xetro.I02098|
		Xetro.G00225|ddit4
		Xetro.G00935|
		Xetro.K05522|kdm6b
		Xetro.E01686|fosl2
		Xetro.F01445|pdk4
		Xetro.G01006|
		Xetro.A00953|unnamed
		Xetro.K04785|
		Xetro.H00468|
		Xetro.K00111|kif14
		Xetro.E00716|ros1
		Xetro.B02600|tspo
		Xetro.D00807|top1.2
		Xetro.H01888|unnamed
		Xetro.A02150|gna15
		Xetro.A01760|naip
		Xetro.A00924|prodh
		Xetro.B02601|scube1
		Xetro.B00485|
		Xetro.C00026|
		Xetro.K00996|
		Xetro.J00315|
		Xetro.K03103|
		Xetro.B01609|ckap2
		Xetro.K04317|
		Xetro.K02072|hsd3b7
		Xetro.I00625|klhl24
		Xetro.E00262|
		Xetro.A01379|
		Xetro.H02060|
		Xetro.K04574|tfe3
		Xetro.K00289|
		Xetro.A03029|
		Xetro.K01703|
		Xetro.H01354|arhgap11a.2
		Xetro.G01602|
		Xetro.J00385|cebpb
		Xetro.A01456|
		Xetro.A02363|
		Xetro.K00540|gstp1
		Xetro.G01958|fam83e
		Xetro.B01997|mmp1
		Xetro.I00578|fam124b
		Xetro.B01422|bin2
		Xetro.G01574|
		Xetro.I00132|racgap1.2
		Xetro.A01551|cebpe
		Xetro.G00526|tlx1
		Xetro.A00522|c5orf63
		Xetro.A03051|lnx1
		Xetro.G01875|
		Xetro.J00475|nags
		Xetro.K02045|
		Xetro.I00517|
		Xetro.G01622|
		Xetro.F01660|comp
		Xetro.I02089|unnamed
		Xetro.D00805|pqlc1.2
		Xetro.J00638|
		Xetro.G00635|hhex
		Xetro.G02030|slc25a10
		Xetro.I01532|rnf151
		Xetro.G00308|sgms1
		Xetro.B01207|tnfsf11
		Xetro.I01316|
		Xetro.H00291|mecp2
		Xetro.B01125|
		Xetro.B01359|unnamed
		Xetro.D00289|bet1l
		Xetro.F01342|skap2
		Xetro.H01081|sycn
		Xetro.F01961|
		Xetro.A01442|
		Xetro.H00816|npdc1.2
		Xetro.A00389|c6.2
		Xetro.A02803|
		Xetro.K03282|
		Xetro.I01998|mep1a
		Xetro.F00531|dsg1
		Xetro.F01025|
		Xetro.F00230|klf10
		Xetro.H01370|lgals4
		Xetro.B00698|omg
		Xetro.D02328|unnamed
		Xetro.A02652|
		Xetro.K00994|
		Xetro.I00973|duox1
		Xetro.I00914|dusp19
		Xetro.C00481|neurl3
		Xetro.I02105|
		Xetro.F01051|aoah
		Xetro.K04292|
		Xetro.K00280|kcnt1
		Xetro.K04010|
		Xetro.J00116|foxj1
		Xetro.A01965|slc46a2
		Xetro.K01667|msh3
		Xetro.G01338|unnamed
		Xetro.E00890|
		Xetro.A01779|tmem174
		Xetro.B01121|zic5
		Xetro.I01995|tdrd6
		Xetro.H01057|cntd2
		Xetro.D01186|
		Xetro.K02566|
		Xetro.A01662|unnamed
		Xetro.A01524|jph4
		Xetro.I00718|
		Xetro.A01174|rab7b
		1012078920|
		Xetro.A01039|
		Xetro.A02526|mboat4
		Xetro.J00049|
		Xetro.J00291|l3mbtl1
		Xetro.D01686|glyctk
		Xetro.D00106|
		Xetro.F01423|
		Xetro.E01298|rel
		Xetro.G02305|
		Xetro.H01339|
		Xetro.D01327|ddx17
		Xetro.E01532|
		Xetro.K03960|adap2
		Xetro.E00657|sesn1
		Xetro.D00581|b3gnt9
		Xetro.I01476|c16orf79
		Xetro.H00504|
		Xetro.D01902|ccdc24
		Xetro.E01244|c20orf12
		Xetro.K02217|
		Xetro.E00421|fbxo25
		Xetro.B00050|edn2
		Xetro.J00607|znf831
		Xetro.A03434|
		Xetro.C01646|angpt4
		Xetro.G00380|bnip3
		Xetro.E00942|sdccag8
		Xetro.A02070|
		Xetro.G02058|spib
		Xetro.K02117|sycp2
		Xetro.K00760|
		Xetro.B00771|
		Xetro.H01239|fbln5
		Xetro.A01305|dennd2c
		Xetro.I01499|unnamed
		Xetro.F00236|
		Xetro.G01876|
		Xetro.A03172|unnamed
		Xetro.A01902|arrdc2
		Xetro.K01510|foxh1
		Xetro.K01328|
		Xetro.E01472|
		Xetro.B00764|med31
		Xetro.B01340|mmp19
		Xetro.G00417|
		Xetro.A01313|cdkn1a
		Xetro.C01072|unnamed
		Xetro.I01241|tmem184a
		Xetro.A02149|gzmh
		Xetro.K02563|
		Xetro.A01619|fbp2
		Xetro.C00611|
		Xetro.A02727|
		Xetro.I02020|loc375190
		Xetro.C00413|retsat
		Xetro.J00626|g6pc
		Xetro.H00491|
		Xetro.G00360|htra1
		Xetro.D00114|
		Xetro.F00015|
		Xetro.J00625|g6pc2
		Xetro.H00896|arhgef6
		Xetro.A02189|amh
		Xetro.C02115|
		Xetro.K03774|
		Xetro.E01611|degs1
		Xetro.A02035|
		Xetro.D01788|diras3
		Xetro.K00391|cpsf4l
		Xetro.H01182|gstz1
		Xetro.C00743|
		Xetro.G01198|
		Xetro.K03239|bglap
		Xetro.A02026|insr
		Xetro.A00792|
		Xetro.E00261|
		Xetro.C01647|unnamed
		Xetro.A01901|
		Xetro.A00610|
		Xetro.A02074|unnamed
		Xetro.F00501|kiaa0146
		Xetro.A01007|tbx5
		1012083115|
		Xetro.F01815|mst1r
		Xetro.H01078|c5ar1
		Xetro.E01606|tlr5
		Xetro.A00587|
		Xetro.G02015|
		Xetro.I01045|
		Xetro.C01784|adamts20
		Xetro.D01276|cfhr2
		Xetro.D00371|cstf3
		Xetro.F01615|junb
		Xetro.K04955|
		Xetro.J00395|kcng1
		Xetro.K02341|unnamed
		Xetro.G01011|unnamed
		Xetro.A00205|onecut2
		Xetro.G01425|gramd1b
		Xetro.A03064|zar1
		Xetro.J00707|znfx1
		Xetro.D01297|
		Xetro.A02216|unnamed
		Xetro.E00203|
		Xetro.I01194|
		Xetro.B00060|ptafr
		Xetro.F01759|camp2
		Xetro.I01557|
		Xetro.I00975|
		Xetro.F00567|
		Xetro.B01821|gtf3a
		Xetro.C01160|hand1
		Xetro.D01373|unnamed
		Xetro.A02511|ccng2
		Xetro.J00107|aanat
		Xetro.G02184|
		Xetro.E00198|hrasls
		Xetro.F00882|mc4r
		Xetro.D00788|
		Xetro.B00969|cybb
		Xetro.A01754|
		Xetro.G01297|unnamed
		Xetro.E00035|
		Xetro.G01434|
		Xetro.B00411|srcrb4d
		Xetro.B01041|lyg2
		Xetro.A00551|znf608
		Xetro.D02385|bhlhe40
		Xetro.A02580|mmrn1
		Xetro.F01131|nt5c3
		Xetro.D02551|ninj1
		Xetro.B01442|tmprss12
		Xetro.H00755|unnamed
		Xetro.D01848|
		Xetro.C00410|c8orf4
		Xetro.H00005|
		Xetro.A01389|
		Xetro.I01402|cramp1l
		Xetro.J00684|
		Xetro.C02079|
		Xetro.A01585|shc3
		Xetro.G00790|unnamed
		Xetro.D01009|
		Xetro.G00131|
		Xetro.C00670|fes
		Xetro.A00802|cldn5
		Xetro.I00121|ihh
		Xetro.A01209|kcnc4
		Xetro.A02379|prdm8
		Xetro.A00798|gp1bb
		Xetro.I01326|vwa3a
		Xetro.D02509|aldh1l1
		Xetro.C01475|unnamed
		Xetro.D00417|
		Xetro.H00882|unnamed
		Xetro.D01789|
		Xetro.K03970|
		Xetro.D00572|
		Xetro.H01505|hsp90aa1.1
		Xetro.F01621|mast1
		Xetro.D00899|cdh1
		Xetro.G02298|
		Xetro.D01068|
		Xetro.I00849|
		XB-GENE-6454871|slco1a2
		Xetro.E00393|rnf144a
		Xetro.I01339|dcun1d3
		Xetro.H00786|p2ry10
		Xetro.C01648|socs2
		Xetro.D02158|mylk3
		Xetro.I00251|dapl1
		Xetro.C02004|frmd4a
		Xetro.E01522|haao
		Xetro.K02918|sik1
		Xetro.A01001|slc24a6
		Xetro.A01291|
		Xetro.J00889|
		Xetro.G02282|
		Xetro.B01844|
		Xetro.F00518|mcm3
		Xetro.F01004|nr4a3
		Xetro.B00729|nos2
		Xetro.F01090|igfbp1
		Xetro.K03149|clu
		Xetro.I01032|lipc
		Xetro.E01055|
		Xetro.J00910|pck1
		Xetro.K01593|
		Xetro.K00418|bai1
		Xetro.K01685|
		Xetro.F01622|
		Xetro.F01042|tbx20
		Xetro.C00302|
		Xetro.I00782|cps1
		Xetro.K01009|
		Xetro.E01410|
		Xetro.G00615|
		Xetro.C01498|
		Xetro.I00544|c9orf64
		Xetro.D00694|wtip
		Xetro.H02285|
		Xetro.A00590|
		Xetro.C01242|wnt8a
		Xetro.C00843|znf280d
		Xetro.K00261|cdkn2d
		Xetro.H01126|unnamed
		Xetro.E00055|eif4a2
		Xetro.F01771|jmjd4
		Xetro.E01216|galm
		Xetro.A00591|
		Xetro.K00618|
		Xetro.A02766|cxcl2
		Xetro.I00968|
		Xetro.I01830|
		Xetro.K03142|sult1c2
		Xetro.F00086|sla
		Xetro.E01684|unnamed
		Xetro.E01330|cep68
		Xetro.D02439|unnamed
		Xetro.E01391|c20orf94
		Xetro.H00800|
		Xetro.H01598|
		Xetro.E01541|atf3
		Xetro.H02268|
		Xetro.K02359|ncoa4
		Xetro.A01485|abhd4
		Xetro.C01506|unnamed
		Xetro.D02066|unnamed
		Xetro.C01709|mdm2
		Xetro.C00272|tnfrsf10b
		Xetro.G01978|
		Xetro.G02202|
		Xetro.H01417|l2hgdh
		Xetro.C01256|tlx3
		Xetro.G02084|
		Xetro.I02003|
		Xetro.K02804|fam46c
		Xetro.C00090|
		Xetro.K02047|parp14.2
		Xetro.G00452|arhgap25
		Xetro.K02062|slc2a6
		Xetro.B01453|unnamed
		Xetro.J00654|mmp9
		Xetro.A02847|
		Xetro.F01503|cldn12
		Xetro.F01963|
		Xetro.D00709|cyba
		Xetro.J00164|otop2
		Xetro.K01591|
		Xetro.I00810|pax3
		Xetro.C00753|lrrk1
		Xetro.G01588|
		Xetro.D01580|fam83f
		Xetro.G00118|unnamed
		Xetro.I00811|sgpp2
		Xetro.A00541|
		Xetro.K02843|
		Xetro.A00388|c6.1
		Xetro.I01128|zc3h7a
		Xetro.G00770|
		Xetro.I02104|
		Xetro.D02396|
		Xetro.K04148|
		Xetro.E01224|
		Xetro.J00656|
		Xetro.A03232|
		Xetro.K05104|
		Xetro.D02186|cish
		Xetro.G01551|unnamed
		Xetro.I02095|prss29
		Xetro.I01978|
		Xetro.E01377|tasp1
		Xetro.F00857|serpinb1
		Xetro.B02008|mmp3
		Xetro.F01166|tpk1
		Xetro.A03177|msx1
		Xetro.C00295|npm2
		Xetro.A00983|myo1h
		Xetro.K04251|rnf169
		Xetro.G01021|rpp25
		Xetro.K04387|
		Xetro.A01611|hsd17b3
		Xetro.B01283|prph
		Xetro.E01201|acss1
		Xetro.A00280|f2rl2
		Xetro.H01843|bahd1
		Xetro.J00837|unnamed
		Xetro.H00072|psmd5
		Xetro.K05255|znf395
		Xetro.A01974|rod1
		Xetro.C00851|foxi2
		Xetro.D01103|rin1
		Xetro.E00654|foxo3
		Xetro.H00433|
		Xetro.D01520|
		Xetro.F00229|azin1
		Xetro.I01249|unkl
		Xetro.E01411|
		Xetro.F00151|
		Xetro.K03034|
		Xetro.C02129|tymp
		Xetro.K01449|unnamed
		Xetro.D01636|csf2rb
		Xetro.I01654|clcn7
		Xetro.A01321|
		Xetro.A01944|txn
		Xetro.B02501|
		Xetro.G00411|chst15
		Xetro.K02596|zcchc4
		Xetro.H00330|rabepk
		Xetro.A00879|slc5a1.1
		Xetro.A02613|nfkb1
		Xetro.D01222|hfm1
		Xetro.D01697|ascl3
		Xetro.B01446|larp4
		Xetro.G01839|unnamed
		Xetro.H01352|fam98a
		Xetro.J00658|pltp
		Xetro.D01669|
		Xetro.G01789|cic
		Xetro.K00682|
		Xetro.I01218|lfng
		Xetro.B02349|
		Xetro.J00461|asb16
		Xetro.I00989|trpm1
		Xetro.B01360|rdh16
		Xetro.C00016|smc1b
		Xetro.F01902|myd88
		Xetro.H00266|nt5dc2
		Xetro.A02071|
		Xetro.E00743|tcf21
		Xetro.J00265|map1lc3a
		Xetro.F00915|
		Xetro.B02471|p2ry2
		Xetro.G02099|ethe1
		Xetro.C00529|brf2
		Xetro.C00050|
		Xetro.F01065|trank1
		Xetro.K04335|tbxas1
		Xetro.G01644|
		Xetro.K02753|
		Xetro.H00672|lonrf3
		Xetro.C00067|akr1c2
		Xetro.G00717|admp2
		Xetro.D00228|
		Xetro.C00994|sqstm1
		Xetro.I00748|fbxl18
		Xetro.A02795|
		Xetro.I01559|unnamed
		Xetro.K03210|rfx4
		Xetro.K00680|
		Xetro.B00700|
		Xetro.H00854|slc6a14.2
		Xetro.K00916|
		Xetro.C01514|ccdc87
		Xetro.I00058|
		Xetro.G01643|phf13
		Xetro.K03764|
		Xetro.A00586|vsig10
		Xetro.I00004|hspbap1
		Xetro.D00507|necab2
		Xetro.G01624|acot7
		Xetro.G00482|col17a1
		Xetro.A00347|ugt3a2
		Xetro.H00078|slc2a8
		Xetro.H00861|
		Xetro.K03035|plscr4
		Xetro.C01589|
		Xetro.B02004|mmp13
		Xetro.D00105|galntl4
		Xetro.G00467|ventx2.1
		Xetro.G01933|gprc5c
		Xetro.D00335|
		Xetro.B00079|cnr2
		Xetro.F00464|unnamed
		Xetro.J00829|cdc6
		Xetro.D01611|h1f0
		Xetro.K01179|rasal3
		Xetro.G00390|nkx1-2
		Xetro.F00317|ripk2
		Xetro.K01064|
		Xetro.I00301|dhrs9
		Xetro.A01528|lrp10
		Xetro.D01534|
		Xetro.F00928|znfx1.2
		Xetro.K03714|
		Xetro.B00393|rtn4rl1
		Xetro.D00266|cox8a
		Xetro.D01326|sun2
		Xetro.F01620|
		Xetro.F00178|
		Xetro.A01764|
		Xetro.I00019|
		Xetro.J00047|
		Xetro.A02195|
		Xetro.K01260|mex3a
		Xetro.H01836|plcb2
		Xetro.H00949|nkpd1
		Xetro.A02065|klf3
		Xetro.I01315|
		Xetro.F01475|hepacam2
		Xetro.I01922|
		Xetro.K01075|emr2
		Xetro.A03245|mfsd10
		Xetro.I01915|
		Xetro.I01914|
		Xetro.K01409|
		Xetro.D00775|unnamed
		Xetro.H01910|fsip1
		Xetro.C02056|unnamed
		Xetro.I00683|slc16a14
		Xetro.K03207|psg3
		Xetro.A02165|
		Xetro.A01122|
		Xetro.E01629|
		Xetro.H01080|
		Xetro.I00162|r3hdm1
		Xetro.G01177|tmem218
		1012099271|
		Xetro.F00949|
		Xetro.G00401|unnamed
		Xetro.D01069|
		Xetro.C02099|cdhr5
		Xetro.D01037|pidd
		Xetro.J00683|itga2b.2
		Xetro.A01832|
		Xetro.D00880|tat
		Xetro.I00007|
		Xetro.K05131|xkr6
		Xetro.E00013|
		Xetro.C00099|slc6a1
		Xetro.D00311|
		Xetro.I01389|unnamed
		Xetro.A00715|
		1012073308|
		Xetro.A02999|
		Xetro.A00615|
		Xetro.G00680|dnajc12
		Xetro.E01350|plek
		Xetro.H01213|gpr65
		Xetro.K02149|
		Xetro.J00474|pyy
		Xetro.A00145|il6st
		Xetro.G00825|unc5b
		Xetro.A02544|hsd17b11
		Xetro.G01788|
		Xetro.B00713|myh15
		Xetro.D01181|
		Xetro.B02007|mmp7
		Xetro.E01704|
		Xetro.H01016|
		Xetro.A01629|
		Xetro.B00037|unnamed
		Xetro.E01707|xpo5.2
		Xetro.K00295|
		Xetro.A00797|tbx1
		Xetro.G00949|
		Xetro.D00930|
		Xetro.K02768|
		Xetro.B00557|
		Xetro.A02246|grin3b
		Xetro.C01926|slc26a4
		Xetro.E01167|pkr3
		Xetro.H01049|c4a
		Xetro.K03977|
		Xetro.C01622|nts
		Xetro.B00437|sat1
		Xetro.K01921|mxd4
		Xetro.J00018|
		Xetro.K04121|birc7
		Xetro.G02299|pqlc2
		Xetro.A03259|whsc1
		Xetro.B01459|vdr
		Xetro.C01001|
		Xetro.G01227|
		Xetro.A03002|gtf2e1.2
		Xetro.C02003|
		Xetro.I00642|gpr35
		Xetro.A03145|sod3
		Xetro.H01263|fam181a
		Xetro.F01239|cyp3a5
		Xetro.H00929|
		Xetro.B00900|limk1
		Xetro.G00064|
		Xetro.E01314|otx1
		Xetro.A00456|erap1
		Xetro.I00645|
		Xetro.F01422|scin
		Xetro.C02100|
		Xetro.D00730|tk2
		Xetro.A02751|c4orf33
		Xetro.H01175|
		Xetro.K02396|cyp3a4
		Xetro.I01396|wfikkn1
		Xetro.D02083|elmo3
		Xetro.F01079|
		Xetro.I00696|rnf168
		Xetro.B01941|samsn1
		Xetro.F00605|dlgap1
		Xetro.C00508|mxd1
		Xetro.C00156|
		Xetro.B01343|
		Xetro.H01382|fbxo33
		Xetro.G01458|rnf223
		Xetro.A00361|
		Xetro.D02508|klf15
		Xetro.G00847|unnamed
		Xetro.C00460|
		Xetro.D00196|uvs.2
		Xetro.B02487|
		Xetro.B01833|
		Xetro.C01483|eif4e1b
		Xetro.A00360|itga2
		Xetro.F01476|samd9l
		Xetro.K04298|
		Xetro.K03238|
		Xetro.H01125|zfp36
		Xetro.E00441|gcm1
		Xetro.K00417|
		Xetro.I01017|
		Xetro.G00328|egr2
		Xetro.K01290|
		Xetro.A02200|znf414
		Xetro.G02183|
		Xetro.A01559|irf9
		Xetro.A00786|zdhhc8
		Xetro.F00966|
		Xetro.H00004|ttll11
		Xetro.J00173|nat9
		Xetro.F00578|c18orf45
		Xetro.F01704|wdr86
		Xetro.F00856|wrnip1
		Xetro.G01818|unnamed
		Xetro.G00850|
		Xetro.I01534|noxo1
		Xetro.F01627|crem
		Xetro.H01975|
		Xetro.F01399|
		Xetro.J00797|ubp1
		Xetro.K01885|
		Xetro.K03482|
		Xetro.G00465|ventx2.2
		Xetro.K05138|gata4
		Xetro.C00186|
		Xetro.H01102|fancf
		Xetro.A02181|mknk2
		Xetro.I00861|sh3bp4
		Xetro.K04639|efna1
		Xetro.H01615|dhrs7
		Xetro.F01960|
		Xetro.H01781|rasgrp1
		Xetro.F00376|pi15
		Xetro.G01277|tmprss13
		Xetro.F00257|
		Xetro.A00995|
		Xetro.B01519|map3k12
		Xetro.A02804|tbc1d9
		Xetro.H00374|plp1
		Xetro.B00417|
		Xetro.H01515|traf3
		Xetro.D01439|serhl
		Xetro.D01637|ncf4
		Xetro.G01015|unnamed
		Xetro.K04919|c9orf172
		Xetro.G00105|
		Xetro.K01347|
		Xetro.F01456|
		Xetro.K04820|unnamed
		Xetro.K04506|
		Xetro.A02973|irf2
		Xetro.A01366|cttnbp2nl
		Xetro.E01446|atp12a
		Xetro.F01931|
		Xetro.K00740|
		Xetro.A01785|
		Xetro.A02976|unnamed
		Xetro.K01224|
		Xetro.C00393|adam28
		Xetro.D00291|dak
		Xetro.A02628|dapp1
		Xetro.H00628|irs4
		Xetro.D01042|lrrn4cl
		Xetro.K03838|
		Xetro.A01757|ocln
		Xetro.A02567|pkd2
		Xetro.H01851|
		Xetro.D00130|alx4
		Xetro.F00119|fer1l6
		Xetro.B01475|cyp27b1
		Xetro.A01289|unnamed
		Xetro.I01439|nlrc3
		Xetro.B01293|
		Xetro.H00686|cxorf57
		Xetro.C01394|nkx2-5
		Xetro.J00635|
		Xetro.H01761|
		Xetro.B01388|arhgap9
		Xetro.K03586|
		Xetro.C00749|pcsk6
		Xetro.A01134|
		Xetro.F01705|
		Xetro.H00821|c6orf27
		Xetro.G02168|siglec12
		Xetro.K00721|
		Xetro.C00610|
		Xetro.H00026|nacc2
		Xetro.C01396|c5orf41
		Xetro.H00365|
		Xetro.E00467|
		Xetro.K04628|
		Xetro.B00577|tusc5
		Xetro.A01784|rgnef
		Xetro.B00097|csf3r
		Xetro.K03499|tbc1d24.2
		Xetro.A01167|rassf5
		Xetro.C00588|secisbp2l
		Xetro.C00100|slc6a12
		Xetro.D02243|gata2
		Xetro.E01259|dusp12
		Xetro.A01617|c9orf3
		Xetro.B01787|
		Xetro.B00809|rpgr
		Xetro.B00699|
		Xetro.H01951|
		Xetro.B01565|unnamed
		Xetro.F00105|rgs21
		Xetro.D02302|
		Xetro.E00466|khdrbs2
		Xetro.B00838|arhgap6
		Xetro.B01277|
		Xetro.B02486|
		Xetro.G02280|hspb6
		Xetro.J00939|
		Xetro.F01831|mst1
		Xetro.K02432|hist2h2ab
		Xetro.H00634|picalm.1
		Xetro.C00861|mmp21
		Xetro.A00655|hvcn1
		Xetro.A00278|f2r
		Xetro.I01529|tex2.1
		Xetro.D01668|
		Xetro.H01550|blvrb
		Xetro.F01357|stk31
		Xetro.K03599|stat3.2
		Xetro.I01432|
		Xetro.B00497|ap1s2
		Xetro.B00080|pnrc2
		Xetro.C01935|hbp1
		Xetro.I01578|nt5m
		Xetro.B02588|
		Xetro.D02566|unnamed
		Xetro.B00361|unnamed
		Xetro.D01840|fggy
		Xetro.B00358|nek8
		Xetro.B01411|avil
		Xetro.I00283|scn2a
		Xetro.G01274|il10ra
		Xetro.K03154|unnamed
		Xetro.J00627|
		Xetro.B00692|
		Xetro.A01590|tdgf1p2
		Xetro.D01955|pteg
		Xetro.H01798|prkd1
		Xetro.D01651|
		Xetro.F01343|snx10
		Xetro.C01071|
het:wt	1	Xetro.E00956|t
Field E: KO:wt	54	Xetro.K02016|
		Xetro.G01779|grik5
		Xetro.A02614|slc39a8
		Xetro.B01264|cacnb3
		Xetro.J00973|
		Xetro.K00321|
		Xetro.J00126|unc13d
		Xetro.K02354|
		Xetro.F01789|
		Xetro.E01078|cntn2
		Xetro.G00548|slit1
		Xetro.B02103|runx1
		Xetro.G01807|kcnc3
		Xetro.J00457|slc4a1
		Xetro.D00613|slc6a2
		Xetro.K02204|
		Xetro.A01393|hsd11b1
		Xetro.D00077|scube2
		Xetro.G01080|adamts8
		Xetro.A00103|ier3ip1
		Xetro.B00379|sarm1
		Xetro.D01956|tal1
		Xetro.B02571|stxbp5l
		Xetro.A01215|eps8l3
		Xetro.I01066|unnamed
		Xetro.G00335|bicc1
		Xetro.H01262|
		Xetro.B01927|loc642132
		Xetro.J00743|hoxb9
		Xetro.H00244|alas2
		Xetro.D01899|klf17
		Xetro.E01029|unc93a
		Xetro.D02526|hesx1
		Xetro.E01109|shprh
		Xetro.F01386|abcb5
		Xetro.J00174|
		Xetro.E00752|vnn1
		Xetro.K02980|tfr2
		Xetro.F01077|ikzf1
		Xetro.J00832|gjd3
		Xetro.F01161|adamts16
		Xetro.B02329|arrb2
		Xetro.D00455|
		Xetro.B01495|nfe2
		Xetro.B00397|serpinf1
		Xetro.A00533|rfesd
		Xetro.F00096|
		Xetro.B01936|cpox
		Xetro.C00401|slc25a37
		Xetro.B01926|robo2
		Xetro.A01421|kcna3
		Xetro.G02213|mag
		Xetro.H02265|ntrk1
		Xetro.I01067|hba-l5
