# Supplementary material for: Innate Immune Response and Off-Target Mis-splicing Are Common Morpholino-Induced Side Effects in Xenopus
Source: Dev Cell. 2018 Mar 12;44(5):597–610.e10. doi: 10.1016/j.devcel.2018.01.022 (PMC5861998; doi:10.1016/j.devcel.2018.01.022)
Supplement: Table S4. Perturbation Network of Biological Processes for Mis-regulated Genes of Specific Venn Fields, Related to Figure 2 — GO term enrichments are listed for indicated Venn fields in separate tabs. (A) Venn diagram of transcript fold changes (see Figure 2C) highlighting fields used to generate a “perturbation network” of enriched biological processes (BP). (B) BP annotation level for the gene set enrichment analysis (GSEA). (C) Relationship between the number of genes, BPs, and GO-linked Newman-Girvan (NG) communities. (D) Perturbation network showing all enriched GO terms. Gray areas represent NG communities. [file mmc5.xlsx]

## Sheet: DOWN_Venn_A+B
GO Term Enrichment Analysis for Down-Regulated Genes of Venn Field A and B
GOBPID	Pvalue	OddsRatio	ExpCount	Count	Size	Term	Perturbation Network
GO:0030150	0.000310174	139.526	0.0290429	2	4	protein import into mitochondrial matrix
GO:0050915	0.000310174	139.526	0.0290429	2	4	sensory perception of sour taste
GO:0001581	0.000310174	139.526	0.0290429	2	4	detection of chemical stimulus involved in sensory perception of sour taste
GO:0032743	0.000760418	19.196	0.181518	3	25	positive regulation of interleukin-2 production
GO:0071468	0.00107026	55.7979	0.0508251	2	7	cellular response to acidic pH
GO:0050912	0.00142026	46.4948	0.0580858	2	8	detection of chemical stimulus involved in sensory perception of taste
GO:0032663	0.00188704	13.6139	0.246865	3	34	regulation of interleukin-2 production
GO:0071467	0.00226104	34.866	0.0726073	2	10	cellular response to pH
GO:0032623	0.002412	12.4099	0.268647	3	37	interleukin-2 production
GO:0010447	0.00275044	30.9897	0.079868	2	11	response to acidic pH
GO:0046487	0.00275044	30.9897	0.079868	2	11	glyoxylate metabolic process
GO:0044743	0.00371245	10.5437	0.312211	3	43	intracellular protein transmembrane import
GO:1903531	0.00395934	5.12666	1.04554	5	144	negative regulation of secretion by cell
GO:0009268	0.00396331	10.2858	0.319472	3	44	response to pH
GO:0071806	0.00477689	9.58239	0.341254	3	47	protein transmembrane transport
GO:0065002	0.00477689	9.58239	0.341254	3	47	intracellular protein transmembrane transport
GO:0050907	0.00515247	21.4481	0.108911	2	15	detection of chemical stimulus involved in sensory perception
GO:1990542	0.00568434	8.96875	0.363036	3	50	mitochondrial transmembrane transport
GO:0097305	0.00718386	4.41886	1.20528	5	166	response to alcohol
GO:0090264	0.00726073	Inf	0.00726073	1	1	regulation of immune complex clearance by monocytes and macrophages
GO:0090265	0.00726073	Inf	0.00726073	1	1	positive regulation of immune complex clearance by monocytes and macrophages
GO:0043310	0.00726073	Inf	0.00726073	1	1	negative regulation of eosinophil degranulation
GO:0002434	0.00726073	Inf	0.00726073	1	1	immune complex clearance
GO:0002436	0.00726073	Inf	0.00726073	1	1	immune complex clearance by monocytes and macrophages
GO:0035704	0.00726073	Inf	0.00726073	1	1	helper T cell chemotaxis
GO:0035705	0.00726073	Inf	0.00726073	1	1	T-helper 17 cell chemotaxis
GO:1900010	0.00726073	Inf	0.00726073	1	1	regulation of corticotropin-releasing hormone receptor activity
GO:1900011	0.00726073	Inf	0.00726073	1	1	negative regulation of corticotropin-releasing hormone receptor activity
GO:0035697	0.00726073	Inf	0.00726073	1	1	CD8-positive, alpha-beta T cell extravasation
GO:0051460	0.00726073	Inf	0.00726073	1	1	negative regulation of corticotropin secretion
GO:0072683	0.00726073	Inf	0.00726073	1	1	T cell extravasation
GO:0019481	0.00726073	Inf	0.00726073	1	1	L-alanine catabolic process, by transamination
GO:0044531	0.00726073	Inf	0.00726073	1	1	modulation of programmed cell death in other organism
GO:0044532	0.00726073	Inf	0.00726073	1	1	modulation of apoptotic process in other organism
GO:0044533	0.00726073	Inf	0.00726073	1	1	positive regulation of apoptotic process in other organism
GO:0015828	0.00726073	Inf	0.00726073	1	1	tyrosine transport
GO:0052040	0.00726073	Inf	0.00726073	1	1	modulation by symbiont of host programmed cell death
GO:0052042	0.00726073	Inf	0.00726073	1	1	positive regulation by symbiont of host programmed cell death
GO:0060408	0.00726073	Inf	0.00726073	1	1	regulation of acetylcholine metabolic process
GO:0060409	0.00726073	Inf	0.00726073	1	1	positive regulation of acetylcholine metabolic process
GO:0060139	0.00726073	Inf	0.00726073	1	1	positive regulation of apoptotic process by virus
GO:0052330	0.00726073	Inf	0.00726073	1	1	positive regulation by organism of programmed cell death in other organism involved in symbiotic interaction
GO:0052433	0.00726073	Inf	0.00726073	1	1	modulation by organism of apoptotic process in other organism involved in symbiotic interaction
GO:0052150	0.00726073	Inf	0.00726073	1	1	modulation by symbiont of host apoptotic process
GO:0052151	0.00726073	Inf	0.00726073	1	1	positive regulation by symbiont of host apoptotic process
GO:0052248	0.00726073	Inf	0.00726073	1	1	modulation of programmed cell death in other organism involved in symbiotic interaction
GO:1902567	0.00726073	Inf	0.00726073	1	1	negative regulation of eosinophil activation
GO:0052501	0.00726073	Inf	0.00726073	1	1	positive regulation by organism of apoptotic process in other organism involved in symbiotic interaction
GO:2000451	0.00726073	Inf	0.00726073	1	1	positive regulation of CD8-positive, alpha-beta T cell extravasation
GO:2000449	0.00726073	Inf	0.00726073	1	1	regulation of CD8-positive, alpha-beta T cell extravasation
GO:2000439	0.00726073	Inf	0.00726073	1	1	positive regulation of monocyte extravasation
GO:2000407	0.00726073	Inf	0.00726073	1	1	regulation of T cell extravasation
GO:2000409	0.00726073	Inf	0.00726073	1	1	positive regulation of T cell extravasation
GO:0071314	0.00726073	Inf	0.00726073	1	1	cellular response to cocaine
GO:0007597	0.00823433	16.3966	0.137954	2	19	blood coagulation, intrinsic pathway
GO:0051048	0.00831138	4.25819	1.24884	5	172	negative regulation of secretion
GO:0006026	0.00910626	15.4845	0.145215	2	20	aminoglycan catabolic process
GO:0019933	0.00985631	7.26185	0.442904	3	61	cAMP-mediated signaling
GO:0072378	0.0119558	13.2695	0.166997	2	23	blood coagulation, fibrin clot formation
GO:0032729	0.0129815	12.6654	0.174257	2	24	positive regulation of interferon-gamma production
GO:0045471	0.0129822	4.66812	0.907591	4	125	response to ethanol
GO:0006979	0.014119	2.90917	2.55578	7	352	response to oxidative stress
GO:0019935	0.0143067	6.28218	0.508251	3	70	cyclic-nucleotide-mediated signaling
GO:2001293	0.0144693	138.112	0.0145215	1	2	malonyl-CoA metabolic process
GO:2001295	0.0144693	138.112	0.0145215	1	2	malonyl-CoA biosynthetic process
GO:0072055	0.0144693	138.112	0.0145215	1	2	renal cortex development
GO:0072059	0.0144693	138.112	0.0145215	1	2	cortical collecting duct development
GO:0031587	0.0144693	138.112	0.0145215	1	2	positive regulation of inositol 1,4,5-trisphosphate-sensitive calcium-release channel activity
GO:0072214	0.0144693	138.112	0.0145215	1	2	metanephric cortex development
GO:0072219	0.0144693	138.112	0.0145215	1	2	metanephric cortical collecting duct development
GO:0045366	0.0144693	138.112	0.0145215	1	2	regulation of interleukin-13 biosynthetic process
GO:0045368	0.0144693	138.112	0.0145215	1	2	positive regulation of interleukin-13 biosynthetic process
GO:0019265	0.0144693	138.112	0.0145215	1	2	glycine biosynthetic process, by transamination of glyoxylate
GO:0045402	0.0144693	138.112	0.0145215	1	2	regulation of interleukin-4 biosynthetic process
GO:0045404	0.0144693	138.112	0.0145215	1	2	positive regulation of interleukin-4 biosynthetic process
GO:0009441	0.0144693	138.112	0.0145215	1	2	glycolate metabolic process
GO:0046072	0.0144693	138.112	0.0145215	1	2	dTDP metabolic process
GO:0061441	0.0144693	138.112	0.0145215	1	2	renal artery morphogenesis
GO:0042097	0.0144693	138.112	0.0145215	1	2	interleukin-4 biosynthetic process
GO:0046296	0.0144693	138.112	0.0145215	1	2	glycolate catabolic process
GO:0042231	0.0144693	138.112	0.0145215	1	2	interleukin-13 biosynthetic process
GO:2000010	0.0144693	138.112	0.0145215	1	2	positive regulation of protein localization to cell surface
GO:2000471	0.0144693	138.112	0.0145215	1	2	regulation of hematopoietic stem cell migration
GO:2000473	0.0144693	138.112	0.0145215	1	2	positive regulation of hematopoietic stem cell migration
GO:2000110	0.0144693	138.112	0.0145215	1	2	negative regulation of macrophage apoptotic process
GO:0006233	0.0144693	138.112	0.0145215	1	2	dTDP biosynthetic process
GO:0071449	0.0144693	138.112	0.0145215	1	2	cellular response to lipid hydroperoxide
GO:0006769	0.0144693	138.112	0.0145215	1	2	nicotinamide metabolic process
GO:0070098	0.0162782	11.1431	0.19604	2	27	chemokine-mediated signaling pathway
GO:0001505	0.0186819	3.02132	2.09835	6	289	regulation of neurotransmitter levels
GO:0042493	0.0204359	2.499	3.39802	8	468	response to drug
GO:0045055	0.0210527	2.93648	2.15644	6	297	regulated exocytosis
GO:0035864	0.021626	69.051	0.0217822	1	3	response to potassium ion
GO:0035865	0.021626	69.051	0.0217822	1	3	cellular response to potassium ion
GO:0003127	0.021626	69.051	0.0217822	1	3	detection of nodal flow
GO:0044205	0.021626	69.051	0.0217822	1	3	'de novo' UMP biosynthetic process
GO:0044208	0.021626	69.051	0.0217822	1	3	'de novo' AMP biosynthetic process
GO:0045082	0.021626	69.051	0.0217822	1	3	positive regulation of interleukin-10 biosynthetic process
GO:0032812	0.021626	69.051	0.0217822	1	3	positive regulation of epinephrine secretion
GO:0009436	0.021626	69.051	0.0217822	1	3	glyoxylate catabolic process
GO:0046075	0.021626	69.051	0.0217822	1	3	dTTP metabolic process
GO:0009196	0.021626	69.051	0.0217822	1	3	pyrimidine deoxyribonucleoside diphosphate metabolic process
GO:0009197	0.021626	69.051	0.0217822	1	3	pyrimidine deoxyribonucleoside diphosphate biosynthetic process
GO:0009139	0.021626	69.051	0.0217822	1	3	pyrimidine nucleoside diphosphate biosynthetic process
GO:0009212	0.021626	69.051	0.0217822	1	3	pyrimidine deoxyribonucleoside triphosphate biosynthetic process
GO:0070093	0.021626	69.051	0.0217822	1	3	negative regulation of glucagon secretion
GO:0046940	0.021626	69.051	0.0217822	1	3	nucleoside monophosphate phosphorylation
GO:0006235	0.021626	69.051	0.0217822	1	3	dTTP biosynthetic process
GO:0071447	0.021626	69.051	0.0217822	1	3	cellular response to hydroperoxide
GO:0072527	0.0224517	5.25625	0.60264	3	83	pyrimidine-containing compound metabolic process
GO:0050906	0.0224517	5.25625	0.60264	3	83	detection of stimulus involved in sensory perception
GO:0051591	0.0224517	5.25625	0.60264	3	83	response to cAMP
GO:2000272	0.0224703	9.28247	0.232343	2	32	negative regulation of receptor activity
GO:0072376	0.0231633	5.19097	0.609901	3	84	protein activation cascade
GO:0050909	0.0238084	8.98237	0.239604	2	33	sensory perception of taste
GO:0006221	0.0238084	8.98237	0.239604	2	33	pyrimidine nucleotide biosynthetic process
GO:0007606	0.0238872	5.12729	0.617162	3	85	sensory perception of chemical stimulus
GO:0009112	0.0246233	5.06514	0.624422	3	86	nucleobase metabolic process
GO:0001889	0.0247185	3.80882	1.10363	4	152	liver development
GO:0009306	0.0251979	2.39638	3.53597	8	487	protein secretion
GO:0061008	0.0263175	3.73231	1.12541	4	155	hepaticobiliary system development
GO:0019048	0.0265801	8.43674	0.254125	2	35	modulation by virus of host morphology or physiology
GO:0006760	0.0265801	8.43674	0.254125	2	35	folic acid-containing compound metabolic process
GO:0019932	0.0286698	3.06369	1.71353	5	236	second-messenger-mediated signaling
GO:0071539	0.0287313	46.0306	0.0290429	1	4	protein localization to centrosome
GO:0002693	0.0287313	46.0306	0.0290429	1	4	positive regulation of cellular extravasation
GO:0035701	0.0287313	46.0306	0.0290429	1	4	hematopoietic stem cell migration
GO:0007060	0.0287313	46.0306	0.0290429	1	4	male meiosis chromosome segregation
GO:0035696	0.0287313	46.0306	0.0290429	1	4	monocyte extravasation
GO:0015801	0.0287313	46.0306	0.0290429	1	4	aromatic amino acid transport
GO:0097210	0.0287313	46.0306	0.0290429	1	4	response to gonadotropin-releasing hormone
GO:0097211	0.0287313	46.0306	0.0290429	1	4	cellular response to gonadotropin-releasing hormone
GO:0009202	0.0287313	46.0306	0.0290429	1	4	deoxyribonucleoside triphosphate biosynthetic process
GO:0000105	0.0287313	46.0306	0.0290429	1	4	histidine biosynthetic process
GO:0042851	0.0287313	46.0306	0.0290429	1	4	L-alanine metabolic process
GO:0042853	0.0287313	46.0306	0.0290429	1	4	L-alanine catabolic process
GO:0006382	0.0287313	46.0306	0.0290429	1	4	adenosine to inosine editing
GO:2000437	0.0287313	46.0306	0.0290429	1	4	regulation of monocyte extravasation
GO:0006732	0.0293722	2.70783	2.33069	6	321	coenzyme metabolic process
GO:1904407	0.0294754	7.95346	0.268647	2	37	positive regulation of nitric oxide metabolic process
GO:0045429	0.0294754	7.95346	0.268647	2	37	positive regulation of nitric oxide biosynthetic process
GO:1903428	0.0294754	7.95346	0.268647	2	37	positive regulation of reactive oxygen species biosynthetic process
GO:0043207	0.0298532	2.19424	4.34917	9	599	response to external biotic stimulus
GO:0051707	0.0298532	2.19424	4.34917	9	599	response to other organism
GO:0006909	0.0300477	3.02373	1.73531	5	239	phagocytosis
GO:0051051	0.0320161	2.4359	3.02772	7	417	negative regulation of transport
GO:0032757	0.0324904	7.52243	0.283168	2	39	positive regulation of interleukin-8 production
GO:0055085	0.033159	1.83481	8.19736	14	1129	transmembrane transport
GO:0030072	0.0338217	2.61429	2.41056	6	332	peptide hormone secretion
GO:1903530	0.0338915	2.14106	4.45083	9	613	regulation of secretion by cell
GO:0032649	0.0340416	7.32393	0.290429	2	40	regulation of interferon-gamma production
GO:0046189	0.0340416	7.32393	0.290429	2	40	phenol-containing compound biosynthetic process
GO:0042089	0.0344032	4.42138	0.711551	3	98	cytokine biosynthetic process
GO:0042107	0.0344032	4.42138	0.711551	3	98	cytokine metabolic process
GO:0042133	0.0356211	7.13561	0.29769	2	41	neurotransmitter metabolic process
GO:0009607	0.0357336	2.11902	4.49439	9	619	response to biotic stimulus
GO:0043309	0.0357854	34.5204	0.0363036	1	5	regulation of eosinophil degranulation
GO:0002125	0.0357854	34.5204	0.0363036	1	5	maternal aggressive behavior
GO:0030214	0.0357854	34.5204	0.0363036	1	5	hyaluronan catabolic process
GO:0072021	0.0357854	34.5204	0.0363036	1	5	ascending thin limb development
GO:0044004	0.0357854	34.5204	0.0363036	1	5	disruption by symbiont of host cell
GO:0072218	0.0357854	34.5204	0.0363036	1	5	metanephric ascending thin limb development
GO:0072208	0.0357854	34.5204	0.0363036	1	5	metanephric smooth muscle tissue development
GO:0044268	0.0357854	34.5204	0.0363036	1	5	multicellular organismal protein metabolic process
GO:0045074	0.0357854	34.5204	0.0363036	1	5	regulation of interleukin-10 biosynthetic process
GO:1900619	0.0357854	34.5204	0.0363036	1	5	acetate ester metabolic process
GO:0050925	0.0357854	34.5204	0.0363036	1	5	negative regulation of negative chemotaxis
GO:0032455	0.0357854	34.5204	0.0363036	1	5	nerve growth factor processing
GO:1901503	0.0357854	34.5204	0.0363036	1	5	ether biosynthetic process
GO:0051971	0.0357854	34.5204	0.0363036	1	5	positive regulation of transmission of nerve impulse
GO:0008291	0.0357854	34.5204	0.0363036	1	5	acetylcholine metabolic process
GO:0032972	0.0357854	34.5204	0.0363036	1	5	regulation of muscle filament sliding speed
GO:0008611	0.0357854	34.5204	0.0363036	1	5	ether lipid biosynthetic process
GO:0009189	0.0357854	34.5204	0.0363036	1	5	deoxyribonucleoside diphosphate biosynthetic process
GO:0009138	0.0357854	34.5204	0.0363036	1	5	pyrimidine nucleoside diphosphate metabolic process
GO:0009211	0.0357854	34.5204	0.0363036	1	5	pyrimidine deoxyribonucleoside triphosphate metabolic process
GO:0009726	0.0357854	34.5204	0.0363036	1	5	detection of endogenous stimulus
GO:0042091	0.0357854	34.5204	0.0363036	1	5	interleukin-10 biosynthetic process
GO:1902566	0.0357854	34.5204	0.0363036	1	5	regulation of eosinophil activation
GO:0046504	0.0357854	34.5204	0.0363036	1	5	glycerol ether biosynthetic process
GO:0070091	0.0357854	34.5204	0.0363036	1	5	glucagon secretion
GO:0070092	0.0357854	34.5204	0.0363036	1	5	regulation of glucagon secretion
GO:0042832	0.0357854	34.5204	0.0363036	1	5	defense response to protozoan
GO:0001562	0.0357854	34.5204	0.0363036	1	5	response to protozoan
GO:0001907	0.0357854	34.5204	0.0363036	1	5	killing by symbiont of host cells
GO:0043277	0.0372286	6.9567	0.30495	2	42	apoptotic cell clearance
GO:0042220	0.0372286	6.9567	0.30495	2	42	response to cocaine
GO:0001819	0.0375615	2.83837	1.84422	5	254	positive regulation of cytokine production
GO:0002790	0.0377723	2.54232	2.47591	6	341	peptide secretion
GO:0007600	0.038296	2.09029	4.55248	9	627	sensory perception
GO:0006206	0.0405254	6.62445	0.319472	2	44	pyrimidine nucleobase metabolic process
GO:0032940	0.0418866	1.80874	7.67459	13	1057	secretion by cell
GO:0042558	0.0422138	6.46991	0.326733	2	45	pteridine-containing compound metabolic process
GO:0043542	0.0427604	3.17788	1.31419	4	181	endothelial cell migration
GO:0043307	0.0427889	27.6143	0.0435644	1	6	eosinophil activation
GO:0043308	0.0427889	27.6143	0.0435644	1	6	eosinophil degranulation
GO:0002447	0.0427889	27.6143	0.0435644	1	6	eosinophil mediated immunity
GO:0006524	0.0427889	27.6143	0.0435644	1	6	alanine catabolic process
GO:0006545	0.0427889	27.6143	0.0435644	1	6	glycine biosynthetic process
GO:2000690	0.0427889	27.6143	0.0435644	1	6	regulation of cardiac muscle cell myoblast differentiation
GO:2000691	0.0427889	27.6143	0.0435644	1	6	negative regulation of cardiac muscle cell myoblast differentiation
GO:0002278	0.0427889	27.6143	0.0435644	1	6	eosinophil activation involved in immune response
GO:0006982	0.0427889	27.6143	0.0435644	1	6	response to lipid hydroperoxide
GO:0035502	0.0427889	27.6143	0.0435644	1	6	metanephric part of ureteric bud development
GO:0018094	0.0427889	27.6143	0.0435644	1	6	protein polyglycylation
GO:0048312	0.0427889	27.6143	0.0435644	1	6	intracellular distribution of mitochondria
GO:0003026	0.0427889	27.6143	0.0435644	1	6	regulation of systemic arterial blood pressure by aortic arch baroreceptor feedback
GO:0031585	0.0427889	27.6143	0.0435644	1	6	regulation of inositol 1,4,5-trisphosphate-sensitive calcium-release channel activity
GO:0072592	0.0427889	27.6143	0.0435644	1	6	oxygen metabolic process
GO:0051712	0.0427889	27.6143	0.0435644	1	6	positive regulation of killing of cells of other organism
GO:0045779	0.0427889	27.6143	0.0435644	1	6	negative regulation of bone resorption
GO:0010764	0.0427889	27.6143	0.0435644	1	6	negative regulation of fibroblast migration
GO:0097384	0.0427889	27.6143	0.0435644	1	6	cellular lipid biosynthetic process
GO:0009080	0.0427889	27.6143	0.0435644	1	6	pyruvate family amino acid catabolic process
GO:0009313	0.0427889	27.6143	0.0435644	1	6	oligosaccharide catabolic process
GO:0046485	0.0427889	27.6143	0.0435644	1	6	ether lipid metabolic process
GO:0042117	0.0427889	27.6143	0.0435644	1	6	monocyte activation
GO:0006030	0.0427889	27.6143	0.0435644	1	6	chitin metabolic process
GO:0006032	0.0427889	27.6143	0.0435644	1	6	chitin catabolic process
GO:0012502	0.0427889	27.6143	0.0435644	1	6	induction of programmed cell death
GO:2000427	0.0427889	27.6143	0.0435644	1	6	positive regulation of apoptotic cell clearance
GO:2000109	0.0427889	27.6143	0.0435644	1	6	regulation of macrophage apoptotic process
GO:0071493	0.0427889	27.6143	0.0435644	1	6	cellular response to UV-B
GO:0071464	0.0427889	27.6143	0.0435644	1	6	cellular response to hydrostatic pressure
GO:0015833	0.0455036	2.42349	2.59208	6	357	peptide transport
GO:0072528	0.0456684	6.18144	0.341254	2	47	pyrimidine-containing compound biosynthetic process
GO:0032677	0.0456684	6.18144	0.341254	2	47	regulation of interleukin-8 production
GO:0032637	0.0474336	6.04662	0.348515	2	48	interleukin-8 production
GO:0044003	0.0492235	5.91753	0.355776	2	49	modification by symbiont of host morphology or physiology
GO:0006220	0.0492235	5.91753	0.355776	2	49	pyrimidine nucleotide metabolic process
GO:0046903	0.0493787	1.72467	8.66931	14	1194	secretion
GO:0006522	0.049742	23.0102	0.0508251	1	7	alanine metabolic process
GO:0071888	0.049742	23.0102	0.0508251	1	7	macrophage apoptotic process
GO:0006925	0.049742	23.0102	0.0508251	1	7	inflammatory cell apoptotic process
GO:0031340	0.049742	23.0102	0.0508251	1	7	positive regulation of vesicle fusion
GO:0043950	0.049742	23.0102	0.0508251	1	7	positive regulation of cAMP-mediated signaling
GO:0019087	0.049742	23.0102	0.0508251	1	7	transformation of host cell by virus
GO:0051764	0.049742	23.0102	0.0508251	1	7	actin crosslink formation
GO:0051709	0.049742	23.0102	0.0508251	1	7	regulation of killing of cells of other organism
GO:0010820	0.049742	23.0102	0.0508251	1	7	positive regulation of T cell chemotaxis
GO:0010819	0.049742	23.0102	0.0508251	1	7	regulation of T cell chemotaxis
GO:0009078	0.049742	23.0102	0.0508251	1	7	pyruvate family amino acid metabolic process
GO:0009221	0.049742	23.0102	0.0508251	1	7	pyrimidine deoxyribonucleotide biosynthetic process
GO:0033240	0.049742	23.0102	0.0508251	1	7	positive regulation of cellular amine metabolic process
GO:0001999	0.049742	23.0102	0.0508251	1	7	renal response to blood flow involved in circulatory renin-angiotensin regulation of systemic arterial blood pressure
GO:0006167	0.049742	23.0102	0.0508251	1	7	AMP biosynthetic process
GO:0006189	0.049742	23.0102	0.0508251	1	7	'de novo' IMP biosynthetic process
GO:0002001	0.049742	23.0102	0.0508251	1	7	renin secretion into blood stream
GO:0050715	0.0510376	5.79381	0.363036	2	50	positive regulation of cytokine secretion
GO:0006836	0.0524573	2.57455	2.02574	5	279	neurotransmitter transport
GO:0042108	0.0528755	5.67515	0.370297	2	51	positive regulation of cytokine biosynthetic process
GO:0017038	0.0530279	2.32806	2.69373	6	371	protein import
GO:0055086	0.0542428	1.94781	4.86469	9	670	nucleobase-containing small molecule metabolic process
GO:0046683	0.0545018	3.64701	0.856766	3	118	response to organophosphorus
GO:0006213	0.0547368	5.56124	0.377558	2	52	pyrimidine nucleoside metabolic process
GO:0001816	0.0558335	2.13878	3.42706	7	472	cytokine production
GO:0042886	0.0558894	2.29573	2.73003	6	376	amide transport
GO:0032755	0.0566211	5.45179	0.384818	2	53	positive regulation of interleukin-6 production
GO:0032609	0.0566211	5.45179	0.384818	2	53	interferon-gamma production
GO:2001026	0.0566451	19.7216	0.0580858	1	8	regulation of endothelial cell chemotaxis
GO:2001028	0.0566451	19.7216	0.0580858	1	8	positive regulation of endothelial cell chemotaxis
GO:0070995	0.0566451	19.7216	0.0580858	1	8	NADPH oxidation
GO:0090594	0.0566451	19.7216	0.0580858	1	8	inflammatory response to wounding
GO:0022027	0.0566451	19.7216	0.0580858	1	8	interkinetic nuclear migration
GO:0002246	0.0566451	19.7216	0.0580858	1	8	wound healing involved in inflammatory response
GO:0043615	0.0566451	19.7216	0.0580858	1	8	astrocyte cell migration
GO:0007210	0.0566451	19.7216	0.0580858	1	8	serotonin receptor signaling pathway
GO:1901072	0.0566451	19.7216	0.0580858	1	8	glucosamine-containing compound catabolic process
GO:0072284	0.0566451	19.7216	0.0580858	1	8	metanephric S-shaped body morphogenesis
GO:0072236	0.0566451	19.7216	0.0580858	1	8	metanephric loop of Henle development
GO:0050862	0.0566451	19.7216	0.0580858	1	8	positive regulation of T cell receptor signaling pathway
GO:0003222	0.0566451	19.7216	0.0580858	1	8	ventricular trabecula myocardium morphogenesis
GO:0045086	0.0566451	19.7216	0.0580858	1	8	positive regulation of interleukin-2 biosynthetic process
GO:0009186	0.0566451	19.7216	0.0580858	1	8	deoxyribonucleoside diphosphate metabolic process
GO:0061438	0.0566451	19.7216	0.0580858	1	8	renal system vasculature morphogenesis
GO:0061439	0.0566451	19.7216	0.0580858	1	8	kidney vasculature morphogenesis
GO:0046929	0.0566451	19.7216	0.0580858	1	8	negative regulation of neurotransmitter secretion
GO:0042535	0.0566451	19.7216	0.0580858	1	8	positive regulation of tumor necrosis factor biosynthetic process
GO:0070253	0.0566451	19.7216	0.0580858	1	8	somatostatin secretion
GO:0090140	0.0566451	19.7216	0.0580858	1	8	regulation of mitochondrial fission
GO:0071462	0.0566451	19.7216	0.0580858	1	8	cellular response to water stimulus
GO:0046879	0.0570598	2.28304	2.74455	6	378	hormone secretion
GO:0072329	0.0579109	3.5535	0.878548	3	121	monocarboxylic acid catabolic process
GO:0035825	0.0585279	5.34655	0.392079	2	54	reciprocal DNA recombination
GO:0007131	0.0585279	5.34655	0.392079	2	54	reciprocal meiotic recombination
GO:0045428	0.0585279	5.34655	0.392079	2	54	regulation of nitric oxide biosynthetic process
GO:0015909	0.0585279	5.34655	0.392079	2	54	long-chain fatty acid transport
GO:1903426	0.0585279	5.34655	0.392079	2	54	regulation of reactive oxygen species biosynthetic process
GO:0051046	0.0589335	1.91429	4.94455	9	681	regulation of secretion
GO:0007286	0.0590693	3.52337	0.885809	3	122	spermatid development
GO:0009108	0.0590693	3.52337	0.885809	3	122	coenzyme biosynthetic process
GO:0009914	0.0612728	2.23968	2.79538	6	385	hormone transport
GO:0032101	0.0613111	1.98161	4.233	8	583	regulation of response to external stimulus
GO:0019395	0.0614189	3.46462	0.90033	3	124	fatty acid oxidation
GO:0046496	0.06261	3.43596	0.907591	3	125	nicotinamide nucleotide metabolic process
GO:0060627	0.0631339	2.22158	2.81716	6	388	regulation of vesicle-mediated transport
GO:2000778	0.0634986	17.2551	0.0653465	1	9	positive regulation of interleukin-6 secretion
GO:0043301	0.0634986	17.2551	0.0653465	1	9	negative regulation of leukocyte degranulation
GO:0006548	0.0634986	17.2551	0.0653465	1	9	histidine catabolic process
GO:0071677	0.0634986	17.2551	0.0653465	1	9	positive regulation of mononuclear cell migration
GO:0002887	0.0634986	17.2551	0.0653465	1	9	negative regulation of myeloid leukocyte mediated immunity
GO:2001258	0.0634986	17.2551	0.0653465	1	9	negative regulation of cation channel activity
GO:2001280	0.0634986	17.2551	0.0653465	1	9	positive regulation of unsaturated fatty acid biosynthetic process
GO:0002691	0.0634986	17.2551	0.0653465	1	9	regulation of cellular extravasation
GO:0030836	0.0634986	17.2551	0.0653465	1	9	positive regulation of actin filament depolymerization
GO:0031394	0.0634986	17.2551	0.0653465	1	9	positive regulation of prostaglandin biosynthetic process
GO:0072050	0.0634986	17.2551	0.0653465	1	9	S-shaped body morphogenesis
GO:0035999	0.0634986	17.2551	0.0653465	1	9	tetrahydrofolate interconversion
GO:0048791	0.0634986	17.2551	0.0653465	1	9	calcium ion-regulated exocytosis of neurotransmitter
GO:0031646	0.0634986	17.2551	0.0653465	1	9	positive regulation of neurological system process
GO:1901020	0.0634986	17.2551	0.0653465	1	9	negative regulation of calcium ion transmembrane transporter activity
GO:0051026	0.0634986	17.2551	0.0653465	1	9	chiasma assembly
GO:0072235	0.0634986	17.2551	0.0653465	1	9	metanephric distal tubule development
GO:0051307	0.0634986	17.2551	0.0653465	1	9	meiotic chromosome separation
GO:0051459	0.0634986	17.2551	0.0653465	1	9	regulation of corticotropin secretion
GO:0051599	0.0634986	17.2551	0.0653465	1	9	response to hydrostatic pressure
GO:1901623	0.0634986	17.2551	0.0653465	1	9	regulation of lymphocyte chemotaxis
GO:0008343	0.0634986	17.2551	0.0653465	1	9	adult feeding behavior
GO:0010818	0.0634986	17.2551	0.0653465	1	9	T cell chemotaxis
GO:0060315	0.0634986	17.2551	0.0653465	1	9	negative regulation of ryanodine-sensitive calcium-release channel activity
GO:0060206	0.0634986	17.2551	0.0653465	1	9	estrous cycle phase
GO:0046348	0.0634986	17.2551	0.0653465	1	9	amino sugar catabolic process
GO:0000712	0.0634986	17.2551	0.0653465	1	9	resolution of meiotic recombination intermediates
GO:0042438	0.0634986	17.2551	0.0653465	1	9	melanin biosynthetic process
GO:0046641	0.0634986	17.2551	0.0653465	1	9	positive regulation of alpha-beta T cell proliferation
GO:0016553	0.0634986	17.2551	0.0653465	1	9	base conversion or substitution editing
GO:0090026	0.0634986	17.2551	0.0653465	1	9	positive regulation of monocyte chemotaxis
GO:0034440	0.0638118	3.40777	0.914851	3	126	lipid oxidation
GO:0050982	0.0643791	5.0538	0.413861	2	57	detection of mechanical stimulus
GO:0019362	0.0650244	3.38004	0.922112	3	127	pyridine nucleotide metabolic process
GO:0045807	0.0650244	3.38004	0.922112	3	127	positive regulation of endocytosis
GO:0023061	0.0663394	1.94624	4.30561	8	593	signal release
GO:0030073	0.066546	2.39579	2.17096	5	299	insulin secretion
GO:0010035	0.0672515	2.04308	3.57954	7	493	response to inorganic substance
GO:0010817	0.068421	1.93242	4.33465	8	597	regulation of hormone levels
GO:0072524	0.0687256	3.29946	0.943894	3	130	pyridine-containing compound metabolic process
GO:0051186	0.0689175	2.16896	2.88251	6	397	cofactor metabolic process
GO:1901136	0.0699803	3.27344	0.951155	3	131	carbohydrate derivative catabolic process
GO:0002827	0.0703028	15.3367	0.0726073	1	10	positive regulation of T-helper 1 type immune response
GO:0002829	0.0703028	15.3367	0.0726073	1	10	negative regulation of type 2 immune response
GO:2001279	0.0703028	15.3367	0.0726073	1	10	regulation of unsaturated fatty acid biosynthetic process
GO:0031392	0.0703028	15.3367	0.0726073	1	10	regulation of prostaglandin biosynthetic process
GO:0072070	0.0703028	15.3367	0.0726073	1	10	loop of Henle development
GO:0048242	0.0703028	15.3367	0.0726073	1	10	epinephrine secretion
GO:0014060	0.0703028	15.3367	0.0726073	1	10	regulation of epinephrine secretion
GO:0031620	0.0703028	15.3367	0.0726073	1	10	regulation of fever generation
GO:0031622	0.0703028	15.3367	0.0726073	1	10	positive regulation of fever generation
GO:0072194	0.0703028	15.3367	0.0726073	1	10	kidney smooth muscle tissue development
GO:0051458	0.0703028	15.3367	0.0726073	1	10	corticotropin secretion
GO:0072606	0.0703028	15.3367	0.0726073	1	10	interleukin-8 secretion
GO:0032780	0.0703028	15.3367	0.0726073	1	10	negative regulation of ATPase activity
GO:0032736	0.0703028	15.3367	0.0726073	1	10	positive regulation of interleukin-13 production
GO:0045627	0.0703028	15.3367	0.0726073	1	10	positive regulation of T-helper 1 cell differentiation
GO:0032971	0.0703028	15.3367	0.0726073	1	10	regulation of muscle filament sliding
GO:0009265	0.0703028	15.3367	0.0726073	1	10	2'-deoxyribonucleotide biosynthetic process
GO:0046385	0.0703028	15.3367	0.0726073	1	10	deoxyribose phosphate biosynthetic process
GO:0042420	0.0703028	15.3367	0.0726073	1	10	dopamine catabolic process
GO:0033600	0.0703028	15.3367	0.0726073	1	10	negative regulation of mammary gland epithelial cell proliferation
GO:0001561	0.0703028	15.3367	0.0726073	1	10	fatty acid alpha-oxidation
GO:0042533	0.0703028	15.3367	0.0726073	1	10	tumor necrosis factor biosynthetic process
GO:0042534	0.0703028	15.3367	0.0726073	1	10	regulation of tumor necrosis factor biosynthetic process
GO:0043011	0.0703028	15.3367	0.0726073	1	10	myeloid dendritic cell differentiation
GO:2000482	0.0703028	15.3367	0.0726073	1	10	regulation of interleukin-8 secretion
GO:2000484	0.0703028	15.3367	0.0726073	1	10	positive regulation of interleukin-8 secretion
GO:0034454	0.0703028	15.3367	0.0726073	1	10	microtubule anchoring at centrosome
GO:0070830	0.0704183	4.79133	0.435644	2	60	bicellular tight junction assembly
GO:0048515	0.0712455	3.24782	0.958416	3	132	spermatid differentiation
GO:0099003	0.0712455	3.24782	0.958416	3	132	vesicle-mediated transport in synapse
GO:0050877	0.072544	1.68179	7.53663	12	1038	neurological system process
GO:0009117	0.0743532	1.89538	4.41452	8	608	nucleotide metabolic process
GO:0090278	0.0745435	4.63093	0.450165	2	62	negative regulation of peptide hormone secretion
GO:0014074	0.0751026	3.1733	0.980198	3	135	response to purine-containing compound
GO:0046395	0.0761699	2.59649	1.59736	4	220	carboxylic acid catabolic process
GO:0002792	0.0766347	4.55467	0.457426	2	63	negative regulation of peptide secretion
GO:0009165	0.0767368	2.29209	2.26535	5	312	nucleotide biosynthetic process
GO:0006547	0.077058	13.802	0.079868	1	11	histidine metabolic process
GO:0002674	0.077058	13.802	0.079868	1	11	negative regulation of acute inflammatory response
GO:0003025	0.077058	13.802	0.079868	1	11	regulation of systemic arterial blood pressure by baroreceptor feedback
GO:0007130	0.077058	13.802	0.079868	1	11	synaptonemal complex assembly
GO:0048241	0.077058	13.802	0.079868	1	11	epinephrine transport
GO:0031650	0.077058	13.802	0.079868	1	11	regulation of heat generation
GO:0031652	0.077058	13.802	0.079868	1	11	positive regulation of heat generation
GO:0050716	0.077058	13.802	0.079868	1	11	positive regulation of interleukin-1 secretion
GO:0050718	0.077058	13.802	0.079868	1	11	positive regulation of interleukin-1 beta secretion
GO:0045076	0.077058	13.802	0.079868	1	11	regulation of interleukin-2 biosynthetic process
GO:0045003	0.077058	13.802	0.079868	1	11	double-strand break repair via synthesis-dependent strand annealing
GO:0032099	0.077058	13.802	0.079868	1	11	negative regulation of appetite
GO:0019614	0.077058	13.802	0.079868	1	11	catechol-containing compound catabolic process
GO:0045625	0.077058	13.802	0.079868	1	11	regulation of T-helper 1 cell differentiation
GO:0008228	0.077058	13.802	0.079868	1	11	opsonization
GO:0009435	0.077058	13.802	0.079868	1	11	NAD biosynthetic process
GO:0060763	0.077058	13.802	0.079868	1	11	mammary duct terminal end bud growth
GO:0046851	0.077058	13.802	0.079868	1	11	negative regulation of bone remodeling
GO:0042424	0.077058	13.802	0.079868	1	11	catecholamine catabolic process
GO:0001842	0.077058	13.802	0.079868	1	11	neural fold formation
GO:0021836	0.077058	13.802	0.079868	1	11	chemorepulsion involved in postnatal olfactory bulb interneuron migration
GO:2000425	0.077058	13.802	0.079868	1	11	regulation of apoptotic cell clearance
GO:0034599	0.0777249	3.12547	0.994719	3	137	cellular response to oxidative stress
GO:0006903	0.0787444	4.48088	0.464686	2	64	vesicle targeting
GO:0009311	0.0787444	4.48088	0.464686	2	64	oligosaccharide metabolic process
GO:0006733	0.079051	3.10208	1.00198	3	138	oxidoreduction coenzyme metabolic process
GO:0032845	0.0803871	3.07904	1.00924	3	139	negative regulation of homeostatic process
GO:1901293	0.0817114	2.24713	2.30891	5	318	nucleoside phosphate biosynthetic process
GO:0008652	0.0830179	4.34021	0.479208	2	66	cellular amino acid biosynthetic process
GO:0009593	0.0830179	4.34021	0.479208	2	66	detection of chemical stimulus
GO:0006575	0.0830887	3.03397	1.02376	3	141	cellular modified amino acid metabolic process
GO:0099643	0.0832459	2.51367	1.64818	4	227	signal release from synapse
GO:0007269	0.0832459	2.51367	1.64818	4	227	neurotransmitter secretion
GO:0006753	0.0835278	1.84387	4.53069	8	624	nucleoside phosphate metabolic process
GO:0002825	0.0837646	12.5464	0.0871287	1	12	regulation of T-helper 1 type immune response
GO:0055009	0.0837646	12.5464	0.0871287	1	12	atrial cardiac muscle tissue morphogenesis
GO:0048240	0.0837646	12.5464	0.0871287	1	12	sperm capacitation
GO:0044380	0.0837646	12.5464	0.0871287	1	12	protein localization to cytoskeleton
GO:0019054	0.0837646	12.5464	0.0871287	1	12	modulation by virus of host process
GO:0003228	0.0837646	12.5464	0.0871287	1	12	atrial cardiac muscle tissue development
GO:0072698	0.0837646	12.5464	0.0871287	1	12	protein localization to microtubule cytoskeleton
GO:0032096	0.0837646	12.5464	0.0871287	1	12	negative regulation of response to food
GO:0019856	0.0837646	12.5464	0.0871287	1	12	pyrimidine nucleobase biosynthetic process
GO:0019835	0.0837646	12.5464	0.0871287	1	12	cytolysis
GO:0032733	0.0837646	12.5464	0.0871287	1	12	positive regulation of interleukin-10 production
GO:0032656	0.0837646	12.5464	0.0871287	1	12	regulation of interleukin-13 production
GO:0032616	0.0837646	12.5464	0.0871287	1	12	interleukin-13 production
GO:0032957	0.0837646	12.5464	0.0871287	1	12	inositol trisphosphate metabolic process
GO:0032927	0.0837646	12.5464	0.0871287	1	12	positive regulation of activin receptor signaling pathway
GO:0061364	0.0837646	12.5464	0.0871287	1	12	apoptotic process involved in luteolysis
GO:1903115	0.0837646	12.5464	0.0871287	1	12	regulation of actin filament-based movement
GO:0021823	0.0837646	12.5464	0.0871287	1	12	cerebral cortex tangential migration using cell-cell interactions
GO:0021825	0.0837646	12.5464	0.0871287	1	12	substrate-dependent cerebral cortex tangential migration
GO:0021827	0.0837646	12.5464	0.0871287	1	12	postnatal olfactory bulb interneuron migration
GO:0006465	0.0837646	12.5464	0.0871287	1	12	signal peptide processing
GO:0006188	0.0837646	12.5464	0.0871287	1	12	IMP biosynthetic process
GO:2000406	0.0837646	12.5464	0.0871287	1	12	positive regulation of T cell migration
GO:0071392	0.0837646	12.5464	0.0871287	1	12	cellular response to estradiol stimulus
GO:0006207	0.0837646	12.5464	0.0871287	1	12	'de novo' pyrimidine nucleobase biosynthetic process
GO:0009615	0.0842825	2.50226	1.65545	4	228	response to virus
GO:0002274	0.0844542	3.01192	1.03102	3	142	myeloid leukocyte activation
GO:0006887	0.0850598	2.04488	3.0495	6	420	exocytosis
GO:0006952	0.0855809	1.63009	7.75446	12	1068	defense response
GO:0006959	0.0858293	2.99018	1.03828	3	143	humoral immune response
GO:0006809	0.0873612	4.20806	0.493729	2	68	nitric oxide biosynthetic process
GO:0032102	0.0874306	2.46863	1.67723	4	231	negative regulation of response to external stimulus
GO:1901565	0.0886072	2.1898	2.367	5	326	organonitrogen compound catabolic process
GO:0048585	0.0894958	1.5858	8.64752	13	1191	negative regulation of response to stimulus
GO:0099531	0.0895609	2.4467	1.69175	4	233	presynaptic process involved in chemical synaptic transmission
GO:0098542	0.0895609	2.4467	1.69175	4	233	defense response to other organism
GO:0099504	0.0900118	2.92679	1.06007	3	146	synaptic vesicle cycle
GO:0034104	0.090423	11.5	0.0943894	1	13	negative regulation of tissue remodeling
GO:0072393	0.090423	11.5	0.0943894	1	13	microtubule anchoring at microtubule organizing center
GO:0050706	0.090423	11.5	0.0943894	1	13	regulation of interleukin-1 beta secretion
GO:0019336	0.090423	11.5	0.0943894	1	13	phenol-containing compound catabolic process
GO:0072604	0.090423	11.5	0.0943894	1	13	interleukin-6 secretion
GO:0051892	0.090423	11.5	0.0943894	1	13	negative regulation of cardioblast differentiation
GO:0051883	0.090423	11.5	0.0943894	1	13	killing of cells in other organism involved in symbiotic interaction
GO:0051818	0.090423	11.5	0.0943894	1	13	disruption of cells of other organism involved in symbiotic interaction
GO:0009396	0.090423	11.5	0.0943894	1	13	folic acid-containing compound biosynthetic process
GO:0042094	0.090423	11.5	0.0943894	1	13	interleukin-2 biosynthetic process
GO:0033194	0.090423	11.5	0.0943894	1	13	response to hydroperoxide
GO:0016199	0.090423	11.5	0.0943894	1	13	axon midline choice point recognition
GO:0046843	0.090423	11.5	0.0943894	1	13	dorsal appendage formation
GO:0001773	0.090423	11.5	0.0943894	1	13	myeloid dendritic cell activation
GO:0070365	0.090423	11.5	0.0943894	1	13	hepatocyte differentiation
GO:2000008	0.090423	11.5	0.0943894	1	13	regulation of protein localization to cell surface
GO:0070100	0.090423	11.5	0.0943894	1	13	negative regulation of chemokine-mediated signaling pathway
GO:2000404	0.090423	11.5	0.0943894	1	13	regulation of T cell migration
GO:0071498	0.090423	11.5	0.0943894	1	13	cellular response to fluid shear stress
GO:0044711	0.0913016	1.55423	9.51881	14	1311	single-organism biosynthetic process
GO:0055010	0.0917714	4.08369	0.508251	2	70	ventricular cardiac muscle tissue morphogenesis
GO:1901607	0.0917714	4.08369	0.508251	2	70	alpha-amino acid biosynthetic process
GO:0003008	0.0919562	1.47817	12.9749	18	1787	system process
GO:0050778	0.0950412	1.98066	3.14389	6	433	positive regulation of immune response
GO:0006626	0.0962457	3.96642	0.522772	2	72	protein targeting to mitochondrion
GO:0034614	0.0962457	3.96642	0.522772	2	72	cellular response to reactive oxygen species
GO:0050707	0.0962457	3.96642	0.522772	2	72	regulation of cytokine secretion
GO:0051937	0.0962457	3.96642	0.522772	2	72	catecholamine transport
GO:0035385	0.0970335	10.6146	0.10165	1	14	Roundabout signaling pathway
GO:0048311	0.0970335	10.6146	0.10165	1	14	mitochondrion distribution
GO:0031640	0.0970335	10.6146	0.10165	1	14	killing of cells of other organism
GO:0044364	0.0970335	10.6146	0.10165	1	14	disruption of cells of other organism
GO:0051280	0.0970335	10.6146	0.10165	1	14	negative regulation of release of sequestered calcium ion into cytosol
GO:0051284	0.0970335	10.6146	0.10165	1	14	positive regulation of sequestering of calcium ion
GO:0032413	0.0970335	10.6146	0.10165	1	14	negative regulation of ion transmembrane transporter activity
GO:0051969	0.0970335	10.6146	0.10165	1	14	regulation of transmission of nerve impulse
GO:0060379	0.0970335	10.6146	0.10165	1	14	cardiac muscle cell myoblast differentiation
GO:0032926	0.0970335	10.6146	0.10165	1	14	negative regulation of activin receptor signaling pathway
GO:0009415	0.0970335	10.6146	0.10165	1	14	response to water
GO:0046040	0.0970335	10.6146	0.10165	1	14	IMP metabolic process
GO:0046049	0.0970335	10.6146	0.10165	1	14	UMP metabolic process
GO:0046033	0.0970335	10.6146	0.10165	1	14	AMP metabolic process
GO:0009173	0.0970335	10.6146	0.10165	1	14	pyrimidine ribonucleoside monophosphate metabolic process
GO:0009174	0.0970335	10.6146	0.10165	1	14	pyrimidine ribonucleoside monophosphate biosynthetic process
GO:0009133	0.0970335	10.6146	0.10165	1	14	nucleoside diphosphate biosynthetic process
GO:0009263	0.0970335	10.6146	0.10165	1	14	deoxyribonucleotide biosynthetic process
GO:0009219	0.0970335	10.6146	0.10165	1	14	pyrimidine deoxyribonucleotide metabolic process
GO:0033033	0.0970335	10.6146	0.10165	1	14	negative regulation of myeloid cell apoptotic process
GO:0016080	0.0970335	10.6146	0.10165	1	14	synaptic vesicle targeting
GO:0042416	0.0970335	10.6146	0.10165	1	14	dopamine biosynthetic process
GO:0006027	0.0970335	10.6146	0.10165	1	14	glycosaminoglycan catabolic process
GO:1903170	0.0970335	10.6146	0.10165	1	14	negative regulation of calcium ion transmembrane transport
GO:2000403	0.0970335	10.6146	0.10165	1	14	positive regulation of lymphocyte migration
GO:0006222	0.0970335	10.6146	0.10165	1	14	UMP biosynthetic process
GO:0019748	0.098506	3.91027	0.530033	2	73	secondary metabolic process
GO:0046888	0.098506	3.91027	0.530033	2	73	negative regulation of hormone secretion
GO:0051592	0.0986277	2.80768	1.10363	3	152	response to calcium ion
GO:0006816	0.0995048	2.10897	2.45413	5	338	calcium ion transport
GO:0071345	0.0998537	1.95232	3.18746	6	439	cellular response to cytokine stimulus
GO:0002673	0.100781	3.85567	0.537294	2	74	regulation of acute inflammatory response
GO:0000302	0.103057	2.75164	1.12541	3	155	response to reactive oxygen species
GO:0046928	0.103071	3.80257	0.544554	2	75	regulation of neurotransmitter secretion
GO:0055114	0.103077	1.57181	8.01584	12	1104	oxidation-reduction process
GO:0006897	0.103143	1.75131	4.75578	8	655	endocytosis
GO:1903963	0.103596	9.85569	0.108911	1	15	arachidonate transport
GO:0002407	0.103596	9.85569	0.108911	1	15	dendritic cell chemotaxis
GO:0035767	0.103596	9.85569	0.108911	1	15	endothelial cell chemotaxis
GO:0030574	0.103596	9.85569	0.108911	1	15	collagen catabolic process
GO:0035589	0.103596	9.85569	0.108911	1	15	G-protein coupled purinergic nucleotide receptor signaling pathway
GO:0044068	0.103596	9.85569	0.108911	1	15	modulation by symbiont of host cellular process
GO:0050482	0.103596	9.85569	0.108911	1	15	arachidonic acid secretion
GO:0048247	0.103596	9.85569	0.108911	1	15	lymphocyte chemotaxis
GO:0050849	0.103596	9.85569	0.108911	1	15	negative regulation of calcium-mediated signaling
GO:0036336	0.103596	9.85569	0.108911	1	15	dendritic cell migration
GO:0019359	0.103596	9.85569	0.108911	1	15	nicotinamide nucleotide biosynthetic process
GO:0032105	0.103596	9.85569	0.108911	1	15	negative regulation of response to extracellular stimulus
GO:0032108	0.103596	9.85569	0.108911	1	15	negative regulation of response to nutrient levels
GO:0009404	0.103596	9.85569	0.108911	1	15	toxin metabolic process
GO:0016558	0.103596	9.85569	0.108911	1	15	protein import into peroxisome matrix
GO:0070099	0.103596	9.85569	0.108911	1	15	regulation of chemokine-mediated signaling pathway
GO:0001554	0.103596	9.85569	0.108911	1	15	luteolysis
GO:0006491	0.103596	9.85569	0.108911	1	15	N-glycan processing
GO:0072655	0.105376	3.75091	0.551815	2	76	establishment of protein localization to mitochondrion
GO:0048489	0.106054	2.7155	1.13993	3	157	synaptic vesicle transport
GO:0097480	0.106054	2.7155	1.13993	3	157	establishment of synaptic vesicle localization
GO:0050776	0.106399	1.81366	4.00792	7	552	regulation of immune response
GO:0019229	0.107694	3.70062	0.559076	2	77	regulation of vasoconstriction
GO:0033238	0.107694	3.70062	0.559076	2	77	regulation of cellular amine metabolic process
GO:0070585	0.107694	3.70062	0.559076	2	77	protein localization to mitochondrion
GO:0009617	0.108104	2.05207	2.51947	5	347	response to bacterium
GO:0016054	0.108659	2.27471	1.81518	4	250	organic acid catabolic process
GO:0051701	0.110026	3.65165	0.566337	2	78	interaction with host
GO:1903409	0.110026	3.65165	0.566337	2	78	reactive oxygen species biosynthetic process
GO:0002455	0.110112	9.19796	0.116172	1	16	humoral immune response mediated by circulating immunoglobulin
GO:0031659	0.110112	9.19796	0.116172	1	16	positive regulation of cyclin-dependent protein serine/threonine kinase activity involved in G1/S transition of mitotic cell cycle
GO:0050704	0.110112	9.19796	0.116172	1	16	regulation of interleukin-1 secretion
GO:0032098	0.110112	9.19796	0.116172	1	16	regulation of appetite
GO:0050923	0.110112	9.19796	0.116172	1	16	regulation of negative chemotaxis
GO:0046655	0.110112	9.19796	0.116172	1	16	folic acid metabolic process
GO:0046640	0.110112	9.19796	0.116172	1	16	regulation of alpha-beta T cell proliferation
GO:0016556	0.110112	9.19796	0.116172	1	16	mRNA modification
GO:0001660	0.110112	9.19796	0.116172	1	16	fever generation
GO:0009605	0.1103	1.41196	15.0878	20	2078	response to external stimulus
GO:0050730	0.111019	2.25603	1.8297	4	252	regulation of peptidyl-tyrosine phosphorylation
GO:0002253	0.11105	2.03377	2.54125	5	350	activation of immune response
GO:0006950	0.111761	1.33744	25.2092	31	3472	response to stress
GO:0003229	0.112371	3.60396	0.573597	2	79	ventricular cardiac muscle tissue development
GO:0071436	0.112371	3.60396	0.573597	2	79	sodium ion export
GO:0001667	0.11331	1.88045	3.30363	6	455	ameboidal-type cell migration
GO:0006839	0.113693	2.62913	1.17624	3	162	mitochondrial transport
GO:0015908	0.11473	3.55749	0.580858	2	80	fatty acid transport
GO:0006853	0.116581	8.62245	0.123432	1	17	carnitine shuttle
GO:0072017	0.116581	8.62245	0.123432	1	17	distal tubule development
GO:0048149	0.116581	8.62245	0.123432	1	17	behavioral response to ethanol
GO:0050857	0.116581	8.62245	0.123432	1	17	positive regulation of antigen receptor-mediated signaling pathway
GO:0050829	0.116581	8.62245	0.123432	1	17	defense response to Gram-negative bacterium
GO:0019363	0.116581	8.62245	0.123432	1	17	pyridine nucleotide biosynthetic process
GO:0051412	0.116581	8.62245	0.123432	1	17	response to corticosterone
GO:0072678	0.116581	8.62245	0.123432	1	17	T cell migration
GO:0010224	0.116581	8.62245	0.123432	1	17	response to UV-B
GO:0032753	0.116581	8.62245	0.123432	1	17	positive regulation of interleukin-4 production
GO:0009086	0.116581	8.62245	0.123432	1	17	methionine biosynthetic process
GO:0009070	0.116581	8.62245	0.123432	1	17	serine family amino acid biosynthetic process
GO:0032653	0.116581	8.62245	0.123432	1	17	regulation of interleukin-10 production
GO:0032922	0.116581	8.62245	0.123432	1	17	circadian regulation of gene expression
GO:0009148	0.116581	8.62245	0.123432	1	17	pyrimidine nucleoside triphosphate biosynthetic process
GO:0009130	0.116581	8.62245	0.123432	1	17	pyrimidine nucleoside monophosphate biosynthetic process
GO:0009820	0.116581	8.62245	0.123432	1	17	alkaloid metabolic process
GO:0016198	0.116581	8.62245	0.123432	1	17	axon choice point recognition
GO:0021800	0.116581	8.62245	0.123432	1	17	cerebral cortex tangential migration
GO:0017157	0.116807	2.59608	1.19076	3	164	regulation of exocytosis
GO:0097479	0.116807	2.59608	1.19076	3	164	synaptic vesicle localization
GO:2000379	0.117101	3.5122	0.588119	2	81	positive regulation of reactive oxygen species metabolic process
GO:0001775	0.118681	1.59268	6.54917	10	902	cell activation
GO:0009123	0.119459	2.19294	1.88053	4	259	nucleoside monophosphate metabolic process
GO:0043297	0.119485	3.46804	0.59538	2	82	apical junction assembly
GO:0050729	0.119485	3.46804	0.59538	2	82	positive regulation of inflammatory response
GO:0034097	0.119582	1.7565	4.13135	7	569	response to cytokine
GO:0090281	0.123003	8.11465	0.130693	1	18	negative regulation of calcium ion import
GO:0006662	0.123003	8.11465	0.130693	1	18	glycerol ether metabolic process
GO:1904063	0.123003	8.11465	0.130693	1	18	negative regulation of cation transmembrane transport
GO:0030212	0.123003	8.11465	0.130693	1	18	hyaluronan metabolic process
GO:0035590	0.123003	8.11465	0.130693	1	18	purinergic nucleotide receptor signaling pathway
GO:0031657	0.123003	8.11465	0.130693	1	18	regulation of cyclin-dependent protein serine/threonine kinase activity involved in G1/S transition of mitotic cell cycle
GO:0072177	0.123003	8.11465	0.130693	1	18	mesonephric duct development
GO:1901881	0.123003	8.11465	0.130693	1	18	positive regulation of protein depolymerization
GO:0018904	0.123003	8.11465	0.130693	1	18	ether metabolic process
GO:0032731	0.123003	8.11465	0.130693	1	18	positive regulation of interleukin-1 beta production
GO:0032732	0.123003	8.11465	0.130693	1	18	positive regulation of interleukin-1 production
GO:0010523	0.123003	8.11465	0.130693	1	18	negative regulation of calcium ion transport into cytosol
GO:0045624	0.123003	8.11465	0.130693	1	18	positive regulation of T-helper cell differentiation
GO:0009129	0.123003	8.11465	0.130693	1	18	pyrimidine nucleoside monophosphate metabolic process
GO:0000266	0.123003	8.11465	0.130693	1	18	mitochondrial fission
GO:0061154	0.123003	8.11465	0.130693	1	18	endothelial tube morphogenesis
GO:0001991	0.123003	8.11465	0.130693	1	18	regulation of systemic arterial blood pressure by circulatory renin-angiotensin
GO:0001973	0.123003	8.11465	0.130693	1	18	adenosine receptor signaling pathway
GO:0051188	0.12313	2.53239	1.2198	3	168	cofactor biosynthetic process
GO:0051209	0.124289	3.38295	0.609901	2	84	release of sequestered calcium ion into cytosol
GO:0051817	0.124289	3.38295	0.609901	2	84	modification of morphology or physiology of other organism involved in symbiotic interaction
GO:0097553	0.124289	3.38295	0.609901	2	84	calcium ion transmembrane import into cytosol
GO:1902656	0.124289	3.38295	0.609901	2	84	calcium ion import into cytosol
GO:0050920	0.12473	2.51694	1.22706	3	169	regulation of chemotaxis
GO:0035821	0.126708	3.34195	0.617162	2	85	modification of morphology or physiology of other organism
GO:0051282	0.126708	3.34195	0.617162	2	85	regulation of sequestering of calcium ion
GO:0051283	0.126708	3.34195	0.617162	2	85	negative regulation of sequestering of calcium ion
GO:0032675	0.126708	3.34195	0.617162	2	85	regulation of interleukin-6 production
GO:0010038	0.127411	1.94127	2.65743	5	366	response to metal ion
GO:0002252	0.127648	1.81353	3.4198	6	471	immune effector process
GO:0050663	0.129139	3.30191	0.624422	2	86	cytokine secretion
GO:0032635	0.129139	3.30191	0.624422	2	86	interleukin-6 production
GO:0046209	0.129139	3.30191	0.624422	2	86	nitric oxide metabolic process
GO:0006767	0.129139	3.30191	0.624422	2	86	water-soluble vitamin metabolic process
GO:0031649	0.129379	7.66327	0.137954	1	19	heat generation
GO:0045063	0.129379	7.66327	0.137954	1	19	T-helper 1 cell differentiation
GO:0072525	0.129379	7.66327	0.137954	1	19	pyridine-containing compound biosynthetic process
GO:0032095	0.129379	7.66327	0.137954	1	19	regulation of response to food
GO:0042559	0.129379	7.66327	0.137954	1	19	pteridine-containing compound biosynthetic process
GO:0070193	0.129379	7.66327	0.137954	1	19	synaptonemal complex organization
GO:0002092	0.129379	7.66327	0.137954	1	19	positive regulation of receptor internalization
GO:2000401	0.129379	7.66327	0.137954	1	19	regulation of lymphocyte migration
GO:0071312	0.129379	7.66327	0.137954	1	19	cellular response to alkaloid
GO:0044765	0.1308	1.33663	20.0106	25	2756	single-organism transport
GO:0016079	0.13158	3.26283	0.631683	2	87	synaptic vesicle exocytosis
GO:0046394	0.131984	2.1086	1.95314	4	269	carboxylic acid biosynthetic process
GO:2001057	0.134032	3.22465	0.638944	2	88	reactive nitrogen species metabolic process
GO:0042035	0.134032	3.22465	0.638944	2	88	regulation of cytokine biosynthetic process
GO:0006878	0.135709	7.2594	0.145215	1	20	cellular copper ion homeostasis
GO:0030260	0.135709	7.2594	0.145215	1	20	entry into host cell
GO:0002828	0.135709	7.2594	0.145215	1	20	regulation of type 2 immune response
GO:0031343	0.135709	7.2594	0.145215	1	20	positive regulation of cell killing
GO:0044409	0.135709	7.2594	0.145215	1	20	entry into host
GO:0050702	0.135709	7.2594	0.145215	1	20	interleukin-1 beta secretion
GO:0044243	0.135709	7.2594	0.145215	1	20	multicellular organism catabolic process
GO:0051828	0.135709	7.2594	0.145215	1	20	entry into other organism involved in symbiotic interaction
GO:0051806	0.135709	7.2594	0.145215	1	20	entry into cell of other organism involved in symbiotic interaction
GO:0045743	0.135709	7.2594	0.145215	1	20	positive regulation of fibroblast growth factor receptor signaling pathway
GO:0032673	0.135709	7.2594	0.145215	1	20	regulation of interleukin-4 production
GO:0015949	0.135709	7.2594	0.145215	1	20	nucleobase-containing small molecule interconversion
GO:0009200	0.135709	7.2594	0.145215	1	20	deoxyribonucleoside triphosphate metabolic process
GO:0046653	0.135709	7.2594	0.145215	1	20	tetrahydrofolate metabolic process
GO:0090025	0.135709	7.2594	0.145215	1	20	regulation of monocyte chemotaxis
GO:0034122	0.135709	7.2594	0.145215	1	20	negative regulation of toll-like receptor signaling pathway
GO:0044259	0.138968	3.15089	0.653465	2	90	multicellular organismal macromolecule metabolic process
GO:0015844	0.138968	3.15089	0.653465	2	90	monoamine transport
GO:0050886	0.141451	3.11526	0.660726	2	91	endocrine process
GO:0051208	0.141451	3.11526	0.660726	2	91	sequestering of calcium ion
GO:0051588	0.141451	3.11526	0.660726	2	91	regulation of neurotransmitter transport
GO:0006555	0.141994	6.89592	0.152475	1	21	methionine metabolic process
GO:0006582	0.141994	6.89592	0.152475	1	21	melanin metabolic process
GO:2000573	0.141994	6.89592	0.152475	1	21	positive regulation of DNA biosynthetic process
GO:2001259	0.141994	6.89592	0.152475	1	21	positive regulation of cation channel activity
GO:0031338	0.141994	6.89592	0.152475	1	21	regulation of vesicle fusion
GO:0031638	0.141994	6.89592	0.152475	1	21	zymogen activation
GO:1901021	0.141994	6.89592	0.152475	1	21	positive regulation of calcium ion transmembrane transporter activity
GO:1905208	0.141994	6.89592	0.152475	1	21	negative regulation of cardiocyte differentiation
GO:0045671	0.141994	6.89592	0.152475	1	21	negative regulation of osteoclast differentiation
GO:0060314	0.141994	6.89592	0.152475	1	21	regulation of ryanodine-sensitive calcium-release channel activity
GO:0009147	0.141994	6.89592	0.152475	1	21	pyrimidine nucleoside triphosphate metabolic process
GO:0046135	0.141994	6.89592	0.152475	1	21	pyrimidine nucleoside catabolic process
GO:1903306	0.141994	6.89592	0.152475	1	21	negative regulation of regulated secretory pathway
GO:0070207	0.141994	6.89592	0.152475	1	21	protein homotrimerization
GO:0050708	0.14259	1.86681	2.75908	5	380	regulation of protein secretion
GO:0072511	0.14259	1.86681	2.75908	5	380	divalent inorganic cation transport
GO:0070838	0.14259	1.86681	2.75908	5	380	divalent metal ion transport
GO:0007127	0.143943	3.08041	0.667987	2	92	meiosis I
GO:0060326	0.144503	2.34515	1.31419	3	181	cell chemotaxis
GO:0090407	0.144788	1.74354	3.5505	6	489	organophosphate biosynthetic process
GO:0009628	0.145375	1.4633	8.55314	12	1178	response to abiotic stimulus
GO:0051259	0.145771	1.7398	3.55776	6	490	protein oligomerization
GO:0046632	0.146445	3.04634	0.675248	2	93	alpha-beta T cell differentiation
GO:0034220	0.147816	1.59523	5.19142	8	715	ion transmembrane transport
GO:0006544	0.148233	6.56706	0.159736	1	22	glycine metabolic process
GO:0043243	0.148233	6.56706	0.159736	1	22	positive regulation of protein complex disassembly
GO:0035338	0.148233	6.56706	0.159736	1	22	long-chain fatty-acyl-CoA biosynthetic process
GO:0055070	0.148233	6.56706	0.159736	1	22	copper ion homeostasis
GO:0051890	0.148233	6.56706	0.159736	1	22	regulation of cardioblast differentiation
GO:0051589	0.148233	6.56706	0.159736	1	22	negative regulation of neurotransmitter transport
GO:0045723	0.148233	6.56706	0.159736	1	22	positive regulation of fatty acid biosynthetic process
GO:0045622	0.148233	6.56706	0.159736	1	22	regulation of T-helper cell differentiation
GO:0033327	0.148233	6.56706	0.159736	1	22	Leydig cell differentiation
GO:0046633	0.148233	6.56706	0.159736	1	22	alpha-beta T cell proliferation
GO:0061097	0.148955	3.013	0.682508	2	94	regulation of protein tyrosine kinase activity
GO:1903522	0.149041	2.00803	2.04752	4	282	regulation of blood circulation
GO:0003006	0.150204	1.50734	6.89043	10	949	developmental process involved in reproduction
GO:0019637	0.153072	1.50047	6.91947	10	953	organophosphate metabolic process
GO:0002757	0.153095	1.98614	2.06931	4	285	immune response-activating signal transduction
GO:0071804	0.154003	2.94845	0.69703	2	96	cellular potassium ion transport
GO:0071805	0.154003	2.94845	0.69703	2	96	potassium ion transmembrane transport
GO:0002118	0.154428	6.26809	0.166997	1	23	aggressive behavior
GO:0002704	0.154428	6.26809	0.166997	1	23	negative regulation of leukocyte mediated immunity
GO:0007129	0.154428	6.26809	0.166997	1	23	synapsis
GO:0051385	0.154428	6.26809	0.166997	1	23	response to mineralocorticoid
GO:0044550	0.154428	6.26809	0.166997	1	23	secondary metabolite biosynthetic process
GO:0042092	0.154428	6.26809	0.166997	1	23	type 2 immune response
GO:0006385	0.154428	6.26809	0.166997	1	23	transcription elongation from RNA polymerase III promoter
GO:0006386	0.154428	6.26809	0.166997	1	23	termination of RNA polymerase III transcription
GO:0070723	0.154428	6.26809	0.166997	1	23	response to cholesterol
GO:0034199	0.154428	6.26809	0.166997	1	23	activation of protein kinase A activity
GO:0009612	0.15649	2.25524	1.36502	3	188	response to mechanical stimulus
GO:0001890	0.15649	2.25524	1.36502	3	188	placenta development
GO:0009063	0.15654	2.9172	0.70429	2	97	cellular amino acid catabolic process
GO:0031349	0.158565	1.95767	2.09835	4	289	positive regulation of defense response
GO:0070555	0.159084	2.8866	0.711551	2	98	response to interleukin-1
GO:0071356	0.159084	2.8866	0.711551	2	98	cellular response to tumor necrosis factor
GO:0006726	0.160578	5.99512	0.174257	1	24	eye pigment biosynthetic process
GO:0043324	0.160578	5.99512	0.174257	1	24	pigment metabolic process involved in developmental pigmentation
GO:0043474	0.160578	5.99512	0.174257	1	24	pigment metabolic process involved in pigmentation
GO:0007306	0.160578	5.99512	0.174257	1	24	eggshell chorion assembly
GO:0032094	0.160578	5.99512	0.174257	1	24	response to food
GO:0014808	0.160578	5.99512	0.174257	1	24	release of sequestered calcium ion into cytosol by sarcoplasmic reticulum
GO:0010762	0.160578	5.99512	0.174257	1	24	regulation of fibroblast migration
GO:0097028	0.160578	5.99512	0.174257	1	24	dendritic cell differentiation
GO:0032728	0.160578	5.99512	0.174257	1	24	positive regulation of interferon-beta production
GO:0009067	0.160578	5.99512	0.174257	1	24	aspartate family amino acid biosynthetic process
GO:0042088	0.160578	5.99512	0.174257	1	24	T-helper 1 type immune response
GO:0046132	0.160578	5.99512	0.174257	1	24	pyrimidine ribonucleoside biosynthetic process
GO:0042441	0.160578	5.99512	0.174257	1	24	eye pigment metabolic process
GO:0034453	0.160578	5.99512	0.174257	1	24	microtubule anchoring
GO:1903514	0.160578	5.99512	0.174257	1	24	calcium ion transport from endoplasmic reticulum to cytosol
GO:0010631	0.161328	1.94374	2.11287	4	291	epithelial cell migration
GO:0009132	0.161636	2.85663	0.718812	2	99	nucleoside diphosphate metabolic process
GO:0031347	0.161904	1.68206	3.67393	6	506	regulation of defense response
GO:0090132	0.162716	1.93684	2.12013	4	292	epithelium migration
GO:0043065	0.163974	1.67511	3.68845	6	508	positive regulation of apoptotic process
GO:0051050	0.165423	1.54667	5.34389	8	736	positive regulation of transport
GO:0002764	0.165505	1.92319	2.13465	4	294	immune response-regulating signaling pathway
GO:0044710	0.165577	1.2577	29.1155	34	4010	single-organism metabolic process
GO:0035964	0.166683	5.7449	0.181518	1	25	COPI-coated vesicle budding
GO:0048200	0.166683	5.7449	0.181518	1	25	Golgi transport vesicle coating
GO:0048205	0.166683	5.7449	0.181518	1	25	COPI coating of Golgi vesicle
GO:0050701	0.166683	5.7449	0.181518	1	25	interleukin-1 secretion
GO:0050856	0.166683	5.7449	0.181518	1	25	regulation of T cell receptor signaling pathway
GO:0045143	0.166683	5.7449	0.181518	1	25	homologous chromosome segregation
GO:0045920	0.166683	5.7449	0.181518	1	25	negative regulation of exocytosis
GO:0009220	0.166683	5.7449	0.181518	1	25	pyrimidine ribonucleotide biosynthetic process
GO:0046457	0.166683	5.7449	0.181518	1	25	prostanoid biosynthetic process
GO:1902803	0.166683	5.7449	0.181518	1	25	regulation of synaptic vesicle transport
GO:0033599	0.166683	5.7449	0.181518	1	25	regulation of mammary gland epithelial cell proliferation
GO:0033605	0.166683	5.7449	0.181518	1	25	positive regulation of catecholamine secretion
GO:0046949	0.166683	5.7449	0.181518	1	25	fatty-acyl-CoA biosynthetic process
GO:0001516	0.166683	5.7449	0.181518	1	25	prostaglandin biosynthetic process
GO:0042994	0.166683	5.7449	0.181518	1	25	cytoplasmic sequestering of transcription factor
GO:2000310	0.166683	5.7449	0.181518	1	25	regulation of N-methyl-D-aspartate selective glutamate receptor activity
GO:2000300	0.166683	5.7449	0.181518	1	25	regulation of synaptic vesicle exocytosis
GO:1903305	0.166764	2.7985	0.733333	2	101	regulation of regulated secretory pathway
GO:0070588	0.167004	2.18341	1.40858	3	194	calcium ion transmembrane transport
GO:0010648	0.16917	1.43733	7.94323	11	1094	negative regulation of cell communication
GO:0035725	0.169338	2.77031	0.740594	2	102	sodium ion transmembrane transport
GO:0009156	0.169338	2.77031	0.740594	2	102	ribonucleoside monophosphate biosynthetic process
GO:0044712	0.169756	1.53552	5.3802	8	741	single-organism catabolic process
GO:0023057	0.169887	1.43589	7.9505	11	1095	negative regulation of signaling
GO:0016192	0.171336	1.39193	9.72211	13	1339	vesicle-mediated transport
GO:0071222	0.171919	2.74268	0.747855	2	103	cellular response to lipopolysaccharide
GO:0051238	0.171919	2.74268	0.747855	2	103	sequestering of metal ion
GO:0042310	0.171919	2.74268	0.747855	2	103	vasoconstriction
GO:0043068	0.172369	1.64782	3.74653	6	516	positive regulation of programmed cell death
GO:0010927	0.172553	1.88988	2.17096	4	299	cellular component assembly involved in morphogenesis
GO:0090130	0.172553	1.88988	2.17096	4	299	tissue migration
GO:0031341	0.172745	5.51469	0.188779	1	26	regulation of cell killing
GO:0043949	0.172745	5.51469	0.188779	1	26	regulation of cAMP-mediated signaling
GO:0072075	0.172745	5.51469	0.188779	1	26	metanephric mesenchyme development
GO:0003071	0.172745	5.51469	0.188779	1	26	renal system process involved in regulation of systemic arterial blood pressure
GO:0072234	0.172745	5.51469	0.188779	1	26	metanephric nephron tubule development
GO:0044126	0.172745	5.51469	0.188779	1	26	regulation of growth of symbiont in host
GO:0044144	0.172745	5.51469	0.188779	1	26	modulation of growth of symbiont involved in interaction with host
GO:0044146	0.172745	5.51469	0.188779	1	26	negative regulation of growth of symbiont involved in interaction with host
GO:0044130	0.172745	5.51469	0.188779	1	26	negative regulation of growth of symbiont in host
GO:0051281	0.172745	5.51469	0.188779	1	26	positive regulation of release of sequestered calcium ion into cytosol
GO:0032309	0.172745	5.51469	0.188779	1	26	icosanoid secretion
GO:0032410	0.172745	5.51469	0.188779	1	26	negative regulation of transporter activity
GO:0045662	0.172745	5.51469	0.188779	1	26	negative regulation of myoblast differentiation
GO:0032613	0.172745	5.51469	0.188779	1	26	interleukin-10 production
GO:0009394	0.172745	5.51469	0.188779	1	26	2'-deoxyribonucleotide metabolic process
GO:0042053	0.172745	5.51469	0.188779	1	26	regulation of dopamine metabolic process
GO:0042136	0.172745	5.51469	0.188779	1	26	neurotransmitter biosynthetic process
GO:0016053	0.173975	1.88336	2.17822	4	300	organic acid biosynthetic process
GO:0043534	0.174507	2.71559	0.755116	2	104	blood vessel endothelial cell migration
GO:0044236	0.174507	2.71559	0.755116	2	104	multicellular organism metabolic process
GO:0050671	0.177101	2.68902	0.762376	2	105	positive regulation of lymphocyte proliferation
GO:0032946	0.177101	2.68902	0.762376	2	105	positive regulation of mononuclear cell proliferation
GO:0043372	0.178763	5.3022	0.19604	1	27	positive regulation of CD4-positive, alpha-beta T cell differentiation
GO:0034766	0.178763	5.3022	0.19604	1	27	negative regulation of ion transmembrane transport
GO:0072176	0.178763	5.3022	0.19604	1	27	nephric duct development
GO:0032104	0.178763	5.3022	0.19604	1	27	regulation of response to extracellular stimulus
GO:0032107	0.178763	5.3022	0.19604	1	27	regulation of response to nutrient levels
GO:0019692	0.178763	5.3022	0.19604	1	27	deoxyribose phosphate metabolic process
GO:0032735	0.178763	5.3022	0.19604	1	27	positive regulation of interleukin-12 production
GO:0015874	0.178763	5.3022	0.19604	1	27	norepinephrine transport
GO:0060134	0.178763	5.3022	0.19604	1	27	prepulse inhibition
GO:0042069	0.178763	5.3022	0.19604	1	27	regulation of catecholamine metabolic process
GO:0016486	0.178763	5.3022	0.19604	1	27	peptide hormone processing
GO:0001539	0.178763	5.3022	0.19604	1	27	cilium or flagellum-dependent cell motility
GO:0070301	0.178763	5.3022	0.19604	1	27	cellular response to hydrogen peroxide
GO:0021891	0.178763	5.3022	0.19604	1	27	olfactory bulb interneuron development
GO:0071470	0.178763	5.3022	0.19604	1	27	cellular response to osmotic stress
GO:0002576	0.179701	2.66297	0.769637	2	106	platelet degranulation
GO:0003073	0.179701	2.66297	0.769637	2	106	regulation of systemic arterial blood pressure
GO:0006022	0.179701	2.66297	0.769637	2	106	aminoglycan metabolic process
GO:0044057	0.179861	1.62463	3.79736	6	523	regulation of system process
GO:0001817	0.182489	1.7072	3.00594	5	414	regulation of cytokine production
GO:2000516	0.184737	5.10544	0.2033	1	28	positive regulation of CD4-positive, alpha-beta T cell activation
GO:0022028	0.184737	5.10544	0.2033	1	28	tangential migration from the subventricular zone to the olfactory bulb
GO:0006625	0.184737	5.10544	0.2033	1	28	protein targeting to peroxisome
GO:0035336	0.184737	5.10544	0.2033	1	28	long-chain fatty-acyl-CoA metabolic process
GO:0048194	0.184737	5.10544	0.2033	1	28	Golgi vesicle budding
GO:0018149	0.184737	5.10544	0.2033	1	28	peptide cross-linking
GO:0072170	0.184737	5.10544	0.2033	1	28	metanephric tubule development
GO:0050850	0.184737	5.10544	0.2033	1	28	positive regulation of calcium-mediated signaling
GO:0003159	0.184737	5.10544	0.2033	1	28	morphogenesis of an endothelium
GO:0072662	0.184737	5.10544	0.2033	1	28	protein localization to peroxisome
GO:0072663	0.184737	5.10544	0.2033	1	28	establishment of protein localization to peroxisome
GO:0045123	0.184737	5.10544	0.2033	1	28	cellular extravasation
GO:0051926	0.184737	5.10544	0.2033	1	28	negative regulation of calcium ion transport
GO:0032633	0.184737	5.10544	0.2033	1	28	interleukin-4 production
GO:0033032	0.184737	5.10544	0.2033	1	28	regulation of myeloid cell apoptotic process
GO:0046112	0.184737	5.10544	0.2033	1	28	nucleobase biosynthetic process
GO:0042423	0.184737	5.10544	0.2033	1	28	catecholamine biosynthetic process
GO:0070192	0.184737	5.10544	0.2033	1	28	chromosome organization involved in meiotic cell cycle
GO:0070296	0.184737	5.10544	0.2033	1	28	sarcoplasmic reticulum calcium ion transport
GO:0060402	0.18492	2.61233	0.784158	2	108	calcium ion transport into cytosol
GO:0009124	0.18492	2.61233	0.784158	2	108	nucleoside monophosphate biosynthetic process
GO:0018108	0.1855	1.83269	2.2363	4	308	peptidyl-tyrosine phosphorylation
GO:1901605	0.186797	2.06281	1.48845	3	205	alpha-amino acid metabolic process
GO:0051260	0.186958	1.82654	2.24356	4	309	protein homooligomerization
GO:0032355	0.187537	2.58773	0.791419	2	109	response to estradiol
GO:0042742	0.187537	2.58773	0.791419	2	109	defense response to bacterium
GO:0070665	0.187537	2.58773	0.791419	2	109	positive regulation of leukocyte proliferation
GO:0007005	0.189886	1.81437	2.25809	4	311	mitochondrion organization
GO:0018212	0.189886	1.81437	2.25809	4	311	peptidyl-tyrosine modification
GO:0055008	0.19016	2.56357	0.79868	2	110	cardiac muscle tissue morphogenesis
GO:0034763	0.190669	4.92274	0.210561	1	29	negative regulation of transmembrane transport
GO:0002548	0.190669	4.92274	0.210561	1	29	monocyte chemotaxis
GO:0072074	0.190669	4.92274	0.210561	1	29	kidney mesenchyme development
GO:0035904	0.190669	4.92274	0.210561	1	29	aorta development
GO:1901071	0.190669	4.92274	0.210561	1	29	glucosamine-containing compound metabolic process
GO:0044110	0.190669	4.92274	0.210561	1	29	growth involved in symbiotic interaction
GO:0044116	0.190669	4.92274	0.210561	1	29	growth of symbiont involved in interaction with host
GO:0044117	0.190669	4.92274	0.210561	1	29	growth of symbiont in host
GO:0036314	0.190669	4.92274	0.210561	1	29	response to sterol
GO:0051954	0.190669	4.92274	0.210561	1	29	positive regulation of amine transport
GO:0061099	0.190669	4.92274	0.210561	1	29	negative regulation of protein tyrosine kinase activity
GO:0009218	0.190669	4.92274	0.210561	1	29	pyrimidine ribonucleotide metabolic process
GO:0033028	0.190669	4.92274	0.210561	1	29	myeloid cell apoptotic process
GO:0009713	0.190669	4.92274	0.210561	1	29	catechol-containing compound biosynthetic process
GO:0034405	0.190669	4.92274	0.210561	1	29	response to fluid shear stress
GO:2000107	0.190669	4.92274	0.210561	1	29	negative regulation of leukocyte apoptotic process
GO:0045321	0.192025	1.52814	4.71221	7	649	leukocyte activation
GO:0009062	0.192788	2.53987	0.805941	2	111	fatty acid catabolic process
GO:0060401	0.192788	2.53987	0.805941	2	111	cytosolic calcium ion transport
GO:1902578	0.194573	1.25442	21.0343	25	2897	single-organism localization
GO:0006730	0.196558	4.75264	0.217822	1	30	one-carbon metabolic process
GO:0006704	0.196558	4.75264	0.217822	1	30	glucocorticoid biosynthetic process
GO:0071715	0.196558	4.75264	0.217822	1	30	icosanoid transport
GO:0043574	0.196558	4.75264	0.217822	1	30	peroxisomal transport
GO:0030703	0.196558	4.75264	0.217822	1	30	eggshell formation
GO:0007304	0.196558	4.75264	0.217822	1	30	chorion-containing eggshell formation
GO:0045022	0.196558	4.75264	0.217822	1	30	early endosome to late endosome transport
GO:0072676	0.196558	4.75264	0.217822	1	30	lymphocyte migration
GO:0045124	0.196558	4.75264	0.217822	1	30	regulation of bone resorption
GO:0032793	0.196558	4.75264	0.217822	1	30	positive regulation of CREB transcription factor activity
GO:0032651	0.196558	4.75264	0.217822	1	30	regulation of interleukin-1 beta production
GO:0009262	0.196558	4.75264	0.217822	1	30	deoxyribonucleotide metabolic process
GO:0046131	0.196558	4.75264	0.217822	1	30	pyrimidine ribonucleoside metabolic process
GO:0001963	0.196558	4.75264	0.217822	1	30	synaptic transmission, dopaminergic
GO:0098927	0.196558	4.75264	0.217822	1	30	vesicle-mediated transport between endosomal compartments
GO:0032787	0.197471	1.57393	3.91353	6	539	monocarboxylic acid metabolic process
GO:0010942	0.197471	1.57393	3.91353	6	539	positive regulation of cell death
GO:0046631	0.198058	2.49373	0.820462	2	113	alpha-beta T cell activation
GO:0003208	0.2007	2.47128	0.827723	2	114	cardiac ventricle morphogenesis
GO:0019217	0.2007	2.47128	0.827723	2	114	regulation of fatty acid metabolic process
GO:1990267	0.2007	2.47128	0.827723	2	114	response to transition metal nanoparticle
GO:0043903	0.201563	1.98304	1.54653	3	213	regulation of symbiosis, encompassing mutualism through parasitism
GO:0006541	0.202404	4.59388	0.225083	1	31	glutamine metabolic process
GO:0006968	0.202404	4.59388	0.225083	1	31	cellular defense response
GO:0035588	0.202404	4.59388	0.225083	1	31	G-protein coupled purinergic receptor signaling pathway
GO:0035924	0.202404	4.59388	0.225083	1	31	cellular response to vascular endothelial growth factor stimulus
GO:0010039	0.202404	4.59388	0.225083	1	31	response to iron ion
GO:0071385	0.202404	4.59388	0.225083	1	31	cellular response to glucocorticoid stimulus
GO:0032412	0.203346	2.44923	0.834983	2	115	regulation of ion transmembrane transporter activity
GO:0097529	0.203346	2.44923	0.834983	2	115	myeloid leukocyte migration
GO:0050727	0.207171	1.95467	1.56832	3	216	regulation of inflammatory response
GO:0035337	0.208209	4.44536	0.232343	1	32	fatty-acyl-CoA metabolic process
GO:0035418	0.208209	4.44536	0.232343	1	32	protein localization to synapse
GO:1904031	0.208209	4.44536	0.232343	1	32	positive regulation of cyclin-dependent protein kinase activity
GO:0036230	0.208209	4.44536	0.232343	1	32	granulocyte activation
GO:0032365	0.208209	4.44536	0.232343	1	32	intracellular lipid transport
GO:0045737	0.208209	4.44536	0.232343	1	32	positive regulation of cyclin-dependent protein serine/threonine kinase activity
GO:0002090	0.208209	4.44536	0.232343	1	32	regulation of receptor internalization
GO:0071320	0.208209	4.44536	0.232343	1	32	cellular response to cAMP
GO:0007601	0.21093	1.93619	1.58284	3	218	visual perception
GO:0032103	0.21093	1.93619	1.58284	3	218	positive regulation of response to external stimulus
GO:0008217	0.21093	1.93619	1.58284	3	218	regulation of blood pressure
GO:0071219	0.211308	2.38535	0.856766	2	118	cellular response to molecule of bacterial origin
GO:0044106	0.211308	2.38535	0.856766	2	118	cellular amine metabolic process
GO:0015718	0.211308	2.38535	0.856766	2	118	monocarboxylic acid transport
GO:0008015	0.213399	1.53199	4.01518	6	553	blood circulation
GO:0006605	0.213548	1.47733	4.86469	7	670	protein targeting
GO:0050921	0.213969	2.36479	0.864026	2	119	positive regulation of chemotaxis
GO:0042455	0.213969	2.36479	0.864026	2	119	ribonucleoside biosynthetic process
GO:0071675	0.213971	4.30612	0.239604	1	33	regulation of mononuclear cell migration
GO:0007391	0.213971	4.30612	0.239604	1	33	dorsal closure
GO:0072529	0.213971	4.30612	0.239604	1	33	pyrimidine-containing compound catabolic process
GO:0010165	0.213971	4.30612	0.239604	1	33	response to X-ray
GO:0019674	0.213971	4.30612	0.239604	1	33	NAD metabolic process
GO:0032652	0.213971	4.30612	0.239604	1	33	regulation of interleukin-1 production
GO:0002026	0.213971	4.30612	0.239604	1	33	regulation of the force of heart contraction
GO:0007204	0.214705	1.91806	1.59736	3	220	positive regulation of cytosolic calcium ion concentration
GO:0003013	0.215711	1.52618	4.0297	6	555	circulatory system process
GO:0048608	0.215711	1.52618	4.0297	6	555	reproductive structure development
GO:0061458	0.215711	1.52618	4.0297	6	555	reproductive system development
GO:0071214	0.216598	1.90912	1.60462	3	221	cellular response to abiotic stimulus
GO:0070509	0.216634	2.34457	0.871287	2	120	calcium ion import
GO:0045765	0.218494	1.90026	1.61188	3	222	regulation of angiogenesis
GO:0002675	0.219692	4.17532	0.246865	1	34	positive regulation of acute inflammatory response
GO:0035587	0.219692	4.17532	0.246865	1	34	purinergic receptor signaling pathway
GO:0036075	0.219692	4.17532	0.246865	1	34	replacement ossification
GO:0051898	0.219692	4.17532	0.246865	1	34	negative regulation of protein kinase B signaling
GO:0097150	0.219692	4.17532	0.246865	1	34	neuronal stem cell population maintenance
GO:0061384	0.219692	4.17532	0.246865	1	34	heart trabecula morphogenesis
GO:0001958	0.219692	4.17532	0.246865	1	34	endochondral ossification
GO:2000178	0.219692	4.17532	0.246865	1	34	negative regulation of neural precursor cell proliferation
GO:0030258	0.220394	1.89148	1.61914	3	223	lipid modification
GO:0050953	0.220394	1.89148	1.61914	3	223	sensory perception of light stimulus
GO:0044282	0.221469	1.69551	2.41056	4	332	small molecule catabolic process
GO:0009116	0.22455	1.68498	2.42508	4	334	nucleoside metabolic process
GO:0022898	0.224645	2.28593	0.893069	2	123	regulation of transmembrane transporter activity
GO:0090280	0.225372	4.05222	0.254125	1	35	positive regulation of calcium ion import
GO:0043370	0.225372	4.05222	0.254125	1	35	regulation of CD4-positive, alpha-beta T cell differentiation
GO:0043300	0.225372	4.05222	0.254125	1	35	regulation of leukocyte degranulation
GO:2000737	0.225372	4.05222	0.254125	1	35	negative regulation of stem cell differentiation
GO:0030517	0.225372	4.05222	0.254125	1	35	negative regulation of axon extension
GO:0072243	0.225372	4.05222	0.254125	1	35	metanephric nephron epithelium development
GO:0040018	0.225372	4.05222	0.254125	1	35	positive regulation of multicellular organism growth
GO:0010043	0.225372	4.05222	0.254125	1	35	response to zinc ion
GO:0010761	0.225372	4.05222	0.254125	1	35	fibroblast migration
GO:0046134	0.225372	4.05222	0.254125	1	35	pyrimidine nucleoside biosynthetic process
GO:0006084	0.225372	4.05222	0.254125	1	35	acetyl-CoA metabolic process
GO:0001976	0.225372	4.05222	0.254125	1	35	neurological system process involved in regulation of systemic arterial blood pressure
GO:0021889	0.225372	4.05222	0.254125	1	35	olfactory bulb interneuron differentiation
GO:0071384	0.225372	4.05222	0.254125	1	35	cellular response to corticosteroid stimulus
GO:0051262	0.227321	2.26703	0.90033	2	124	protein tetramerization
GO:0060415	0.227321	2.26703	0.90033	2	124	muscle tissue morphogenesis
GO:0071705	0.227558	1.40892	5.83036	8	803	nitrogen compound transport
GO:0007126	0.228028	1.85714	1.64818	3	227	meiotic nuclear division
GO:0034612	0.229999	2.24843	0.907591	2	125	response to tumor necrosis factor
GO:0007043	0.229999	2.24843	0.907591	2	125	cell-cell junction assembly
GO:0018958	0.229999	2.24843	0.907591	2	125	phenol-containing compound metabolic process
GO:0019221	0.230746	1.66429	2.45413	4	338	cytokine-mediated signaling pathway
GO:0006693	0.231011	3.93615	0.261386	1	36	prostaglandin metabolic process
GO:2000514	0.231011	3.93615	0.261386	1	36	regulation of CD4-positive, alpha-beta T cell activation
GO:0044060	0.231011	3.93615	0.261386	1	36	regulation of endocrine process
GO:1901019	0.231011	3.93615	0.261386	1	36	regulation of calcium ion transmembrane transporter activity
GO:0051602	0.231011	3.93615	0.261386	1	36	response to electrical stimulus
GO:0032781	0.231011	3.93615	0.261386	1	36	positive regulation of ATPase activity
GO:0032611	0.231011	3.93615	0.261386	1	36	interleukin-1 beta production
GO:0032648	0.231011	3.93615	0.261386	1	36	regulation of interferon-beta production
GO:0060674	0.231011	3.93615	0.261386	1	36	placenta blood vessel development
GO:0046850	0.231011	3.93615	0.261386	1	36	regulation of bone remodeling
GO:0070206	0.231011	3.93615	0.261386	1	36	protein trimerization
GO:0021984	0.231011	3.93615	0.261386	1	36	adenohypophysis development
GO:0007631	0.23268	2.23013	0.914851	2	126	feeding behavior
GO:0051049	0.235176	1.28206	11.2904	14	1555	regulation of transport
GO:0002526	0.235362	2.21212	0.922112	2	127	acute inflammatory response
GO:0030100	0.235713	1.82401	1.67723	3	231	regulation of endocytosis
GO:0032496	0.235713	1.82401	1.67723	3	231	response to lipopolysaccharide
GO:0006890	0.236609	3.82653	0.268647	1	37	retrograde vesicle-mediated transport, Golgi to ER
GO:0050854	0.236609	3.82653	0.268647	1	37	regulation of antigen receptor-mediated signaling pathway
GO:0032760	0.236609	3.82653	0.268647	1	37	positive regulation of tumor necrosis factor production
GO:0032608	0.236609	3.82653	0.268647	1	37	interferon-beta production
GO:1903557	0.236609	3.82653	0.268647	1	37	positive regulation of tumor necrosis factor superfamily cytokine production
GO:0006811	0.237903	1.30379	9.48977	12	1307	ion transport
GO:0051607	0.238046	2.1944	0.929373	2	128	defense response to virus
GO:0072594	0.240502	1.46757	4.18218	6	576	establishment of protein localization to organelle
GO:0002294	0.242167	3.72284	0.275908	1	38	CD4-positive, alpha-beta T cell differentiation involved in immune response
GO:0006953	0.242167	3.72284	0.275908	1	38	acute-phase response
GO:0072207	0.242167	3.72284	0.275908	1	38	metanephric epithelium development
GO:1905207	0.242167	3.72284	0.275908	1	38	regulation of cardiocyte differentiation
GO:0010573	0.242167	3.72284	0.275908	1	38	vascular endothelial growth factor production
GO:0010574	0.242167	3.72284	0.275908	1	38	regulation of vascular endothelial growth factor production
GO:0010524	0.242167	3.72284	0.275908	1	38	positive regulation of calcium ion transport into cytosol
GO:0008211	0.242167	3.72284	0.275908	1	38	glucocorticoid metabolic process
GO:0032925	0.242167	3.72284	0.275908	1	38	regulation of activin receptor signaling pathway
GO:0009164	0.242167	3.72284	0.275908	1	38	nucleoside catabolic process
GO:0042093	0.242167	3.72284	0.275908	1	38	T-helper cell differentiation
GO:0042304	0.242167	3.72284	0.275908	1	38	regulation of fatty acid biosynthetic process
GO:0043279	0.24342	2.15979	0.943894	2	130	response to alkaloid
GO:0003014	0.24342	2.15979	0.943894	2	130	renal system process
GO:0008584	0.24342	2.15979	0.943894	2	130	male gonad development
GO:0009163	0.24342	2.15979	0.943894	2	130	nucleoside biosynthetic process
GO:1903046	0.243444	1.79203	1.70627	3	235	meiotic cell cycle process
GO:0060341	0.244115	1.45955	4.20396	6	579	regulation of cellular localization
GO:1901659	0.246109	2.14289	0.951155	2	131	glycosyl compound biosynthetic process
GO:0046546	0.246109	2.14289	0.951155	2	131	development of primary male sexual characteristics
GO:0033365	0.24687	1.40794	5.08977	7	701	protein localization to organelle
GO:1904427	0.247685	3.6246	0.283168	1	39	positive regulation of calcium ion transmembrane transport
GO:0030949	0.247685	3.6246	0.283168	1	39	positive regulation of vascular endothelial growth factor receptor signaling pathway
GO:0003081	0.247685	3.6246	0.283168	1	39	regulation of systemic arterial blood pressure by renin-angiotensin
GO:0045907	0.247685	3.6246	0.283168	1	39	positive regulation of vasoconstriction
GO:0061440	0.247685	3.6246	0.283168	1	39	kidney vasculature development
GO:0061437	0.247685	3.6246	0.283168	1	39	renal system vasculature development
GO:0006312	0.247685	3.6246	0.283168	1	39	mitotic recombination
GO:0048644	0.248799	2.12625	0.958416	2	132	muscle organ morphogenesis
GO:0010212	0.248799	2.12625	0.958416	2	132	response to ionizing radiation
GO:0015031	0.24972	1.25423	12.3578	15	1702	protein transport
GO:0006457	0.251218	1.76112	1.73531	3	239	protein folding
GO:0019722	0.251491	2.10986	0.965677	2	133	calcium-mediated signaling
GO:0022412	0.251653	1.50525	3.39076	5	467	cellular process involved in reproduction in multicellular organism
GO:0017144	0.253163	3.5314	0.290429	1	40	drug metabolic process
GO:0099601	0.253163	3.5314	0.290429	1	40	regulation of neurotransmitter receptor activity
GO:2001257	0.253163	3.5314	0.290429	1	40	regulation of cation channel activity
GO:1900449	0.253163	3.5314	0.290429	1	40	regulation of glutamate receptor signaling pathway
GO:0072273	0.253163	3.5314	0.290429	1	40	metanephric nephron morphogenesis
GO:0010002	0.253163	3.5314	0.290429	1	40	cardioblast differentiation
GO:0050922	0.253163	3.5314	0.290429	1	40	negative regulation of chemotaxis
GO:0032481	0.253163	3.5314	0.290429	1	40	positive regulation of type I interferon production
GO:0001659	0.253163	3.5314	0.290429	1	40	temperature homeostasis
GO:0050878	0.253762	1.36151	6.01914	8	829	regulation of body fluid levels
GO:0017156	0.254183	2.09372	0.972937	2	134	calcium ion regulated exocytosis
GO:0045766	0.254183	2.09372	0.972937	2	134	positive regulation of angiogenesis
GO:0051640	0.255765	1.4952	3.41254	5	470	organelle localization
GO:0010243	0.256848	1.35624	6.04092	8	832	response to organonitrogen compound
GO:0002460	0.256876	2.07782	0.980198	2	135	adaptive immune response based on somatic recombination of immune receptors built from immunoglobulin superfamily domains
GO:0071216	0.256876	2.07782	0.980198	2	135	cellular response to biotic stimulus
GO:0044724	0.256876	2.07782	0.980198	2	135	single-organism carbohydrate catabolic process
GO:0009308	0.256876	2.07782	0.980198	2	135	amine metabolic process
GO:0051321	0.257073	1.73862	1.7571	3	242	meiotic cell cycle
GO:0042445	0.257073	1.73862	1.7571	3	242	hormone metabolic process
GO:0006954	0.25714	1.49187	3.4198	5	471	inflammatory response
GO:1901657	0.257534	1.58165	2.57756	4	355	glycosyl compound metabolic process
GO:0002292	0.258601	3.44286	0.29769	1	41	T cell differentiation involved in immune response
GO:0002293	0.258601	3.44286	0.29769	1	41	alpha-beta T cell differentiation involved in immune response
GO:0002287	0.258601	3.44286	0.29769	1	41	alpha-beta T cell activation involved in immune response
GO:0048069	0.258601	3.44286	0.29769	1	41	eye pigmentation
GO:0032612	0.258601	3.44286	0.29769	1	41	interleukin-1 production
GO:0060337	0.258601	3.44286	0.29769	1	41	type I interferon signaling pathway
GO:0060986	0.258601	3.44286	0.29769	1	41	endocrine hormone secretion
GO:0034340	0.258601	3.44286	0.29769	1	41	response to type I interferon
GO:0071357	0.258601	3.44286	0.29769	1	41	cellular response to type I interferon
GO:0051480	0.259029	1.73125	1.76436	3	243	regulation of cytosolic calcium ion concentration
GO:0051650	0.259029	1.73125	1.76436	3	243	establishment of vesicle localization
GO:1902580	0.259191	1.30639	7.85611	10	1082	single-organism cellular localization
GO:0030595	0.259569	2.06216	0.987459	2	136	leukocyte chemotaxis
GO:0042384	0.259569	2.06216	0.987459	2	136	cilium assembly
GO:1901700	0.262313	1.27115	9.70759	12	1337	response to oxygen-containing compound
GO:0006739	0.264	3.35864	0.30495	1	42	NADP metabolic process
GO:0035690	0.264	3.35864	0.30495	1	42	cellular response to drug
GO:0048199	0.264	3.35864	0.30495	1	42	vesicle targeting, to, from or within Golgi
GO:0007566	0.264	3.35864	0.30495	1	42	embryo implantation
GO:0003209	0.264	3.35864	0.30495	1	42	cardiac atrium morphogenesis
GO:0009069	0.264	3.35864	0.30495	1	42	serine family amino acid metabolic process
GO:2000278	0.264	3.35864	0.30495	1	42	regulation of DNA biosynthetic process
GO:0032880	0.264693	1.37449	5.20594	7	717	regulation of protein localization
GO:1901342	0.266874	1.70236	1.7934	3	247	regulation of vasculature development
GO:0006633	0.267652	2.01656	1.00924	2	139	fatty acid biosynthetic process
GO:0016052	0.267652	2.01656	1.00924	2	139	carbohydrate catabolic process
GO:0051649	0.269019	1.22458	13.4832	16	1857	establishment of localization in cell
GO:0035094	0.269361	3.27843	0.312211	1	43	response to nicotine
GO:0071277	0.269361	3.27843	0.312211	1	43	cellular response to calcium ion
GO:0071674	0.269361	3.27843	0.312211	1	43	mononuclear cell migration
GO:0007031	0.269361	3.27843	0.312211	1	43	peroxisome organization
GO:0048260	0.269361	3.27843	0.312211	1	43	positive regulation of receptor-mediated endocytosis
GO:0015872	0.269361	3.27843	0.312211	1	43	dopamine transport
GO:0042398	0.269361	3.27843	0.312211	1	43	cellular modified amino acid biosynthetic process
GO:0033598	0.269361	3.27843	0.312211	1	43	mammary gland epithelial cell proliferation
GO:0042755	0.269361	3.27843	0.312211	1	43	eating behavior
GO:0002042	0.269361	3.27843	0.312211	1	43	cell migration involved in sprouting angiogenesis
GO:0050714	0.270346	2.00179	1.0165	2	140	positive regulation of protein secretion
GO:0050851	0.270346	2.00179	1.0165	2	140	antigen receptor-mediated signaling pathway
GO:0040013	0.270807	1.68826	1.80792	3	249	negative regulation of locomotion
GO:0009161	0.270807	1.68826	1.80792	3	249	ribonucleoside monophosphate metabolic process
GO:0006631	0.271972	1.54105	2.6429	4	364	fatty acid metabolic process
GO:0051606	0.272777	1.6813	1.81518	3	250	detection of stimulus
GO:1904018	0.273041	1.98724	1.02376	2	141	positive regulation of vasculature development
GO:0051384	0.273041	1.98724	1.02376	2	141	response to glucocorticoid
GO:0030433	0.274683	3.20195	0.319472	1	44	ER-associated ubiquitin-dependent protein catabolic process
GO:0035384	0.274683	3.20195	0.319472	1	44	thioester biosynthetic process
GO:0071616	0.274683	3.20195	0.319472	1	44	acyl-CoA biosynthetic process
GO:0045197	0.274683	3.20195	0.319472	1	44	establishment or maintenance of epithelial cell apical/basal polarity
GO:1901658	0.274683	3.20195	0.319472	1	44	glycosyl compound catabolic process
GO:0098656	0.274683	3.20195	0.319472	1	44	anion transmembrane transport
GO:0021846	0.274683	3.20195	0.319472	1	44	cell proliferation in forebrain
GO:0006471	0.274683	3.20195	0.319472	1	44	protein ADP-ribosylation
GO:0051223	0.274825	1.39584	4.38548	6	604	regulation of protein transport
GO:0006766	0.275735	1.9729	1.03102	2	142	vitamin metabolic process
GO:0008610	0.276074	1.3934	4.39274	6	605	lipid biosynthetic process
GO:0009968	0.278128	1.29835	7.09373	9	977	negative regulation of signal transduction
GO:0048265	0.279966	3.12894	0.326733	1	45	response to pain
GO:0050853	0.279966	3.12894	0.326733	1	45	B cell receptor signaling pathway
GO:0032414	0.279966	3.12894	0.326733	1	45	positive regulation of ion transmembrane transporter activity
GO:0036503	0.279966	3.12894	0.326733	1	45	ERAD pathway
GO:0032924	0.279966	3.12894	0.326733	1	45	activin receptor signaling pathway
GO:0060291	0.279966	3.12894	0.326733	1	45	long-term synaptic potentiation
GO:0042417	0.279966	3.12894	0.326733	1	45	dopamine metabolic process
GO:0042992	0.279966	3.12894	0.326733	1	45	negative regulation of transcription factor import into nucleus
GO:0009314	0.280776	1.43749	3.54323	5	488	response to radiation
GO:0002237	0.282647	1.64732	1.85149	3	255	response to molecule of bacterial origin
GO:0032409	0.283814	1.93108	1.05281	2	145	regulation of transporter activity
GO:0001656	0.283814	1.93108	1.05281	2	145	metanephros development
GO:0006749	0.285211	3.05918	0.333993	1	46	glutathione metabolic process
GO:0030890	0.285211	3.05918	0.333993	1	46	positive regulation of B cell proliferation
GO:0043647	0.285211	3.05918	0.333993	1	46	inositol phosphate metabolic process
GO:0048745	0.285211	3.05918	0.333993	1	46	smooth muscle tissue development
GO:0050919	0.285211	3.05918	0.333993	1	46	negative chemotaxis
GO:0010821	0.285211	3.05918	0.333993	1	46	regulation of mitochondrion organization
GO:0032655	0.285211	3.05918	0.333993	1	46	regulation of interleukin-12 production
GO:1902742	0.285211	3.05918	0.333993	1	46	apoptotic process involved in development
GO:0001964	0.285211	3.05918	0.333993	1	46	startle response
GO:0071377	0.285211	3.05918	0.333993	1	46	cellular response to glucagon stimulus
GO:0051297	0.286506	1.91753	1.06007	2	146	centrosome organization
GO:0006082	0.289067	1.28264	7.1736	9	988	organic acid metabolic process
GO:0002429	0.289197	1.90416	1.06733	2	147	immune response-activating cell surface receptor signaling pathway
GO:0044702	0.289301	1.23792	9.93993	12	1369	single organism reproductive process
GO:0002762	0.290419	2.99246	0.341254	1	47	negative regulation of myeloid leukocyte differentiation
GO:0043536	0.290419	2.99246	0.341254	1	47	positive regulation of blood vessel endothelial cell migration
GO:0003230	0.290419	2.99246	0.341254	1	47	cardiac atrium development
GO:0014823	0.290419	2.99246	0.341254	1	47	response to activity
GO:0045132	0.290419	2.99246	0.341254	1	47	meiotic chromosome segregation
GO:0045670	0.290419	2.99246	0.341254	1	47	regulation of osteoclast differentiation
GO:0046638	0.290419	2.99246	0.341254	1	47	positive regulation of alpha-beta T cell differentiation
GO:0006040	0.290419	2.99246	0.341254	1	47	amino sugar metabolic process
GO:0001960	0.290419	2.99246	0.341254	1	47	negative regulation of cytokine-mediated signaling pathway
GO:0006305	0.290419	2.99246	0.341254	1	47	DNA alkylation
GO:0006306	0.290419	2.99246	0.341254	1	47	DNA methylation
GO:0034121	0.290419	2.99246	0.341254	1	47	regulation of toll-like receptor signaling pathway
GO:1902582	0.290936	1.32898	5.37294	7	740	single-organism intracellular transport
GO:0050731	0.291887	1.89098	1.07459	2	148	positive regulation of peptidyl-tyrosine phosphorylation
GO:0050670	0.291887	1.89098	1.07459	2	148	regulation of lymphocyte proliferation
GO:0032944	0.291887	1.89098	1.07459	2	148	regulation of mononuclear cell proliferation
GO:2000377	0.291887	1.89098	1.07459	2	148	regulation of reactive oxygen species metabolic process
GO:0006955	0.293075	1.27701	7.20264	9	992	immune response
GO:0071774	0.294535	1.60828	1.89505	3	261	response to fibroblast growth factor
GO:0044344	0.294535	1.60828	1.89505	3	261	cellular response to fibroblast growth factor stimulus
GO:0051648	0.294535	1.60828	1.89505	3	261	vesicle localization
GO:0014020	0.294575	1.87797	1.08185	2	149	primary neural tube formation
GO:0044782	0.294575	1.87797	1.08185	2	149	cilium organization
GO:0019752	0.294769	1.29578	6.30231	8	868	carboxylic acid metabolic process
GO:0006833	0.295589	2.92857	0.348515	1	48	water transport
GO:0006901	0.295589	2.92857	0.348515	1	48	vesicle coating
GO:0007140	0.295589	2.92857	0.348515	1	48	male meiosis
GO:0007608	0.295589	2.92857	0.348515	1	48	sensory perception of smell
GO:0050974	0.295589	2.92857	0.348515	1	48	detection of mechanical stimulus involved in sensory perception
GO:0051647	0.295589	2.92857	0.348515	1	48	nucleus localization
GO:0034394	0.295589	2.92857	0.348515	1	48	protein localization to cell surface
GO:0007586	0.299948	1.85249	1.09637	2	151	digestion
GO:0009411	0.299948	1.85249	1.09637	2	151	response to UV
GO:0070663	0.299948	1.85249	1.09637	2	151	regulation of leukocyte proliferation
GO:0099536	0.30015	1.28779	6.33861	8	873	synaptic signaling
GO:0099537	0.30015	1.28779	6.33861	8	873	trans-synaptic signaling
GO:0007268	0.30015	1.28779	6.33861	8	873	chemical synaptic transmission
GO:0098916	0.30015	1.28779	6.33861	8	873	anterograde trans-synaptic signaling
GO:0002886	0.300721	2.86735	0.355776	1	49	regulation of myeloid leukocyte mediated immunity
GO:0006929	0.300721	2.86735	0.355776	1	49	substrate-dependent cell migration
GO:0030834	0.300721	2.86735	0.355776	1	49	regulation of actin filament depolymerization
GO:0003338	0.300721	2.86735	0.355776	1	49	metanephros morphogenesis
GO:0050690	0.300721	2.86735	0.355776	1	49	regulation of defense response to virus by virus
GO:0051646	0.300721	2.86735	0.355776	1	49	mitochondrion localization
GO:0051965	0.300721	2.86735	0.355776	1	49	positive regulation of synapse assembly
GO:0032508	0.300721	2.86735	0.355776	1	49	DNA duplex unwinding
GO:0060571	0.300721	2.86735	0.355776	1	49	morphogenesis of an epithelial fold
GO:0046677	0.300721	2.86735	0.355776	1	49	response to antibiotic
GO:0043436	0.302309	1.28461	6.35314	8	875	oxoacid metabolic process
GO:0008406	0.30248	1.58325	1.92409	3	265	gonad development
GO:0002250	0.302632	1.84	1.10363	2	152	adaptive immune response
GO:0001657	0.305315	1.82768	1.11089	2	153	ureteric bud development
GO:0050433	0.305817	2.80862	0.363036	1	50	regulation of catecholamine secretion
GO:0000087	0.305817	2.80862	0.363036	1	50	mitotic M phase
GO:0061098	0.305817	2.80862	0.363036	1	50	positive regulation of protein tyrosine kinase activity
GO:0016575	0.305817	2.80862	0.363036	1	50	histone deacetylation
GO:0002682	0.306203	1.25904	7.29703	9	1005	regulation of immune system process
GO:0031960	0.307996	1.81552	1.11815	2	154	response to corticosteroid
GO:0010469	0.307996	1.81552	1.11815	2	154	regulation of receptor activity
GO:2000021	0.307996	1.81552	1.11815	2	154	regulation of ion homeostasis
GO:0034765	0.310437	1.55898	1.95314	3	269	regulation of ion transmembrane transport
GO:0072163	0.310675	1.80352	1.12541	2	155	mesonephric epithelium development
GO:0072164	0.310675	1.80352	1.12541	2	155	mesonephric tubule development
GO:0007565	0.310675	1.80352	1.12541	2	155	female pregnancy
GO:0006692	0.310876	2.75224	0.370297	1	51	prostanoid metabolic process
GO:0045777	0.310876	2.75224	0.370297	1	51	positive regulation of blood pressure
GO:0045661	0.310876	2.75224	0.370297	1	51	regulation of myoblast differentiation
GO:0032615	0.310876	2.75224	0.370297	1	51	interleukin-12 production
GO:0045923	0.310876	2.75224	0.370297	1	51	positive regulation of fatty acid metabolic process
GO:0046456	0.310876	2.75224	0.370297	1	51	icosanoid biosynthetic process
GO:0002768	0.313352	1.79167	1.13267	2	156	immune response-regulating cell surface receptor signaling pathway
GO:1901698	0.315341	1.26587	6.44026	8	887	response to nitrogen compound
GO:0007028	0.315898	2.69808	0.377558	1	52	cytoplasm organization
GO:0051220	0.315898	2.69808	0.377558	1	52	cytoplasmic sequestering of protein
GO:0045840	0.315898	2.69808	0.377558	1	52	positive regulation of mitotic nuclear division
GO:0060761	0.315898	2.69808	0.377558	1	52	negative regulation of response to cytokine stimulus
GO:0001990	0.315898	2.69808	0.377558	1	52	regulation of systemic arterial blood pressure by hormone
GO:0001906	0.315898	2.69808	0.377558	1	52	cell killing
GO:2000106	0.315898	2.69808	0.377558	1	52	regulation of leukocyte apoptotic process
GO:0045137	0.318403	1.53542	1.98218	3	273	development of primary sexual characteristics
GO:0031023	0.318699	1.76844	1.14719	2	158	microtubule organizing center organization
GO:0034103	0.320884	2.646	0.384818	1	53	regulation of tissue remodeling
GO:0006636	0.320884	2.646	0.384818	1	53	unsaturated fatty acid biosynthetic process
GO:0031644	0.320884	2.646	0.384818	1	53	regulation of neurological system process
GO:0008347	0.320884	2.646	0.384818	1	53	glial cell migration
GO:0009066	0.320884	2.646	0.384818	1	53	aspartate family amino acid metabolic process
GO:0033762	0.320884	2.646	0.384818	1	53	response to glucagon
GO:0046635	0.320884	2.646	0.384818	1	53	positive regulation of alpha-beta T cell activation
GO:0044403	0.321848	1.31074	4.65413	6	641	symbiosis, encompassing mutualism through parasitism
GO:0090276	0.32438	1.5182	2.00396	3	276	regulation of peptide hormone secretion
GO:0030318	0.325834	2.59588	0.392079	1	54	melanocyte differentiation
GO:0002286	0.325834	2.59588	0.392079	1	54	T cell activation involved in immune response
GO:1904064	0.325834	2.59588	0.392079	1	54	positive regulation of cation transmembrane transport
GO:0050766	0.325834	2.59588	0.392079	1	54	positive regulation of phagocytosis
GO:1901800	0.325834	2.59588	0.392079	1	54	positive regulation of proteasomal protein catabolic process
GO:0032436	0.325834	2.59588	0.392079	1	54	positive regulation of proteasomal ubiquitin-dependent protein catabolic process
GO:0046320	0.325834	2.59588	0.392079	1	54	regulation of fatty acid oxidation
GO:0006144	0.325834	2.59588	0.392079	1	54	purine nucleobase metabolic process
GO:0030042	0.325834	2.59588	0.392079	1	54	actin filament depolymerization
GO:0034762	0.326372	1.51255	2.01122	3	277	regulation of transmembrane transport
GO:1903532	0.326372	1.51255	2.01122	3	277	positive regulation of secretion by cell
GO:0006805	0.326702	1.73468	1.16898	2	161	xenobiotic metabolic process
GO:0001823	0.326702	1.73468	1.16898	2	161	mesonephros development
GO:0071466	0.326702	1.73468	1.16898	2	161	cellular response to xenobiotic stimulus
GO:0022414	0.326877	1.18706	11.196	13	1542	reproductive process
GO:0048646	0.32773	1.18618	11.2033	13	1543	anatomical structure formation involved in morphogenesis
GO:0021915	0.328365	1.50693	2.01848	3	278	neural tube development
GO:0044283	0.330664	1.33677	3.79736	5	523	small molecule biosynthetic process
GO:2000736	0.330749	2.54762	0.39934	1	55	regulation of stem cell differentiation
GO:0043462	0.330749	2.54762	0.39934	1	55	regulation of ATPase activity
GO:0043966	0.330749	2.54762	0.39934	1	55	histone H3 acetylation
GO:0030947	0.330749	2.54762	0.39934	1	55	regulation of vascular endothelial growth factor receptor signaling pathway
GO:0044728	0.330749	2.54762	0.39934	1	55	DNA methylation or demethylation
GO:0032392	0.330749	2.54762	0.39934	1	55	DNA geometric change
GO:0009060	0.330749	2.54762	0.39934	1	55	aerobic respiration
GO:0046637	0.330749	2.54762	0.39934	1	55	regulation of alpha-beta T cell differentiation
GO:0048732	0.332194	1.29363	4.71221	6	649	gland development
GO:0002791	0.332351	1.49583	2.033	3	280	regulation of peptide secretion
GO:0090087	0.332351	1.49583	2.033	3	280	regulation of peptide transport
GO:0070201	0.333491	1.29152	4.71947	6	650	regulation of establishment of protein localization
GO:0009581	0.334682	1.70218	1.19076	2	164	detection of external stimulus
GO:0045184	0.335526	1.16503	13.171	15	1814	establishment of protein localization
GO:0050848	0.335627	2.50111	0.406601	1	56	regulation of calcium-mediated signaling
GO:0032411	0.335627	2.50111	0.406601	1	56	positive regulation of transporter activity
GO:2000273	0.335627	2.50111	0.406601	1	56	positive regulation of receptor activity
GO:1901135	0.33611	1.20672	8.44422	10	1163	carbohydrate derivative metabolic process
GO:0002224	0.337336	1.69161	1.19802	2	165	toll-like receptor signaling pathway
GO:0009410	0.337336	1.69161	1.19802	2	165	response to xenobiotic stimulus
GO:0000003	0.338011	1.17578	11.2904	13	1555	reproduction
GO:0043367	0.340471	2.45627	0.413861	1	57	CD4-positive, alpha-beta T cell differentiation
GO:0048488	0.340471	2.45627	0.413861	1	57	synaptic vesicle endocytosis
GO:0050432	0.340471	2.45627	0.413861	1	57	catecholamine secretion
GO:0036465	0.340471	2.45627	0.413861	1	57	synaptic vesicle recycling
GO:0042044	0.340471	2.45627	0.413861	1	57	fluid transport
GO:0001700	0.340471	2.45627	0.413861	1	57	embryonic development via the syncytial blastoderm
GO:0021884	0.340471	2.45627	0.413861	1	57	forebrain neuron development
GO:0032846	0.342635	1.67085	1.21254	2	167	positive regulation of homeostatic process
GO:0009582	0.342635	1.67085	1.21254	2	167	detection of abiotic stimulus
GO:0010638	0.344303	1.46345	2.07657	3	286	positive regulation of organelle organization
GO:0001841	0.345279	1.66066	1.2198	2	168	neural tube formation
GO:1903829	0.345279	1.66066	1.2198	2	168	positive regulation of cellular protein localization
GO:0030888	0.34528	2.413	0.421122	1	58	regulation of B cell proliferation
GO:0035710	0.34528	2.413	0.421122	1	58	CD4-positive, alpha-beta T cell activation
GO:0060333	0.34528	2.413	0.421122	1	58	interferon-gamma-mediated signaling pathway
GO:0042102	0.34528	2.413	0.421122	1	58	positive regulation of T cell proliferation
GO:0009611	0.347427	1.20656	7.58746	9	1045	response to wounding
GO:0003231	0.347921	1.6506	1.22706	2	169	cardiac ventricle development
GO:0016485	0.347921	1.6506	1.22706	2	169	protein processing
GO:0046661	0.347921	1.6506	1.22706	2	169	male sex differentiation
GO:0009056	0.348107	1.1592	12.3287	14	1698	catabolic process
GO:0002824	0.350054	2.37122	0.428383	1	59	positive regulation of adaptive immune response based on somatic recombination of immune receptors built from immunoglobulin superfamily domains
GO:0006900	0.350054	2.37122	0.428383	1	59	membrane budding
GO:0019226	0.350054	2.37122	0.428383	1	59	transmission of nerve impulse
GO:0007281	0.350765	1.3548	2.99142	4	412	germ cell development
GO:1901617	0.353193	1.63082	1.24158	2	171	organic hydroxy compound biosynthetic process
GO:0061351	0.353193	1.63082	1.24158	2	171	neural precursor cell proliferation
GO:0048871	0.354253	1.4375	2.11287	3	291	multicellular organismal homeostasis
GO:0003044	0.354794	2.33085	0.435644	1	60	regulation of systemic arterial blood pressure mediated by a chemical signal
GO:0050931	0.354794	2.33085	0.435644	1	60	pigment cell differentiation
GO:0021795	0.354794	2.33085	0.435644	1	60	cerebral cortex cell migration
GO:0046942	0.356242	1.43242	2.12013	3	292	carboxylic acid transport
GO:0046649	0.356714	1.29009	3.92805	5	541	lymphocyte activation
GO:0043409	0.358451	1.6115	1.25611	2	173	negative regulation of MAPK cascade
GO:0050880	0.358451	1.6115	1.25611	2	173	regulation of blood vessel size
GO:0034644	0.359499	2.29184	0.442904	1	61	cellular response to UV
GO:0002821	0.359499	2.29184	0.442904	1	61	positive regulation of adaptive immune response
GO:0048169	0.359499	2.29184	0.442904	1	61	regulation of long-term neuronal synaptic plasticity
GO:0000724	0.359499	2.29184	0.442904	1	61	double-strand break repair via homologous recombination
GO:0000725	0.359499	2.29184	0.442904	1	61	recombinational repair
GO:0007596	0.363471	1.24476	4.88647	6	673	blood coagulation
GO:0006956	0.36417	2.2541	0.450165	1	62	complement activation
GO:0048008	0.36417	2.2541	0.450165	1	62	platelet-derived growth factor receptor signaling pathway
GO:0040036	0.36417	2.2541	0.450165	1	62	regulation of fibroblast growth factor receptor signaling pathway
GO:0050871	0.36417	2.2541	0.450165	1	62	positive regulation of B cell activation
GO:0051279	0.36417	2.2541	0.450165	1	62	regulation of release of sequestered calcium ion into cytosol
GO:0001101	0.364187	1.41244	2.14917	3	296	response to acid chemical
GO:0000165	0.364243	1.2194	5.8231	7	802	MAPK cascade
GO:0007186	0.36478	1.2428	4.89373	6	674	G-protein coupled receptor signaling pathway
GO:0007159	0.367345	1.32138	3.06403	4	422	leukocyte cell-cell adhesion
GO:0002690	0.368808	2.21758	0.457426	1	63	positive regulation of leukocyte chemotaxis
GO:0045453	0.368808	2.21758	0.457426	1	63	bone resorption
GO:0051952	0.368808	2.21758	0.457426	1	63	regulation of amine transport
GO:0061383	0.368808	2.21758	0.457426	1	63	trabecula morphogenesis
GO:0001776	0.368808	2.21758	0.457426	1	63	leukocyte homeostasis
GO:0060271	0.368921	1.5742	1.28515	2	177	cilium morphogenesis
GO:1901701	0.369053	1.21292	5.85215	7	806	cellular response to oxygen-containing compound
GO:0030168	0.372119	1.39299	2.17822	3	300	platelet activation
GO:0050817	0.37264	1.23117	4.93729	6	680	coagulation
GO:0043388	0.373412	2.18222	0.464686	1	64	positive regulation of DNA binding
GO:0043299	0.373412	2.18222	0.464686	1	64	leukocyte degranulation
GO:0071887	0.373412	2.18222	0.464686	1	64	leukocyte apoptotic process
GO:0030593	0.373412	2.18222	0.464686	1	64	neutrophil chemotaxis
GO:0010883	0.373412	2.18222	0.464686	1	64	regulation of lipid storage
GO:0060350	0.373412	2.18222	0.464686	1	64	endochondral bone morphogenesis
GO:1990266	0.373412	2.18222	0.464686	1	64	neutrophil migration
GO:0016064	0.373412	2.18222	0.464686	1	64	immunoglobulin mediated immune response
GO:0050896	0.37358	1.09025	52.8944	55	7285	response to stimulus
GO:0007599	0.37395	1.22925	4.94455	6	681	hemostasis
GO:0034976	0.374132	1.55618	1.29967	2	179	response to endoplasmic reticulum stress
GO:0016331	0.376079	1.38347	2.19274	3	302	morphogenesis of embryonic epithelium
GO:0006906	0.377983	2.14796	0.471947	1	65	vesicle fusion
GO:0007595	0.377983	2.14796	0.471947	1	65	lactation
GO:0045214	0.377983	2.14796	0.471947	1	65	sarcomere organization
GO:0045582	0.377983	2.14796	0.471947	1	65	positive regulation of T cell differentiation
GO:0006096	0.377983	2.14796	0.471947	1	65	glycolytic process
GO:0071347	0.377983	2.14796	0.471947	1	65	cellular response to interleukin-1
GO:0006757	0.377983	2.14796	0.471947	1	65	ATP generation from ADP
GO:0003206	0.379325	1.53856	1.31419	2	181	cardiac chamber morphogenesis
GO:0035150	0.381916	1.5299	1.32145	2	182	regulation of tube size
GO:0002683	0.382009	1.36941	2.21452	3	305	negative regulation of immune system process
GO:1903827	0.382009	1.36941	2.21452	3	305	regulation of cellular protein localization
GO:0051130	0.382306	1.19541	5.93201	7	817	positive regulation of cellular component organization
GO:0034767	0.382521	2.11476	0.479208	1	66	positive regulation of ion transmembrane transport
GO:0006584	0.382521	2.11476	0.479208	1	66	catecholamine metabolic process
GO:0019724	0.382521	2.11476	0.479208	1	66	B cell mediated immunity
GO:0097164	0.382521	2.11476	0.479208	1	66	ammonium ion metabolic process
GO:0001525	0.385772	1.24177	4.07327	5	561	angiogenesis
GO:0007611	0.385957	1.3602	2.22904	3	307	learning or memory
GO:0034764	0.387026	2.08256	0.486469	1	67	positive regulation of transmembrane transport
GO:0043535	0.387026	2.08256	0.486469	1	67	regulation of blood vessel endothelial cell migration
GO:0072210	0.387026	2.08256	0.486469	1	67	metanephric nephron development
GO:0009712	0.387026	2.08256	0.486469	1	67	catechol-containing compound metabolic process
GO:0060603	0.387026	2.08256	0.486469	1	67	mammary gland duct morphogenesis
GO:0071346	0.387026	2.08256	0.486469	1	67	cellular response to interferon-gamma
GO:0030049	0.387026	2.08256	0.486469	1	67	muscle filament sliding
GO:0006813	0.387083	1.51286	1.33597	2	184	potassium ion transport
GO:0046883	0.387929	1.35564	2.2363	3	308	regulation of hormone secretion
GO:0098662	0.388875	1.28025	3.15842	4	435	inorganic cation transmembrane transport
GO:1901564	0.391338	1.1119	14.6376	16	2016	organonitrogen compound metabolic process
GO:0017158	0.391499	2.05133	0.493729	1	68	regulation of calcium ion-dependent exocytosis
GO:0035088	0.391499	2.05133	0.493729	1	68	establishment or maintenance of apical/basal cell polarity
GO:0050795	0.391499	2.05133	0.493729	1	68	regulation of behavior
GO:0019432	0.391499	2.05133	0.493729	1	68	triglyceride biosynthetic process
GO:1901616	0.391499	2.05133	0.493729	1	68	organic hydroxy compound catabolic process
GO:0061245	0.391499	2.05133	0.493729	1	68	establishment or maintenance of bipolar cell polarity
GO:0006476	0.391499	2.05133	0.493729	1	68	protein deacetylation
GO:0090174	0.391499	2.05133	0.493729	1	68	organelle membrane fusion
GO:0043900	0.391868	1.3466	2.25083	3	310	regulation of multi-organism process
GO:0002221	0.392232	1.49619	1.3505	2	186	pattern recognition receptor signaling pathway
GO:1904589	0.392232	1.49619	1.3505	2	186	regulation of protein import
GO:1900180	0.392232	1.49619	1.3505	2	186	regulation of protein localization to nucleus
GO:0042306	0.392232	1.49619	1.3505	2	186	regulation of protein import into nucleus
GO:0002758	0.394799	1.48799	1.35776	2	187	innate immune response-activating signal transduction
GO:0002684	0.394942	1.19929	5.06073	6	697	positive regulation of immune system process
GO:0006511	0.395485	1.26809	3.18746	4	439	ubiquitin-dependent protein catabolic process
GO:0098660	0.395485	1.26809	3.18746	4	439	inorganic ion transmembrane transport
GO:0023014	0.395584	1.17837	6.01188	7	828	signal transduction by protein phosphorylation
GO:0045926	0.395801	1.33768	2.26535	3	312	negative regulation of growth
GO:0050732	0.395939	2.02101	0.50099	1	69	negative regulation of peptidyl-tyrosine phosphorylation
GO:0033275	0.395939	2.02101	0.50099	1	69	actin-myosin filament sliding
GO:0042100	0.395939	2.02101	0.50099	1	69	B cell proliferation
GO:0046634	0.395939	2.02101	0.50099	1	69	regulation of alpha-beta T cell activation
GO:0021772	0.395939	2.02101	0.50099	1	69	olfactory bulb development
GO:0071702	0.396019	1.09922	17.6	19	2424	organic substance transport
GO:0098655	0.397136	1.26509	3.19472	4	440	cation transmembrane transport
GO:0002443	0.397361	1.47988	1.36502	2	188	leukocyte mediated immunity
GO:0002218	0.397361	1.47988	1.36502	2	188	activation of innate immune response
GO:0051604	0.397361	1.47988	1.36502	2	188	protein maturation
GO:0051047	0.397765	1.33327	2.27261	3	313	positive regulation of secretion
GO:0043408	0.39888	1.19383	5.08251	6	700	regulation of MAPK cascade
GO:0043270	0.399919	1.47186	1.37228	2	189	positive regulation of ion transport
GO:0002275	0.400347	1.99157	0.508251	1	70	myeloid cell activation involved in immune response
GO:0035601	0.400347	1.99157	0.508251	1	70	protein deacylation
GO:0072583	0.400347	1.99157	0.508251	1	70	clathrin-dependent endocytosis
GO:0098732	0.400347	1.99157	0.508251	1	70	macromolecule deacylation
GO:0006383	0.400347	1.99157	0.508251	1	70	transcription from RNA polymerase III promoter
GO:0021988	0.400347	1.99157	0.508251	1	70	olfactory lobe development
GO:0009119	0.401689	1.32452	2.28713	3	315	ribonucleoside metabolic process
GO:0006796	0.401993	1.08693	21.5716	23	2971	phosphate-containing compound metabolic process
GO:0072330	0.402472	1.46392	1.37954	2	190	monocarboxylic acid biosynthetic process
GO:0050770	0.402472	1.46392	1.37954	2	190	regulation of axonogenesis
GO:0015711	0.403648	1.32019	2.29439	3	316	organic anion transport
GO:0051148	0.404724	1.96297	0.515512	1	71	negative regulation of muscle cell differentiation
GO:0008038	0.404724	1.96297	0.515512	1	71	neuron recognition
GO:0015837	0.404724	1.96297	0.515512	1	71	amine transport
GO:0009267	0.404724	1.96297	0.515512	1	71	cellular response to starvation
GO:0006304	0.404724	1.96297	0.515512	1	71	DNA modification
GO:1903510	0.404724	1.96297	0.515512	1	71	mucopolysaccharide metabolic process
GO:0051224	0.405019	1.45606	1.3868	2	191	negative regulation of protein transport
GO:0019941	0.405382	1.25027	3.23102	4	445	modification-dependent protein catabolic process
GO:0006886	0.405582	1.15165	7.02838	8	968	intracellular protein transport
GO:0032386	0.405606	1.31588	2.30165	3	317	regulation of intracellular transport
GO:0006520	0.407562	1.31161	2.30891	3	318	cellular amino acid metabolic process
GO:0010565	0.407562	1.44829	1.39406	2	192	regulation of cellular ketone metabolic process
GO:0071621	0.409069	1.93518	0.522772	1	72	granulocyte chemotaxis
GO:0002698	0.409069	1.93518	0.522772	1	72	negative regulation of immune effector process
GO:0048566	0.409069	1.93518	0.522772	1	72	embryonic digestive tract development
GO:0050688	0.409069	1.93518	0.522772	1	72	regulation of defense response to virus
GO:0009451	0.409069	1.93518	0.522772	1	72	RNA modification
GO:0006793	0.409619	1.08176	21.6515	23	2982	phosphorus metabolic process
GO:0044706	0.410099	1.4406	1.40132	2	193	multi-multicellular organism process
GO:1903533	0.410099	1.4406	1.40132	2	193	regulation of protein targeting
GO:0043632	0.41032	1.24154	3.25281	4	448	modification-dependent macromolecule catabolic process
GO:0030707	0.413382	1.90816	0.530033	1	73	ovarian follicle cell development
GO:0050764	0.413382	1.90816	0.530033	1	73	regulation of phagocytosis
GO:0051289	0.413382	1.90816	0.530033	1	73	protein homotetramerization
GO:0010595	0.413382	1.90816	0.530033	1	73	positive regulation of endothelial cell migration
GO:0042542	0.413382	1.90816	0.530033	1	73	response to hydrogen peroxide
GO:0006165	0.413382	1.90816	0.530033	1	73	nucleoside diphosphate phosphorylation
GO:0051235	0.417313	1.29062	2.34521	3	323	maintenance of location
GO:0032147	0.417313	1.29062	2.34521	3	323	activation of protein kinase activity
GO:0050771	0.417664	1.88188	0.537294	1	74	negative regulation of axonogenesis
GO:0048661	0.417664	1.88188	0.537294	1	74	positive regulation of smooth muscle cell proliferation
GO:0097530	0.417664	1.88188	0.537294	1	74	granulocyte migration
GO:0046460	0.417664	1.88188	0.537294	1	74	neutral lipid biosynthetic process
GO:0046463	0.417664	1.88188	0.537294	1	74	acylglycerol biosynthetic process
GO:1903169	0.417664	1.88188	0.537294	1	74	regulation of calcium ion transmembrane transport
GO:0006814	0.420197	1.41063	1.43036	2	197	sodium ion transport
GO:0030316	0.421915	1.85632	0.544554	1	75	osteoclast differentiation
GO:0043271	0.421915	1.85632	0.544554	1	75	negative regulation of ion transport
GO:0007602	0.421915	1.85632	0.544554	1	75	phototransduction
GO:0032680	0.421915	1.85632	0.544554	1	75	regulation of tumor necrosis factor production
GO:0032640	0.421915	1.85632	0.544554	1	75	tumor necrosis factor production
GO:0046031	0.421915	1.85632	0.544554	1	75	ADP metabolic process
GO:0046889	0.421915	1.85632	0.544554	1	75	positive regulation of lipid biosynthetic process
GO:1903555	0.421915	1.85632	0.544554	1	75	regulation of tumor necrosis factor superfamily cytokine production
GO:0002376	0.424403	1.0857	14.9353	16	2057	immune system process
GO:0050890	0.425078	1.27431	2.37426	3	327	cognition
GO:1904950	0.425213	1.3961	1.44488	2	199	negative regulation of establishment of protein localization
GO:0044242	0.425213	1.3961	1.44488	2	199	cellular lipid catabolic process
GO:0002822	0.426136	1.83143	0.551815	1	76	regulation of adaptive immune response based on somatic recombination of immune receptors built from immunoglobulin superfamily domains
GO:0032434	0.426136	1.83143	0.551815	1	76	regulation of proteasomal ubiquitin-dependent protein catabolic process
GO:0045621	0.426136	1.83143	0.551815	1	76	positive regulation of lymphocyte differentiation
GO:0032963	0.426136	1.83143	0.551815	1	76	collagen metabolic process
GO:0009142	0.426136	1.83143	0.551815	1	76	nucleoside triphosphate biosynthetic process
GO:0071396	0.426723	1.21326	3.32541	4	458	cellular response to lipid
GO:0006690	0.430326	1.8072	0.559076	1	77	icosanoid metabolic process
GO:0071706	0.430326	1.8072	0.559076	1	77	tumor necrosis factor superfamily cytokine production
GO:0014047	0.430326	1.8072	0.559076	1	77	glutamate secretion
GO:0051298	0.430326	1.8072	0.559076	1	77	centrosome duplication
GO:0032479	0.430326	1.8072	0.559076	1	77	regulation of type I interferon production
GO:0006606	0.430879	1.26233	2.39604	3	330	protein import into nucleus
GO:0044744	0.430879	1.26233	2.39604	3	330	protein targeting to nucleus
GO:1902593	0.430879	1.26233	2.39604	3	330	single-organism nuclear import
GO:0008016	0.432696	1.37485	1.46667	2	202	regulation of heart contraction
GO:0043967	0.434486	1.78359	0.566337	1	78	histone H4 acetylation
GO:0010522	0.434486	1.78359	0.566337	1	78	regulation of calcium ion transport into cytosol
GO:0001938	0.434486	1.78359	0.566337	1	78	positive regulation of endothelial cell proliferation
GO:0016032	0.436452	1.16508	4.32739	5	596	viral process
GO:0090068	0.437656	1.36103	1.48119	2	204	positive regulation of cell cycle process
GO:0002521	0.438142	1.1942	3.37624	4	465	leukocyte differentiation
GO:1901606	0.438615	1.7606	0.573597	1	79	alpha-amino acid catabolic process
GO:0032606	0.438615	1.7606	0.573597	1	79	type I interferon production
GO:0009179	0.438615	1.7606	0.573597	1	79	purine ribonucleoside diphosphate metabolic process
GO:0009135	0.438615	1.7606	0.573597	1	79	purine nucleoside diphosphate metabolic process
GO:0016525	0.438615	1.7606	0.573597	1	79	negative regulation of angiogenesis
GO:0051603	0.439768	1.19152	3.3835	4	466	proteolysis involved in cellular protein catabolic process
GO:0002573	0.440128	1.35422	1.48845	2	205	myeloid leukocyte differentiation
GO:0051170	0.440503	1.24285	2.43234	3	335	nuclear import
GO:0032879	0.442229	1.07206	15.095	16	2079	regulation of localization
GO:0016050	0.442593	1.34748	1.49571	2	206	vesicle organization
GO:0090279	0.442715	1.73818	0.580858	1	80	regulation of calcium ion import
GO:0002688	0.442715	1.73818	0.580858	1	80	regulation of leukocyte chemotaxis
GO:0030516	0.442715	1.73818	0.580858	1	80	regulation of axon extension
GO:0050728	0.442715	1.73818	0.580858	1	80	negative regulation of inflammatory response
GO:0009064	0.442715	1.73818	0.580858	1	80	glutamine family amino acid metabolic process
GO:0046148	0.442715	1.73818	0.580858	1	80	pigment biosynthetic process
GO:0033559	0.442715	1.73818	0.580858	1	80	unsaturated fatty acid metabolic process
GO:0071482	0.442715	1.73818	0.580858	1	80	cellular response to light stimulus
GO:0030178	0.445053	1.34081	1.50297	2	207	negative regulation of Wnt signaling pathway
GO:0003205	0.445053	1.34081	1.50297	2	207	cardiac chamber development
GO:1902105	0.445053	1.34081	1.50297	2	207	regulation of leukocyte differentiation
GO:0001838	0.445053	1.34081	1.50297	2	207	embryonic epithelial tube formation
GO:0007267	0.446104	1.07457	13.1637	14	1813	cell-cell signaling
GO:0055082	0.446506	1.15082	4.37822	5	603	cellular chemical homeostasis
GO:0045860	0.446506	1.15082	4.37822	5	603	positive regulation of protein kinase activity
GO:0071158	0.446785	1.71633	0.588119	1	81	positive regulation of cell cycle arrest
GO:0022029	0.446785	1.71633	0.588119	1	81	telencephalon cell migration
GO:0002819	0.446785	1.71633	0.588119	1	81	regulation of adaptive immune response
GO:0007202	0.446785	1.71633	0.588119	1	81	activation of phospholipase C activity
GO:0003018	0.447507	1.3342	1.51023	2	208	vascular process in circulatory system
GO:0044764	0.447939	1.14881	4.38548	5	604	multi-organism cellular process
GO:0046651	0.449955	1.32766	1.51749	2	209	lymphocyte proliferation
GO:0043200	0.450826	1.69501	0.59538	1	82	response to amino acid
GO:0002687	0.450826	1.69501	0.59538	1	82	positive regulation of leukocyte migration
GO:0050772	0.450826	1.69501	0.59538	1	82	positive regulation of axonogenesis
GO:0034341	0.450826	1.69501	0.59538	1	82	response to interferon-gamma
GO:0006875	0.451117	1.17311	3.43432	4	473	cellular metal ion homeostasis
GO:0051704	0.45115	1.06535	15.1749	16	2090	multi-organism process
GO:0032844	0.451972	1.22023	2.47591	3	341	regulation of homeostatic process
GO:0008104	0.452174	1.06248	16.1696	17	2227	protein localization
GO:0051641	0.452964	1.0619	16.1769	17	2228	cellular localization
GO:0032943	0.454833	1.31475	1.53201	2	211	mononuclear cell proliferation
GO:0048010	0.454838	1.67422	0.60264	1	83	vascular endothelial growth factor receptor signaling pathway
GO:1904590	0.454838	1.67422	0.60264	1	83	negative regulation of protein import
GO:1900181	0.454838	1.67422	0.60264	1	83	negative regulation of protein localization to nucleus
GO:0007218	0.454838	1.67422	0.60264	1	83	neuropeptide signaling pathway
GO:0048844	0.454838	1.67422	0.60264	1	83	artery morphogenesis
GO:0051785	0.454838	1.67422	0.60264	1	83	positive regulation of nuclear division
GO:1901879	0.454838	1.67422	0.60264	1	83	regulation of protein depolymerization
GO:0042308	0.454838	1.67422	0.60264	1	83	negative regulation of protein import into nucleus
GO:0001755	0.454838	1.67422	0.60264	1	83	neural crest cell migration
GO:0046939	0.454838	1.67422	0.60264	1	83	nucleotide phosphorylation
GO:0006094	0.454838	1.67422	0.60264	1	83	gluconeogenesis
GO:0021983	0.454838	1.67422	0.60264	1	83	pituitary gland development
GO:0007018	0.457263	1.30839	1.53927	2	212	microtubule-based movement
GO:0072175	0.457263	1.30839	1.53927	2	212	epithelial tube formation
GO:0043901	0.45882	1.65392	0.609901	1	84	negative regulation of multi-organism process
GO:0048259	0.45882	1.65392	0.609901	1	84	regulation of receptor-mediated endocytosis
GO:0050805	0.45882	1.65392	0.609901	1	84	negative regulation of synaptic transmission
GO:0009185	0.45882	1.65392	0.609901	1	84	ribonucleoside diphosphate metabolic process
GO:1902807	0.45882	1.65392	0.609901	1	84	negative regulation of cell cycle G1/S phase transition
GO:2000177	0.45882	1.65392	0.609901	1	84	regulation of neural precursor cell proliferation
GO:2000134	0.45882	1.65392	0.609901	1	84	negative regulation of G1/S transition of mitotic cell cycle
GO:0030217	0.459687	1.3021	1.54653	2	213	T cell differentiation
GO:0045089	0.459687	1.3021	1.54653	2	213	positive regulation of innate immune response
GO:0002444	0.462774	1.63411	0.617162	1	85	myeloid leukocyte mediated immunity
GO:1902106	0.462774	1.63411	0.617162	1	85	negative regulation of leukocyte differentiation
GO:0009259	0.464	1.15273	3.49241	4	481	ribonucleotide metabolic process
GO:0046907	0.466502	1.06823	10.3756	11	1429	intracellular transport
GO:0006812	0.466596	1.09427	6.44026	7	887	cation transport
GO:0071897	0.466699	1.61477	0.624422	1	86	DNA biosynthetic process
GO:0050777	0.466699	1.61477	0.624422	1	86	negative regulation of immune response
GO:0051928	0.466699	1.61477	0.624422	1	86	positive regulation of calcium ion transport
GO:0001678	0.466699	1.61477	0.624422	1	86	cellular glucose homeostasis
GO:0034130	0.466699	1.61477	0.624422	1	86	toll-like receptor 1 signaling pathway
GO:0006163	0.467206	1.14774	3.50693	4	483	purine nucleotide metabolic process
GO:0043434	0.468806	1.14526	3.51419	4	484	response to peptide hormone
GO:0043269	0.468806	1.14526	3.51419	4	484	regulation of ion transport
GO:0016197	0.469319	1.27749	1.57558	2	217	endosomal transport
GO:0044257	0.470405	1.14279	3.52145	4	485	cellular protein catabolic process
GO:0045638	0.470596	1.59587	0.631683	1	87	negative regulation of myeloid cell differentiation
GO:0009168	0.470596	1.59587	0.631683	1	87	purine ribonucleoside monophosphate biosynthetic process
GO:0009127	0.470596	1.59587	0.631683	1	87	purine nucleoside monophosphate biosynthetic process
GO:0000186	0.470596	1.59587	0.631683	1	87	activation of MAPKK activity
GO:0002040	0.470596	1.59587	0.631683	1	87	sprouting angiogenesis
GO:0030534	0.471712	1.27148	1.58284	2	218	adult behavior
GO:0006310	0.471712	1.27148	1.58284	2	218	DNA recombination
GO:0044281	0.4735	1.04715	16.3657	17	2254	small molecule metabolic process
GO:0030308	0.474098	1.26552	1.5901	2	219	negative regulation of cell growth
GO:0015850	0.474098	1.26552	1.5901	2	219	organic hydroxy compound transport
GO:0070661	0.474098	1.26552	1.5901	2	219	leukocyte proliferation
GO:0051304	0.474464	1.57741	0.638944	1	88	chromosome separation
GO:0042990	0.474464	1.57741	0.638944	1	88	regulation of transcription factor import into nucleus
GO:0021885	0.474464	1.57741	0.638944	1	88	forebrain cell migration
GO:2000181	0.474464	1.57741	0.638944	1	88	negative regulation of blood vessel morphogenesis
GO:0022604	0.476782	1.13302	3.5505	4	489	regulation of cell morphogenesis
GO:0031018	0.478305	1.55937	0.646205	1	89	endocrine pancreas development
GO:0019319	0.478305	1.55937	0.646205	1	89	hexose biosynthetic process
GO:0010863	0.478305	1.55937	0.646205	1	89	positive regulation of phospholipase C activity
GO:0072073	0.478851	1.25378	1.60462	2	221	kidney epithelium development
GO:0006874	0.480221	1.16705	2.58482	3	356	cellular calcium ion homeostasis
GO:0030879	0.481218	1.24799	1.61188	2	222	mammary gland development
GO:0006635	0.482118	1.54173	0.653465	1	90	fatty acid beta-oxidation
GO:0048168	0.482118	1.54173	0.653465	1	90	regulation of neuronal synaptic plasticity
GO:0000279	0.482118	1.54173	0.653465	1	90	M phase
GO:0061136	0.482118	1.54173	0.653465	1	90	regulation of proteasomal protein catabolic process
GO:0046823	0.482118	1.54173	0.653465	1	90	negative regulation of nucleocytoplasmic transport
GO:0030336	0.483578	1.24224	1.61914	2	223	negative regulation of cell migration
GO:0009416	0.483938	1.1603	2.59934	3	358	response to light stimulus
GO:0050864	0.485903	1.52449	0.660726	1	91	regulation of B cell activation
GO:0061387	0.485903	1.52449	0.660726	1	91	regulation of extent of cell growth
GO:0042129	0.485903	1.52449	0.660726	1	91	regulation of T cell proliferation
GO:0001894	0.485932	1.23656	1.6264	2	224	tissue homeostasis
GO:0090066	0.486296	1.11866	3.59406	4	495	regulation of anatomical structure size
GO:1901652	0.487875	1.1163	3.60132	4	496	response to peptide
GO:0060560	0.488279	1.23092	1.63366	2	225	developmental growth involved in morphogenesis
GO:0030001	0.488547	1.08003	5.5835	6	769	metal ion transport
GO:0019693	0.489453	1.11395	3.60858	4	497	ribose phosphate metabolic process
GO:0035637	0.489661	1.50763	0.667987	1	92	multicellular organismal signaling
GO:0031623	0.489661	1.50763	0.667987	1	92	receptor internalization
GO:1900274	0.489661	1.50763	0.667987	1	92	regulation of phospholipase C activity
GO:0050709	0.489661	1.50763	0.667987	1	92	negative regulation of protein secretion
GO:0060443	0.489661	1.50763	0.667987	1	92	mammary gland morphogenesis
GO:0046849	0.489661	1.50763	0.667987	1	92	bone remodeling
GO:0001658	0.489661	1.50763	0.667987	1	92	branching involved in ureteric bud morphogenesis
GO:0042991	0.489661	1.50763	0.667987	1	92	transcription factor import into nucleus
GO:0033674	0.491864	1.08967	4.61056	5	635	positive regulation of kinase activity
GO:0030003	0.492602	1.10928	3.6231	4	499	cellular cation homeostasis
GO:2000146	0.492954	1.21979	1.64818	2	227	negative regulation of cell motility
GO:0010876	0.493176	1.14375	2.63564	3	363	lipid localization
GO:0043244	0.493391	1.49113	0.675248	1	93	regulation of protein complex disassembly
GO:0002285	0.493391	1.49113	0.675248	1	93	lymphocyte activation involved in immune response
GO:0002755	0.493391	1.49113	0.675248	1	93	MyD88-dependent toll-like receptor signaling pathway
GO:0007585	0.493391	1.49113	0.675248	1	93	respiratory gaseous exchange
GO:0051963	0.493391	1.49113	0.675248	1	93	regulation of synapse assembly
GO:0009583	0.493391	1.49113	0.675248	1	93	detection of light stimulus
GO:0006289	0.493391	1.49113	0.675248	1	93	nucleotide-excision repair
GO:0031589	0.495015	1.1405	2.6429	3	364	cell-substrate adhesion
GO:0042060	0.49506	1.0632	6.61452	7	911	wound healing
GO:0006865	0.497095	1.47498	0.682508	1	94	amino acid transport
GO:0048284	0.497095	1.47498	0.682508	1	94	organelle fusion
GO:0045580	0.497095	1.47498	0.682508	1	94	regulation of T cell differentiation
GO:0070252	0.497095	1.47498	0.682508	1	94	actin-mediated cell contraction
GO:0045087	0.49731	1.10235	3.64488	4	502	innate immune response
GO:0046822	0.499917	1.20347	1.66997	2	230	regulation of nucleocytoplasmic transport
GO:1904591	0.500772	1.45918	0.689769	1	95	positive regulation of protein import
GO:1900182	0.500772	1.45918	0.689769	1	95	positive regulation of protein localization to nucleus
GO:0046364	0.500772	1.45918	0.689769	1	95	monosaccharide biosynthetic process
GO:0016482	0.500772	1.45918	0.689769	1	95	cytosolic transport
GO:0042307	0.500772	1.45918	0.689769	1	95	positive regulation of protein import into nucleus
GO:0006090	0.500772	1.45918	0.689769	1	95	pyruvate metabolic process
GO:0090317	0.500772	1.45918	0.689769	1	95	negative regulation of intracellular protein transport
GO:0043410	0.503561	1.09323	3.67393	4	506	positive regulation of MAPK cascade
GO:0007548	0.504157	1.12449	2.67921	3	369	sex differentiation
GO:0001959	0.504422	1.44372	0.69703	1	96	regulation of cytokine-mediated signaling pathway
GO:0035270	0.504525	1.19283	1.68449	2	232	endocrine system development
GO:0051251	0.504525	1.19283	1.68449	2	232	positive regulation of lymphocyte activation
GO:0055074	0.505976	1.12134	2.68647	3	370	calcium ion homeostasis
GO:0003007	0.505976	1.12134	2.68647	3	370	heart morphogenesis
GO:0035148	0.506819	1.18758	1.69175	2	233	tube formation
GO:0034504	0.507791	1.11821	2.69373	3	371	protein localization to nucleus
GO:0072503	0.507791	1.11821	2.69373	3	371	cellular divalent inorganic cation homeostasis
GO:0030203	0.508046	1.42857	0.70429	1	97	glycosaminoglycan metabolic process
GO:0040014	0.508046	1.42857	0.70429	1	97	regulation of multicellular organism growth
GO:1901343	0.508046	1.42857	0.70429	1	97	negative regulation of vasculature development
GO:0045445	0.508046	1.42857	0.70429	1	97	myoblast differentiation
GO:0008063	0.508046	1.42857	0.70429	1	97	Toll signaling pathway
GO:0010771	0.508046	1.42857	0.70429	1	97	negative regulation of cell morphogenesis involved in differentiation
GO:0032507	0.508046	1.42857	0.70429	1	97	maintenance of protein location in cell
GO:0034134	0.508046	1.42857	0.70429	1	97	toll-like receptor 2 signaling pathway
GO:0042221	0.50876	1.01672	27.6706	28	3811	response to chemical
GO:0009167	0.509106	1.18237	1.69901	2	234	purine ribonucleoside monophosphate metabolic process
GO:1902532	0.509603	1.11509	2.70099	3	372	negative regulation of intracellular signal transduction
GO:0035335	0.511643	1.41374	0.711551	1	98	peptidyl-tyrosine dephosphorylation
GO:0042594	0.511643	1.41374	0.711551	1	98	response to starvation
GO:0009126	0.51366	1.17209	1.71353	2	236	purine nucleoside monophosphate metabolic process
GO:0044699	0.514539	1.03377	81.5307	82	11229	single-organism process
GO:0044801	0.515215	1.39921	0.718812	1	99	single-organism membrane fusion
GO:0060840	0.515215	1.39921	0.718812	1	99	artery development
GO:0006353	0.515215	1.39921	0.718812	1	99	DNA-templated transcription, termination
GO:0006810	0.516538	1.01167	31.7512	32	4373	transport
GO:0072521	0.517504	1.07323	3.73927	4	515	purine-containing compound metabolic process
GO:0009141	0.518187	1.16198	1.72805	2	238	nucleoside triphosphate metabolic process
GO:0006637	0.51876	1.38497	0.726073	1	100	acyl-CoA metabolic process
GO:0035383	0.51876	1.38497	0.726073	1	100	thioester metabolic process
GO:1903524	0.51876	1.38497	0.726073	1	100	positive regulation of blood circulation
GO:1901575	0.519613	1.021	11.7842	12	1623	organic substance catabolic process
GO:0033157	0.520439	1.15699	1.73531	2	239	regulation of intracellular protein transport
GO:0006112	0.520439	1.15699	1.73531	2	239	energy reserve metabolic process
GO:0002703	0.52228	1.37102	0.733333	1	101	regulation of leukocyte mediated immunity
GO:0051705	0.52228	1.37102	0.733333	1	101	multi-organism behavior
GO:0060675	0.52228	1.37102	0.733333	1	101	ureteric bud morphogenesis
GO:0006898	0.522685	1.15204	1.74257	2	240	receptor-mediated endocytosis
GO:0007034	0.522685	1.15204	1.74257	2	240	vacuolar transport
GO:0008543	0.522685	1.15204	1.74257	2	240	fibroblast growth factor receptor signaling pathway
GO:0006873	0.523644	1.06457	3.76832	4	519	cellular ion homeostasis
GO:1904062	0.525775	1.35734	0.740594	1	102	regulation of cation transmembrane transport
GO:0007215	0.525775	1.35734	0.740594	1	102	glutamate receptor signaling pathway
GO:0046129	0.525775	1.35734	0.740594	1	102	purine ribonucleoside biosynthetic process
GO:0042451	0.525775	1.35734	0.740594	1	102	purine nucleoside biosynthetic process
GO:0007605	0.527157	1.14227	1.7571	2	242	sensory perception of sound
GO:0006970	0.529244	1.34394	0.747855	1	103	response to osmotic stress
GO:0051261	0.529244	1.34394	0.747855	1	103	protein depolymerization
GO:0060759	0.529244	1.34394	0.747855	1	103	regulation of response to cytokine stimulus
GO:0021879	0.529244	1.34394	0.747855	1	103	forebrain neuron differentiation
GO:0043407	0.532688	1.33079	0.755116	1	104	negative regulation of MAP kinase activity
GO:0007098	0.532688	1.33079	0.755116	1	104	centrosome cycle
GO:0072171	0.532688	1.33079	0.755116	1	104	mesonephric tubule morphogenesis
GO:0019751	0.532688	1.33079	0.755116	1	104	polyol metabolic process
GO:0032941	0.532688	1.33079	0.755116	1	104	secretion by tissue
GO:0061025	0.532688	1.33079	0.755116	1	104	membrane fusion
GO:0042440	0.532688	1.33079	0.755116	1	104	pigment metabolic process
GO:0033555	0.532688	1.33079	0.755116	1	104	multicellular organismal response to stress
GO:0010518	0.536107	1.3179	0.762376	1	105	positive regulation of phospholipase activity
GO:0019915	0.536107	1.3179	0.762376	1	105	lipid storage
GO:0042110	0.536364	1.07031	2.8099	3	387	T cell activation
GO:0070489	0.536364	1.07031	2.8099	3	387	T cell aggregation
GO:0051271	0.538212	1.11854	1.7934	2	247	negative regulation of cellular component movement
GO:0002761	0.539501	1.30525	0.769637	1	106	regulation of myeloid leukocyte differentiation
GO:0031669	0.539501	1.30525	0.769637	1	106	cellular response to nutrient levels
GO:0048814	0.539501	1.30525	0.769637	1	106	regulation of dendrite morphogenesis
GO:0048640	0.539501	1.30525	0.769637	1	106	negative regulation of developmental growth
GO:0045185	0.539501	1.30525	0.769637	1	106	maintenance of protein location
GO:0048729	0.540842	1.01188	7.91419	8	1090	tissue morphogenesis
GO:0051240	0.541239	1.00677	9.93993	10	1369	positive regulation of multicellular organismal process
GO:0048285	0.541274	1.02789	4.87195	5	671	organelle fission
GO:0071593	0.541619	1.06177	2.83168	3	390	lymphocyte aggregation
GO:0072507	0.541619	1.06177	2.83168	3	390	divalent inorganic cation homeostasis
GO:0072593	0.542585	1.10931	1.80792	2	249	reactive oxygen species metabolic process
GO:0071156	0.542871	1.29284	0.776898	1	107	regulation of cell cycle arrest
GO:0006892	0.542871	1.29284	0.776898	1	107	post-Golgi vesicle-mediated transport
GO:0050852	0.542871	1.29284	0.776898	1	107	T cell receptor signaling pathway
GO:0032387	0.542871	1.29284	0.776898	1	107	negative regulation of intracellular transport
GO:0008306	0.542871	1.29284	0.776898	1	107	associative learning
GO:0060349	0.542871	1.29284	0.776898	1	107	bone morphogenesis
GO:0061371	0.542871	1.29284	0.776898	1	107	determination of heart left/right asymmetry
GO:0046887	0.542871	1.29284	0.776898	1	107	positive regulation of hormone secretion
GO:0046916	0.542871	1.29284	0.776898	1	107	cellular transition metal ion homeostasis
GO:0030239	0.546216	1.28066	0.784158	1	108	myofibril assembly
GO:0002831	0.546216	1.28066	0.784158	1	108	regulation of response to biotic stimulus
GO:0010770	0.546216	1.28066	0.784158	1	108	positive regulation of cell morphogenesis involved in differentiation
GO:0006333	0.546216	1.28066	0.784158	1	108	chromatin assembly or disassembly
GO:0002696	0.54693	1.10024	1.82244	2	251	positive regulation of leukocyte activation
GO:0019233	0.549537	1.26871	0.791419	1	109	sensory perception of pain
GO:0055065	0.552302	1.02519	3.90627	4	538	metal ion homeostasis
GO:0002695	0.552835	1.25697	0.79868	1	110	negative regulation of leukocyte activation
GO:0018279	0.552835	1.25697	0.79868	1	110	protein N-linked glycosylation via asparagine
GO:0003143	0.552835	1.25697	0.79868	1	110	embryonic heart tube morphogenesis
GO:0009408	0.552835	1.25697	0.79868	1	110	response to heat
GO:0050796	0.553394	1.08689	1.84422	2	254	regulation of insulin secretion
GO:0042180	0.553394	1.08689	1.84422	2	254	cellular ketone metabolic process
GO:0051656	0.553749	1.04235	2.88251	3	397	establishment of organelle localization
GO:0002697	0.555534	1.08251	1.85149	2	255	regulation of immune effector process
GO:0044419	0.555859	1.00438	5.97558	6	823	interspecies interaction between organisms
GO:0033993	0.555859	1.00438	5.97558	6	823	response to lipid
GO:0018196	0.556108	1.24545	0.805941	1	111	peptidyl-asparagine modification
GO:0006364	0.556108	1.24545	0.805941	1	111	rRNA processing
GO:0071900	0.556747	1.01923	3.92805	4	541	regulation of protein serine/threonine kinase activity
GO:0070486	0.55718	1.03693	2.89703	3	399	leukocyte aggregation
GO:0043405	0.55889	1.03424	2.90429	3	400	regulation of MAP kinase activity
GO:0071248	0.559357	1.23414	0.813201	1	112	cellular response to metal ion
GO:1904029	0.559357	1.23414	0.813201	1	112	regulation of cyclin-dependent protein kinase activity
GO:0006919	0.559357	1.23414	0.813201	1	112	activation of cysteine-type endopeptidase activity involved in apoptotic process
GO:0031348	0.559357	1.23414	0.813201	1	112	negative regulation of defense response
GO:0000079	0.559357	1.23414	0.813201	1	112	regulation of cyclin-dependent protein serine/threonine kinase activity
GO:1903828	0.559357	1.23414	0.813201	1	112	negative regulation of cellular protein localization
GO:0048738	0.559793	1.07386	1.86601	2	257	cardiac muscle tissue development
GO:0060047	0.561912	1.06959	1.87327	2	258	heart contraction
GO:0006164	0.561912	1.06959	1.87327	2	258	purine nucleotide biosynthetic process
GO:0072078	0.562583	1.22303	0.820462	1	113	nephron tubule morphogenesis
GO:0010634	0.562583	1.22303	0.820462	1	113	positive regulation of epithelial cell migration
GO:0009566	0.562583	1.22303	0.820462	1	113	fertilization
GO:0007156	0.565786	1.21212	0.827723	1	114	homophilic cell adhesion via plasma membrane adhesion molecules
GO:0051101	0.565786	1.21212	0.827723	1	114	regulation of DNA binding
GO:0060193	0.565786	1.21212	0.827723	1	114	positive regulation of lipase activity
GO:1902107	0.565786	1.21212	0.827723	1	114	positive regulation of leukocyte differentiation
GO:1902806	0.565786	1.21212	0.827723	1	114	regulation of cell cycle G1/S phase transition
GO:2000045	0.565786	1.21212	0.827723	1	114	regulation of G1/S transition of mitotic cell cycle
GO:0003015	0.566128	1.06114	1.88779	2	260	heart process
GO:0006091	0.567028	1.00557	3.97888	4	548	generation of precursor metabolites and energy
GO:0022602	0.568965	1.2014	0.834983	1	115	ovulation cycle process
GO:0050867	0.570315	1.05282	1.90231	2	262	positive regulation of cell activation
GO:0051234	0.570559	0.982405	32.3828	32	4460	establishment of localization
GO:0006835	0.572121	1.19086	0.842244	1	116	dicarboxylic acid transport
GO:0034142	0.572121	1.19086	0.842244	1	116	toll-like receptor 4 signaling pathway
GO:0048511	0.572398	1.0487	1.90957	2	263	rhythmic process
GO:0051222	0.572398	1.0487	1.90957	2	263	positive regulation of protein transport
GO:0007017	0.572994	0.990287	5.0462	5	695	microtubule-based process
GO:0072088	0.575254	1.18051	0.849505	1	117	nephron epithelium morphogenesis
GO:0010594	0.575254	1.18051	0.849505	1	117	regulation of endothelial cell migration
GO:0090100	0.575254	1.18051	0.849505	1	117	positive regulation of transmembrane receptor protein serine/threonine kinase signaling pathway
GO:0002449	0.578365	1.17033	0.856766	1	118	lymphocyte mediated immunity
GO:0003158	0.578365	1.17033	0.856766	1	118	endothelium development
GO:0010517	0.578365	1.17033	0.856766	1	118	regulation of phospholipase activity
GO:0021872	0.578365	1.17033	0.856766	1	118	forebrain generation of neurons
GO:0007610	0.579796	0.978841	6.12079	6	843	behavior
GO:0045088	0.580657	1.03256	1.93861	2	267	regulation of innate immune response
GO:0002699	0.581453	1.16033	0.864026	1	119	positive regulation of immune effector process
GO:0051651	0.581453	1.16033	0.864026	1	119	maintenance of location in cell
GO:0006487	0.581453	1.16033	0.864026	1	119	protein N-linked glycosylation
GO:0022603	0.58396	0.972704	7.18086	7	989	regulation of anatomical structure morphogenesis
GO:0001936	0.584519	1.15049	0.871287	1	120	regulation of endothelial cell proliferation
GO:0009260	0.584743	1.02467	1.95314	2	269	ribonucleotide biosynthetic process
GO:0072522	0.586775	1.02077	1.9604	2	270	purine-containing compound biosynthetic process
GO:0002685	0.587562	1.14082	0.878548	1	121	regulation of leukocyte migration
GO:0042698	0.587562	1.14082	0.878548	1	121	ovulation cycle
GO:0071478	0.587562	1.14082	0.878548	1	121	cellular response to radiation
GO:0006820	0.588995	0.988027	3.03498	3	418	anion transport
GO:0001822	0.588995	0.988027	3.03498	3	418	kidney development
GO:0071241	0.590584	1.1313	0.885809	1	122	cellular response to inorganic substance
GO:0006911	0.590584	1.1313	0.885809	1	122	phagocytosis, engulfment
GO:0048675	0.590584	1.1313	0.885809	1	122	axon extension
GO:0008037	0.590584	1.1313	0.885809	1	122	cell recognition
GO:0045931	0.590584	1.1313	0.885809	1	122	positive regulation of mitotic cell cycle
GO:1990138	0.590584	1.1313	0.885809	1	122	neuron projection extension
GO:0016072	0.590584	1.1313	0.885809	1	122	rRNA metabolic process
GO:0046824	0.590584	1.1313	0.885809	1	122	positive regulation of nucleocytoplasmic transport
GO:0099024	0.590584	1.1313	0.885809	1	122	plasma membrane invagination
GO:0021987	0.590584	1.1313	0.885809	1	122	cerebral cortex development
GO:0045596	0.59098	0.969536	5.14785	5	709	negative regulation of cell differentiation
GO:0050954	0.592828	1.00924	1.98218	2	273	sensory perception of mechanical stimulus
GO:0048514	0.593517	0.966639	5.16238	5	711	blood vessel morphogenesis
GO:0048749	0.593583	1.12195	0.893069	1	123	compound eye development
GO:0045619	0.593583	1.12195	0.893069	1	123	regulation of lymphocyte differentiation
GO:0046390	0.594832	1.00546	1.98944	2	274	ribose phosphate biosynthetic process
GO:0007155	0.596048	0.960964	10.3611	10	1427	cell adhesion
GO:0048066	0.596561	1.11274	0.90033	1	124	developmental pigmentation
GO:0007589	0.596561	1.11274	0.90033	1	124	body fluid secretion
GO:0019882	0.596561	1.11274	0.90033	1	124	antigen processing and presentation
GO:0015672	0.597126	0.975893	3.07129	3	423	monovalent inorganic cation transport
GO:0022610	0.597888	0.959451	10.3756	10	1429	biological adhesion
GO:0048513	0.598445	0.965755	26.6686	26	3673	animal organ development
GO:0044703	0.599149	0.957962	7.28251	7	1003	multi-organism reproductive process
GO:0061180	0.599517	1.10369	0.907591	1	125	mammary gland epithelium development
GO:0015980	0.600349	0.97112	3.08581	3	425	energy derivation by oxidation of organic compounds
GO:0051347	0.602329	0.956626	5.2132	5	718	positive regulation of transferase activity
GO:0030814	0.602452	1.09478	0.914851	1	126	regulation of cAMP metabolic process
GO:0014032	0.602452	1.09478	0.914851	1	126	neural crest cell development
GO:0007623	0.602452	1.09478	0.914851	1	126	circadian rhythm
GO:0048660	0.605365	1.08601	0.922112	1	127	regulation of smooth muscle cell proliferation
GO:0010324	0.605365	1.08601	0.922112	1	127	membrane invagination
GO:0030048	0.605365	1.08601	0.922112	1	127	actin filament-based movement
GO:0044708	0.608215	0.952549	4.18944	4	577	single-organism behavior
GO:0055076	0.608258	1.07737	0.929373	1	128	transition metal ion homeostasis
GO:0050866	0.608258	1.07737	0.929373	1	128	negative regulation of cell activation
GO:0021536	0.608258	1.07737	0.929373	1	128	diencephalon development
GO:0045859	0.608815	0.948582	6.30231	6	868	regulation of protein kinase activity
GO:0040012	0.609798	0.948199	5.25677	5	724	regulation of locomotion
GO:0072028	0.611129	1.06888	0.936634	1	129	nephron morphogenesis
GO:0050807	0.611129	1.06888	0.936634	1	129	regulation of synapse organization
GO:0051896	0.611129	1.06888	0.936634	1	129	regulation of protein kinase B signaling
GO:1901654	0.611129	1.06888	0.936634	1	129	response to ketone
GO:0060191	0.611129	1.06888	0.936634	1	129	regulation of lipase activity
GO:0030216	0.613979	1.06051	0.943894	1	130	keratinocyte differentiation
GO:0090101	0.613979	1.06051	0.943894	1	130	negative regulation of transmembrane receptor protein serine/threonine kinase signaling pathway
GO:0030323	0.614464	0.969072	2.06205	2	284	respiratory tube development
GO:0010769	0.614464	0.969072	2.06205	2	284	regulation of cell morphogenesis involved in differentiation
GO:0014070	0.614491	0.942739	6.33861	6	873	response to organic cyclic compound
GO:0014031	0.616809	1.05228	0.951155	1	131	mesenchymal cell development
GO:0048659	0.616809	1.05228	0.951155	1	131	smooth muscle cell proliferation
GO:0050806	0.616809	1.05228	0.951155	1	131	positive regulation of synaptic transmission
GO:0006354	0.616809	1.05228	0.951155	1	131	DNA-templated transcription, elongation
GO:0051270	0.617189	0.939912	5.30033	5	730	regulation of cellular component movement
GO:0055080	0.619159	0.938853	4.24752	4	585	cation homeostasis
GO:0043902	0.619618	1.04417	0.958416	1	132	positive regulation of multi-organism process
GO:0090316	0.619618	1.04417	0.958416	1	132	positive regulation of intracellular protein transport
GO:0016042	0.622114	0.95523	2.09109	2	288	lipid catabolic process
GO:0072359	0.623468	0.937241	9.54059	9	1314	circulatory system development
GO:0019725	0.624499	0.931761	5.34389	5	736	cellular homeostasis
GO:0055088	0.625176	1.02831	0.972937	1	134	lipid homeostasis
GO:0061333	0.625176	1.02831	0.972937	1	134	renal tubule morphogenesis
GO:0006302	0.625176	1.02831	0.972937	1	134	double-strand break repair
GO:0001932	0.625331	0.935654	9.55512	9	1316	regulation of protein phosphorylation
GO:0007163	0.625896	0.948454	2.10561	2	290	establishment or maintenance of cell polarity
GO:0034329	0.625896	0.948454	2.10561	2	290	cell junction assembly
GO:0033036	0.626617	0.944574	18.8488	18	2596	macromolecule localization
GO:0048232	0.627073	0.932304	3.20924	3	442	male gamete generation
GO:0007283	0.627073	0.932304	3.20924	3	442	spermatogenesis
GO:0006508	0.62719	0.934072	9.56964	9	1318	proteolysis
GO:1904951	0.627775	0.9451	2.11287	2	291	positive regulation of establishment of protein localization
GO:0031668	0.627924	1.02056	0.980198	1	135	cellular response to extracellular stimulus
GO:0051291	0.627924	1.02056	0.980198	1	135	protein heterooligomerization
GO:0070374	0.627924	1.02056	0.980198	1	135	positive regulation of ERK1 and ERK2 cascade
GO:0010033	0.628125	0.944412	19.8871	19	2739	response to organic substance
GO:0006869	0.629648	0.94177	2.12013	2	292	lipid transport
GO:0007266	0.630653	1.01293	0.987459	1	136	Rho protein signal transduction
GO:1903707	0.630653	1.01293	0.987459	1	136	negative regulation of hemopoiesis
GO:0043161	0.631513	0.938463	2.12739	2	293	proteasome-mediated ubiquitin-dependent protein catabolic process
GO:0046128	0.631513	0.938463	2.12739	2	293	purine ribonucleoside metabolic process
GO:0044272	0.633362	1.0054	0.994719	1	137	sulfur compound biosynthetic process
GO:0007568	0.633372	0.935179	2.13465	2	294	aging
GO:0098771	0.635222	0.919002	4.33465	4	597	inorganic ion homeostasis
GO:0048863	0.635223	0.931917	2.14191	2	295	stem cell differentiation
GO:0042278	0.635223	0.931917	2.14191	2	295	purine nucleoside metabolic process
GO:0042098	0.636051	0.997989	1.00198	1	138	T cell proliferation
GO:0048870	0.637383	0.927216	10.695	10	1473	cell motility
GO:0051674	0.638257	0.926506	10.7023	10	1474	localization of cell
GO:0051092	0.63872	0.990683	1.00924	1	139	positive regulation of NF-kappaB transcription factor activity
GO:0008654	0.63872	0.990683	1.00924	1	139	phospholipid biosynthetic process
GO:0001892	0.63872	0.990683	1.00924	1	139	embryonic placenta development
GO:1903706	0.638903	0.925459	2.15644	2	297	regulation of hemopoiesis
GO:0034613	0.64007	0.923129	9.67129	9	1332	cellular protein localization
GO:0043413	0.640732	0.922262	2.1637	2	298	macromolecule glycosylation
GO:0006486	0.640732	0.922262	2.1637	2	298	protein glycosylation
GO:0048864	0.64137	0.983483	1.0165	1	140	stem cell development
GO:0001843	0.64137	0.983483	1.0165	1	140	neural tube closure
GO:0001935	0.64137	0.983483	1.0165	1	140	endothelial cell proliferation
GO:0018193	0.641995	0.917079	7.5802	7	1044	peptidyl-amino acid modification
GO:0008585	0.644001	0.976385	1.02376	1	141	female gonad development
GO:0001756	0.644001	0.976385	1.02376	1	141	somitogenesis
GO:0030163	0.644392	0.907789	4.38548	4	604	protein catabolic process
GO:0043588	0.646177	0.912802	2.18548	2	301	skin development
GO:0007188	0.646613	0.969388	1.03102	1	142	adenylate cyclase-modulating G-protein coupled receptor signaling pathway
GO:0050900	0.647978	0.909691	2.19274	2	302	leukocyte migration
GO:0072001	0.648161	0.902525	3.31089	3	456	renal system development
GO:0042391	0.649772	0.9066	2.2	2	303	regulation of membrane potential
GO:0034754	0.65178	0.955687	1.04554	1	144	cellular hormone metabolic process
GO:0060606	0.65178	0.955687	1.04554	1	144	tube closure
GO:0021510	0.65178	0.955687	1.04554	1	144	spinal cord development
GO:1901137	0.652917	0.900451	5.51815	5	760	carbohydrate derivative biosynthetic process
GO:0043549	0.652944	0.903655	6.59274	6	908	regulation of kinase activity
GO:0010498	0.653337	0.90048	2.21452	2	305	proteasomal protein catabolic process
GO:0005975	0.653414	0.896835	4.4363	4	611	carbohydrate metabolic process
GO:0051093	0.654009	0.902583	6.6	6	909	negative regulation of developmental process
GO:0071901	0.654335	0.94898	1.05281	1	145	negative regulation of protein serine/threonine kinase activity
GO:0050680	0.654335	0.94898	1.05281	1	145	negative regulation of epithelial cell proliferation
GO:0010977	0.654335	0.94898	1.05281	1	145	negative regulation of neuron projection development
GO:0002066	0.654335	0.94898	1.05281	1	145	columnar/cuboidal epithelial cell development
GO:0032970	0.655109	0.89745	2.22178	2	306	regulation of actin filament-based process
GO:0000910	0.656872	0.942365	1.06007	1	146	cytokinesis
GO:0098773	0.656872	0.942365	1.06007	1	146	skin epidermis development
GO:0090090	0.656872	0.942365	1.06007	1	146	negative regulation of canonical Wnt signaling pathway
GO:0001942	0.656872	0.942365	1.06007	1	146	hair follicle development
GO:0021954	0.656872	0.942365	1.06007	1	146	central nervous system neuron development
GO:0009150	0.65694	0.890319	3.35446	3	462	purine ribonucleotide metabolic process
GO:0007507	0.657522	0.895425	5.54719	5	764	heart development
GO:0045216	0.658632	0.891449	2.2363	2	308	cell-cell junction organization
GO:2001056	0.65939	0.93584	1.06733	1	147	positive regulation of cysteine-type endopeptidase activity
GO:0035050	0.65939	0.93584	1.06733	1	147	embryonic heart tube development
GO:0043280	0.65939	0.93584	1.06733	1	147	positive regulation of cysteine-type endopeptidase activity involved in apoptotic process
GO:0022405	0.65939	0.93584	1.06733	1	147	hair cycle process
GO:0072080	0.65939	0.93584	1.06733	1	147	nephron tubule development
GO:0051249	0.660383	0.888478	2.24356	2	309	regulation of lymphocyte activation
GO:0070085	0.660383	0.888478	2.24356	2	309	glycosylation
GO:0030832	0.66189	0.929404	1.07459	1	148	regulation of actin filament length
GO:0050803	0.66189	0.929404	1.07459	1	148	regulation of synapse structure or activity
GO:0008064	0.66189	0.929404	1.07459	1	148	regulation of actin polymerization or depolymerization
GO:0015849	0.66189	0.929404	1.07459	1	148	organic acid transport
GO:0046545	0.66189	0.929404	1.07459	1	148	development of primary female sexual characteristics
GO:0030098	0.662126	0.885527	2.25083	2	310	lymphocyte differentiation
GO:0060537	0.662707	0.882357	3.3835	3	466	muscle tissue development
GO:0071229	0.664372	0.923056	1.08185	1	149	cellular response to acid chemical
GO:0051099	0.664372	0.923056	1.08185	1	149	positive regulation of binding
GO:1903052	0.664372	0.923056	1.08185	1	149	positive regulation of proteolysis involved in cellular protein catabolic process
GO:0001934	0.665593	0.890944	6.67987	6	920	positive regulation of protein phosphorylation
GO:0009719	0.665828	0.906707	11.9875	11	1651	response to endogenous stimulus
GO:0006641	0.666836	0.916792	1.08911	1	150	triglyceride metabolic process
GO:0051054	0.666836	0.916792	1.08911	1	150	positive regulation of DNA metabolic process
GO:1903364	0.666836	0.916792	1.08911	1	150	positive regulation of cellular protein catabolic process
GO:0050801	0.66853	0.878633	4.52343	4	623	ion homeostasis
GO:0071902	0.66903	0.87391	2.27987	2	314	positive regulation of protein serine/threonine kinase activity
GO:0022404	0.669282	0.910612	1.09637	1	151	molting cycle process
GO:0007259	0.669282	0.910612	1.09637	1	151	JAK-STAT cascade
GO:0046058	0.669282	0.910612	1.09637	1	151	cAMP metabolic process
GO:0097696	0.669282	0.910612	1.09637	1	151	STAT cascade
GO:0070727	0.670352	0.897494	9.91815	9	1366	cellular macromolecule localization
GO:0045666	0.670738	0.871052	2.28713	2	315	positive regulation of neuron differentiation
GO:0051962	0.671228	0.870669	3.42706	3	472	positive regulation of nervous system development
GO:0048588	0.67171	0.904514	1.10363	1	152	developmental cell growth
GO:0001707	0.67171	0.904514	1.10363	1	152	mesoderm formation
GO:0030010	0.67171	0.904514	1.10363	1	152	establishment of cell polarity
GO:0051716	0.673285	0.930332	41.7201	40	5746	cellular response to stimulus
GO:0032388	0.674121	0.898496	1.11089	1	153	positive regulation of intracellular transport
GO:0046890	0.674121	0.898496	1.11089	1	153	regulation of lipid biosynthetic process
GO:0070925	0.67543	0.864936	3.44884	3	475	organelle assembly
GO:0001666	0.675821	0.862586	2.30891	2	318	response to hypoxia
GO:0007422	0.676514	0.892557	1.11815	1	154	peripheral nervous system development
GO:0007416	0.676514	0.892557	1.11815	1	154	synapse assembly
GO:0050773	0.676514	0.892557	1.11815	1	154	regulation of dendrite development
GO:0048639	0.676514	0.892557	1.11815	1	154	positive regulation of developmental growth
GO:0043491	0.678889	0.886695	1.12541	1	155	protein kinase B signaling
GO:0030799	0.678889	0.886695	1.12541	1	155	regulation of cyclic nucleotide metabolic process
GO:0007613	0.678889	0.886695	1.12541	1	155	memory
GO:0060993	0.678889	0.886695	1.12541	1	155	kidney morphogenesis
GO:0042633	0.678889	0.886695	1.12541	1	155	hair cycle
GO:0048011	0.679174	0.857032	2.32343	2	320	neurotrophin TRK receptor signaling pathway
GO:0036293	0.679174	0.857032	2.32343	2	320	response to decreased oxygen levels
GO:0038179	0.679174	0.857032	2.32343	2	320	neurotrophin signaling pathway
GO:0032535	0.68084	0.85428	2.33069	2	321	regulation of cellular component size
GO:0006937	0.681247	0.880908	1.13267	1	156	regulation of muscle contraction
GO:0010950	0.681247	0.880908	1.13267	1	156	positive regulation of endopeptidase activity
GO:1901615	0.682346	0.855542	3.48515	3	480	organic hydroxy compound metabolic process
GO:0006790	0.682499	0.851546	2.33795	2	322	sulfur compound metabolic process
GO:0045834	0.683589	0.875196	1.13993	1	157	positive regulation of lipid metabolic process
GO:0048878	0.685037	0.871486	6.81782	6	939	chemical homeostasis
GO:0002366	0.685913	0.869557	1.14719	1	158	leukocyte activation involved in immune response
GO:0002263	0.685913	0.869557	1.14719	1	158	cell activation involved in immune response
GO:0061053	0.685913	0.869557	1.14719	1	158	somite development
GO:1903708	0.685913	0.869557	1.14719	1	158	positive regulation of hemopoiesis
GO:0031345	0.68822	0.863989	1.15446	1	159	negative regulation of cell projection organization
GO:0031667	0.689067	0.840779	2.367	2	326	response to nutrient levels
GO:0065008	0.690107	0.911245	25.7175	24	3542	regulation of biological quality
GO:0006639	0.69051	0.858491	1.16172	1	160	acylglycerol metabolic process
GO:0051495	0.69051	0.858491	1.16172	1	160	positive regulation of cytoskeleton organization
GO:0048332	0.692784	0.853061	1.16898	1	161	mesoderm morphogenesis
GO:0045017	0.692784	0.853061	1.16898	1	161	glycerolipid biosynthetic process
GO:0009636	0.692784	0.853061	1.16898	1	161	response to toxic substance
GO:0042787	0.692784	0.853061	1.16898	1	161	protein ubiquitination involved in ubiquitin-dependent protein catabolic process
GO:0016477	0.693341	0.878035	10.1142	9	1393	cell migration
GO:0044723	0.695856	0.837333	3.55776	3	490	single-organism carbohydrate metabolic process
GO:0070482	0.697121	0.827688	2.4033	2	331	response to oxygen levels
GO:0014033	0.697282	0.842404	1.1835	1	163	neural crest cell differentiation
GO:0000280	0.698582	0.84289	4.70495	4	648	nuclear division
GO:0051346	0.698711	0.825117	2.41056	2	332	negative regulation of hydrolase activity
GO:0006638	0.699507	0.837173	1.19076	1	164	neutral lipid metabolic process
GO:0051924	0.699507	0.837173	1.19076	1	164	regulation of calcium ion transport
GO:0007059	0.700294	0.822562	2.41782	2	333	chromosome segregation
GO:0019216	0.700294	0.822562	2.41782	2	333	regulation of lipid metabolic process
GO:0044248	0.700787	0.871716	10.1795	9	1402	cellular catabolic process
GO:0030334	0.700902	0.84015	4.71947	4	650	regulation of cell migration
GO:0031016	0.701715	0.832006	1.19802	1	165	pancreas development
GO:0007088	0.701715	0.832006	1.19802	1	165	regulation of mitotic nuclear division
GO:0030111	0.701871	0.820022	2.42508	2	334	regulation of Wnt signaling pathway
GO:0045787	0.701871	0.820022	2.42508	2	334	positive regulation of cell cycle
GO:0042063	0.701871	0.820022	2.42508	2	334	gliogenesis
GO:0006996	0.702671	0.896868	20.7149	19	2853	organelle organization
GO:0042325	0.703244	0.869628	10.2013	9	1405	regulation of phosphorylation
GO:0007187	0.703908	0.826902	1.20528	1	166	G-protein coupled receptor signaling pathway, coupled to cyclic nucleotide second messenger
GO:0061326	0.703908	0.826902	1.20528	1	166	renal tubule development
GO:1901566	0.704219	0.86407	9.13399	8	1258	organonitrogen compound biosynthetic process
GO:0042327	0.704716	0.851843	6.96304	6	959	positive regulation of phosphorylation
GO:0042254	0.706084	0.821859	1.21254	1	167	ribosome biogenesis
GO:0060249	0.70656	0.812494	2.44686	2	337	anatomical structure homeostasis
GO:0006468	0.706934	0.877866	13.4323	12	1850	protein phosphorylation
GO:0098609	0.707691	0.841218	5.88119	5	810	cell-cell adhesion
GO:0050870	0.708244	0.816876	1.2198	1	168	positive regulation of T cell activation
GO:0000187	0.708244	0.816876	1.2198	1	168	activation of MAPK activity
GO:0051179	0.711005	0.909352	40.2317	38	5541	localization
GO:0009725	0.71141	0.845161	7.01386	6	966	response to hormone
[truncated: 548 more rows]

## Sheet: DOWN_Venn_C
GO Term Enrichment Analysis for Down-Regulated Genes of Venn Field C
GOBPID	Pvalue	OddsRatio	ExpCount	Count	Size	Term	Perturbation Network
GO:0006520	2.8512e-09	2.89287	19.101	48	318	cellular amino acid metabolic process
GO:1901605	1.90449e-07	3.08637	12.3135	33	205	alpha-amino acid metabolic process
GO:0044281	2.37008e-07	1.57356	135.389	190	2254	small molecule metabolic process
GO:0009066	1.90165e-06	5.69766	3.1835	14	53	aspartate family amino acid metabolic process
GO:0009068	2.38198e-06	10.9427	1.32145	9	22	aspartate family amino acid catabolic process
GO:0051216	6.78832e-06	2.35	18.3802	39	306	cartilage development
GO:0006082	1.32783e-05	1.68353	59.3452	92	988	organic acid metabolic process
GO:1901606	1.50556e-05	4.03345	4.74521	16	79	alpha-amino acid catabolic process
GO:0061448	2.70964e-05	2.12443	21.6238	42	360	connective tissue development
GO:0019752	4.19057e-05	1.67758	52.1373	81	868	carboxylic acid metabolic process
GO:0043436	5.53403e-05	1.66182	52.5578	81	875	oxoacid metabolic process
GO:0070305	7.94396e-05	19.6744	0.540594	5	9	response to cGMP
GO:0051289	9.53164e-05	3.76035	4.38482	14	73	protein homotetramerization
GO:0008652	0.000126598	3.88405	3.96436	13	66	cellular amino acid biosynthetic process
GO:0051262	0.000145689	2.87511	7.44818	19	124	protein tetramerization
GO:0030049	0.000148579	3.81183	4.02442	13	67	muscle filament sliding
GO:0006553	0.000151018	15.7383	0.60066	5	10	lysine metabolic process
GO:0006554	0.000151018	15.7383	0.60066	5	10	lysine catabolic process
GO:0050953	0.000170197	2.29108	13.3947	28	223	sensory perception of light stimulus
GO:0033275	0.000202533	3.67512	4.14455	13	69	actin-myosin filament sliding
GO:1901607	0.000235287	3.61036	4.20462	13	70	alpha-amino acid biosynthetic process
GO:1901565	0.000298786	1.98589	19.5815	36	326	organonitrogen compound catabolic process
GO:0051259	0.000301102	1.78571	29.4323	49	490	protein oligomerization
GO:0003008	0.000307599	1.41128	107.338	141	1787	system process
GO:0048878	0.00034339	1.5526	56.402	82	939	chemical homeostasis
GO:0071474	0.000390717	20.962	0.420462	4	7	cellular hyperosmotic response
GO:0050877	0.000547674	1.50365	62.3485	88	1038	neurological system process
GO:0007601	0.000637724	2.15574	13.0944	26	218	visual perception
GO:0009063	0.000640398	2.89725	5.8264	15	97	cellular amino acid catabolic process
GO:0016242	0.000662675	9.83415	0.780858	5	13	negative regulation of macroautophagy
GO:0071321	0.000744286	15.7202	0.480528	4	8	cellular response to cGMP
GO:0071695	0.000794429	3.11584	4.74521	13	79	anatomical structure maturation
GO:0018917	0.000825089	47.114	0.240264	3	4	fluorene metabolic process
GO:0021586	0.000825089	47.114	0.240264	3	4	pons maturation
GO:0060346	0.000862796	6.74855	1.20132	6	20	bone trabecula formation
GO:0061430	0.000862796	6.74855	1.20132	6	20	bone trabecula morphogenesis
GO:0046068	0.00123983	3.58804	3.24356	10	54	cGMP metabolic process
GO:0046069	0.00127616	12.5752	0.540594	4	9	cGMP catabolic process
GO:1901564	0.00131712	1.33895	121.093	152	2016	organonitrogen compound metabolic process
GO:0002062	0.00138648	2.33578	8.88977	19	148	chondrocyte differentiation
GO:0070252	0.00139571	2.7687	5.6462	14	94	actin-mediated cell contraction
GO:0006811	0.00156928	1.40413	78.5063	104	1307	ion transport
GO:0021544	0.00165602	4.79498	1.80198	7	30	subpallium development
GO:0051260	0.0018461	1.8406	18.5604	32	309	protein homooligomerization
GO:0042537	0.00192504	5.55633	1.38152	6	23	benzene-containing compound metabolic process
GO:0021756	0.00192504	5.55633	1.38152	6	23	striatum development
GO:0018277	0.0019704	23.5551	0.30033	3	5	protein deamination
GO:0042572	0.00202984	4.59483	1.86205	7	31	retinol metabolic process
GO:0016053	0.00223252	1.83495	18.0198	31	300	organic acid biosynthetic process
GO:0009084	0.00243806	5.24723	1.44158	6	24	glutamine family amino acid biosynthetic process
GO:0009064	0.00281378	2.78767	4.80528	12	80	glutamine family amino acid metabolic process
GO:0043117	0.00303373	8.98089	0.660726	4	11	positive regulation of vascular permeability
GO:2000790	0.00360378	Inf	0.120132	2	2	regulation of mesenchymal cell proliferation involved in lung development
GO:2000791	0.00360378	Inf	0.120132	2	2	negative regulation of mesenchymal cell proliferation involved in lung development
GO:2000795	0.00360378	Inf	0.120132	2	2	negative regulation of epithelial cell proliferation involved in lung morphogenesis
GO:0031508	0.00360378	Inf	0.120132	2	2	pericentric heterochromatin assembly
GO:0061141	0.00360378	Inf	0.120132	2	2	lung ciliated cell differentiation
GO:0010890	0.00376498	15.7022	0.360396	3	6	positive regulation of sequestering of triglyceride
GO:0060486	0.00376498	15.7022	0.360396	3	6	Clara cell differentiation
GO:0033136	0.00376498	15.7022	0.360396	3	6	serine phosphorylation of STAT3 protein
GO:0071421	0.00376498	15.7022	0.360396	3	6	manganese ion transmembrane transport
GO:0050905	0.00394778	2.05809	10.4515	20	174	neuromuscular process
GO:0060425	0.00424038	2.63197	5.04554	12	84	lung morphogenesis
GO:0050885	0.00429767	2.3255	7.02772	15	117	neuromuscular process controlling balance
GO:0045955	0.00433613	7.85767	0.720792	4	12	negative regulation of calcium ion-dependent exocytosis
GO:0016054	0.00446546	1.84309	15.0165	26	250	organic acid catabolic process
GO:0034754	0.00577123	2.11786	8.6495	17	144	cellular hormone metabolic process
GO:0060351	0.0058105	3.67414	2.22244	7	37	cartilage development involved in endochondral bone morphogenesis
GO:0044283	0.00592204	1.53936	31.4145	46	523	small molecule biosynthetic process
GO:0000050	0.00596878	6.98405	0.780858	4	13	urea cycle
GO:0033194	0.00596878	6.98405	0.780858	4	13	response to hydroperoxide
GO:0046394	0.00613189	1.77132	16.1578	27	269	carboxylic acid biosynthetic process
GO:0071280	0.00629568	11.7757	0.420462	3	7	cellular response to copper ion
GO:0006566	0.00629568	11.7757	0.420462	3	7	threonine metabolic process
GO:0021578	0.00629568	11.7757	0.420462	3	7	hindbrain maturation
GO:0021626	0.00629568	11.7757	0.420462	3	7	central nervous system maturation
GO:0006189	0.00629568	11.7757	0.420462	3	7	'de novo' IMP biosynthetic process
GO:0044710	0.00658269	1.21474	240.865	273	4010	single-organism metabolic process
GO:0006884	0.00666046	4.10493	1.74191	6	29	cell volume homeostasis
GO:0044711	0.00680792	1.33282	78.7465	100	1311	single-organism biosynthetic process
GO:1903306	0.00701603	4.914	1.26139	5	21	negative regulation of regulated secretory pathway
GO:0017158	0.00707453	2.71898	4.08449	10	68	regulation of calcium ion-dependent exocytosis
GO:0007600	0.00721869	1.47566	37.6614	53	627	sensory perception
GO:0034508	0.00791158	3.93358	1.80198	6	30	centromere complex assembly
GO:0016241	0.00791158	3.93358	1.80198	6	30	regulation of macroautophagy
GO:0007215	0.00794104	2.30645	6.12673	13	102	glutamate receptor signaling pathway
GO:0060343	0.00823725	3.07359	2.94323	8	49	trabecula formation
GO:0030324	0.00854654	1.72056	16.5782	27	276	lung development
GO:0045932	0.00863896	4.62458	1.32145	5	22	negative regulation of muscle contraction
GO:0021794	0.00863896	4.62458	1.32145	5	22	thalamus development
GO:0016101	0.00867	2.62794	4.20462	10	70	diterpenoid metabolic process
GO:0030048	0.00913778	2.1162	7.62838	15	127	actin filament-based movement
GO:0007586	0.00918844	2.00612	9.06997	17	151	digestion
GO:0006541	0.00932319	3.77594	1.86205	6	31	glutamine metabolic process
GO:0006182	0.00932319	3.77594	1.86205	6	31	cGMP biosynthetic process
GO:0009583	0.00957369	2.33788	5.58614	12	93	detection of light stimulus
GO:0031077	0.00962651	9.41985	0.480528	3	8	post-embryonic camera-type eye development
GO:0018879	0.00962651	9.41985	0.480528	3	8	biphenyl metabolic process
GO:0042501	0.00962651	9.41985	0.480528	3	8	serine phosphorylation of STAT protein
GO:0009581	0.00965793	1.95013	9.85083	18	164	detection of external stimulus
GO:1901135	0.00967021	1.33292	69.8568	89	1163	carbohydrate derivative metabolic process
GO:0017187	0.010352	5.71333	0.90099	4	15	peptidyl-glutamic acid carboxylation
GO:0006448	0.010352	5.71333	0.90099	4	15	regulation of translational elongation
GO:0071288	0.0103794	31.3709	0.180198	2	3	cellular response to mercury ion
GO:0071930	0.0103794	31.3709	0.180198	2	3	negative regulation of transcription involved in G1/S transition of mitotic cell cycle
GO:0031134	0.0103794	31.3709	0.180198	2	3	sister chromatid biorientation
GO:1900744	0.0103794	31.3709	0.180198	2	3	regulation of p38MAPK cascade
GO:1900745	0.0103794	31.3709	0.180198	2	3	positive regulation of p38MAPK cascade
GO:0045591	0.0103794	31.3709	0.180198	2	3	positive regulation of regulatory T cell differentiation
GO:0032829	0.0103794	31.3709	0.180198	2	3	regulation of CD4-positive, CD25-positive, alpha-beta regulatory T cell differentiation
GO:0032831	0.0103794	31.3709	0.180198	2	3	positive regulation of CD4-positive, CD25-positive, alpha-beta regulatory T cell differentiation
GO:0000066	0.0103794	31.3709	0.180198	2	3	mitochondrial ornithine transport
GO:0061034	0.0103794	31.3709	0.180198	2	3	olfactory bulb mitral cell layer development
GO:0038066	0.0103794	31.3709	0.180198	2	3	p38MAPK cascade
GO:0021722	0.0103794	31.3709	0.180198	2	3	superior olivary nucleus maturation
GO:0021718	0.0103794	31.3709	0.180198	2	3	superior olivary nucleus development
GO:0007158	0.0105039	4.36732	1.38152	5	23	neuron cell-cell adhesion
GO:0009214	0.0105039	4.36732	1.38152	5	23	cyclic nucleotide catabolic process
GO:1901566	0.010788	1.31475	75.563	95	1258	organonitrogen compound biosynthetic process
GO:0002063	0.0109057	3.63043	1.92211	6	32	chondrocyte development
GO:0009582	0.0115326	1.91041	10.031	18	167	detection of abiotic stimulus
GO:0006418	0.0117417	2.86336	3.12343	8	52	tRNA aminoacylation for protein translation
GO:0001502	0.0117478	3.14803	2.52277	7	42	cartilage condensation
GO:0098743	0.0117478	3.14803	2.52277	7	42	cell aggregation
GO:0030323	0.0122096	1.66594	17.0587	27	284	respiratory tube development
GO:0048513	0.0124244	1.19825	220.622	249	3673	animal organ development
GO:0009150	0.012588	1.50807	27.7505	40	462	purine ribonucleotide metabolic process
GO:0006103	0.0126265	4.13714	1.44158	5	24	2-oxoglutarate metabolic process
GO:0050654	0.0126692	3.49569	1.98218	6	33	chondroitin sulfate proteoglycan metabolic process
GO:0019674	0.0126692	3.49569	1.98218	6	33	NAD metabolic process
GO:0046395	0.0130562	1.7591	13.2145	22	220	carboxylic acid catabolic process
GO:0006734	0.013158	5.23681	0.961056	4	16	NADH metabolic process
GO:0018214	0.013158	5.23681	0.961056	4	16	protein carboxylation
GO:1901343	0.0131855	2.22716	5.8264	12	97	negative regulation of vasculature development
GO:0001523	0.0137485	2.57798	3.84422	9	64	retinoid metabolic process
GO:0021695	0.0137485	2.57798	3.84422	9	64	cerebellar cortex development
GO:0032460	0.0138017	7.84926	0.540594	3	9	negative regulation of protein oligomerization
GO:0033159	0.0138017	7.84926	0.540594	3	9	negative regulation of protein import into nucleus, translocation
GO:0033632	0.0138017	7.84926	0.540594	3	9	regulation of cell-cell adhesion mediated by integrin
GO:0021798	0.0138017	7.84926	0.540594	3	9	forebrain dorsal/ventral pattern formation
GO:0007602	0.013862	2.42484	4.50495	10	75	phototransduction
GO:0007588	0.0142328	2.20109	5.88647	12	98	excretion
GO:0006099	0.0146233	3.37059	2.04224	6	34	tricarboxylic acid cycle
GO:0030826	0.0150213	3.92998	1.50165	5	25	regulation of cGMP biosynthetic process
GO:0018200	0.0150213	3.92998	1.50165	5	25	peptidyl-glutamic acid modification
GO:0044241	0.0150213	3.92998	1.50165	5	25	lipid digestion
GO:0045920	0.0150213	3.92998	1.50165	5	25	negative regulation of exocytosis
GO:0016236	0.0151355	2.53175	3.90429	9	65	macroautophagy
GO:0030001	0.0152011	1.37626	46.1908	61	769	metal ion transport
GO:0006812	0.0153947	1.34941	53.2785	69	887	cation transport
GO:0006163	0.0157741	1.47534	29.0119	41	483	purine nucleotide metabolic process
GO:2000181	0.0160177	2.2523	5.28581	11	88	negative regulation of blood vessel morphogenesis
GO:0060441	0.0162361	2.67996	3.30363	8	55	epithelial tube branching involved in lung morphogenesis
GO:0043038	0.0162361	2.67996	3.30363	8	55	amino acid activation
GO:0043039	0.0162361	2.67996	3.30363	8	55	tRNA aminoacylation
GO:0003417	0.0164049	4.8336	1.02112	4	17	growth plate cartilage development
GO:0051610	0.0164049	4.8336	1.02112	4	17	serotonin uptake
GO:0019627	0.0164049	4.8336	1.02112	4	17	urea metabolic process
GO:0051923	0.0167774	3.2541	2.10231	6	35	sulfation
GO:0009584	0.0169258	2.89882	2.70297	7	45	detection of visible light
GO:0034220	0.01695	1.38215	42.9472	57	715	ion transmembrane transport
GO:0021549	0.0178901	2.05097	6.78746	13	113	cerebellum development
GO:0006828	0.0188483	6.72742	0.60066	3	10	manganese ion transport
GO:0060528	0.0188483	6.72742	0.60066	3	10	secretory columnal luminar epithelial cell differentiation involved in prostate glandular acinus development
GO:0021860	0.0188483	6.72742	0.60066	3	10	pyramidal neuron development
GO:0021859	0.0188483	6.72742	0.60066	3	10	pyramidal neuron differentiation
GO:0006450	0.0188483	6.72742	0.60066	3	10	regulation of translational fidelity
GO:0034308	0.0189619	2.82427	2.76304	7	46	primary alcohol metabolic process
GO:0006790	0.0190832	1.56896	19.3413	29	322	sulfur compound metabolic process
GO:0042592	0.0193054	1.26083	89.2581	108	1486	homeostatic process
GO:0090230	0.0199337	15.6842	0.240264	2	4	regulation of centromere complex assembly
GO:0002361	0.0199337	15.6842	0.240264	2	4	CD4-positive, CD25-positive, alpha-beta regulatory T cell differentiation
GO:0006526	0.0199337	15.6842	0.240264	2	4	arginine biosynthetic process
GO:0002230	0.0199337	15.6842	0.240264	2	4	positive regulation of defense response to virus by host
GO:1904357	0.0199337	15.6842	0.240264	2	4	negative regulation of telomere maintenance via telomere lengthening
GO:0071921	0.0199337	15.6842	0.240264	2	4	cohesin loading
GO:0071922	0.0199337	15.6842	0.240264	2	4	regulation of cohesin loading
GO:0018352	0.0199337	15.6842	0.240264	2	4	protein-pyridoxal-5-phosphate linkage
GO:0055129	0.0199337	15.6842	0.240264	2	4	L-proline biosynthetic process
GO:0019474	0.0199337	15.6842	0.240264	2	4	L-lysine catabolic process to acetyl-CoA
GO:0019477	0.0199337	15.6842	0.240264	2	4	L-lysine catabolic process
GO:0032211	0.0199337	15.6842	0.240264	2	4	negative regulation of telomere maintenance via telomerase
GO:0060282	0.0199337	15.6842	0.240264	2	4	positive regulation of oocyte development
GO:0060509	0.0199337	15.6842	0.240264	2	4	Type I pneumocyte differentiation
GO:0046440	0.0199337	15.6842	0.240264	2	4	L-lysine metabolic process
GO:0016561	0.0199337	15.6842	0.240264	2	4	protein import into peroxisome matrix, translocation
GO:0033634	0.0199337	15.6842	0.240264	2	4	positive regulation of cell-cell adhesion mediated by integrin
GO:0021740	0.0199337	15.6842	0.240264	2	4	principal sensory nucleus of trigeminal nerve development
GO:0021730	0.0199337	15.6842	0.240264	2	4	trigeminal sensory nucleus development
GO:0034085	0.0199337	15.6842	0.240264	2	4	establishment of sister chromatid cohesion
GO:0034393	0.0199337	15.6842	0.240264	2	4	positive regulation of smooth muscle cell apoptotic process
GO:0071941	0.0201117	4.48799	1.08119	4	18	nitrogen cycle metabolic process
GO:0045956	0.0201117	4.48799	1.08119	4	18	positive regulation of calcium ion-dependent exocytosis
GO:0090075	0.0201117	4.48799	1.08119	4	18	relaxation of muscle
GO:0043648	0.0201598	2.16733	5.46601	11	91	dicarboxylic acid metabolic process
GO:0022600	0.0201598	2.16733	5.46601	11	91	digestive system process
GO:0010507	0.0206801	3.57215	1.62178	5	27	negative regulation of autophagy
GO:0035235	0.0217203	3.04369	2.22244	6	37	ionotropic glutamate receptor signaling pathway
GO:0048703	0.0217203	3.04369	2.22244	6	37	embryonic viscerocranium morphogenesis
GO:0009259	0.0228503	1.44088	28.8917	40	481	ribonucleotide metabolic process
GO:0006195	0.0235364	2.68608	2.88317	7	48	purine nucleotide catabolic process
GO:0010817	0.0235546	1.39108	35.8594	48	597	regulation of hormone levels
GO:0003416	0.0239672	3.41657	1.68185	5	28	endochondral bone growth
GO:0098868	0.0239672	3.41657	1.68185	5	28	bone growth
GO:0019693	0.0240423	1.42843	29.8528	41	497	ribose phosphate metabolic process
GO:0031034	0.0242935	4.18847	1.14125	4	19	myosin filament assembly
GO:0043931	0.0242935	4.18847	1.14125	4	19	ossification involved in bone maturation
GO:0032344	0.0242935	4.18847	1.14125	4	19	regulation of aldosterone metabolic process
GO:0060080	0.0242935	4.18847	1.14125	4	19	inhibitory postsynaptic potential
GO:0006857	0.0247788	5.88603	0.660726	3	11	oligopeptide transport
GO:0006678	0.0247788	5.88603	0.660726	3	11	glucosylceramide metabolic process
GO:0071875	0.0247788	5.88603	0.660726	3	11	adrenergic receptor signaling pathway
GO:0055089	0.0247788	5.88603	0.660726	3	11	fatty acid homeostasis
GO:0015791	0.0247788	5.88603	0.660726	3	11	polyol transport
GO:0070307	0.0247788	5.88603	0.660726	3	11	lens fiber cell development
GO:0006865	0.0250431	2.0885	5.6462	11	94	amino acid transport
GO:0010463	0.0250431	2.0885	5.6462	11	94	mesenchymal cell proliferation
GO:0042632	0.0250431	2.0885	5.6462	11	94	cholesterol homeostasis
GO:0021537	0.0253613	1.53982	18.9809	28	316	telencephalon development
GO:0008038	0.025695	2.28566	4.26469	9	71	neuron recognition
GO:0072521	0.0266755	1.41055	30.934	42	515	purine-containing compound metabolic process
GO:0055092	0.0268469	2.06347	5.70627	11	95	sterol homeostasis
GO:0022037	0.0271589	1.87148	7.92871	14	132	metencephalon development
GO:0071804	0.0287426	2.03904	5.76634	11	96	cellular potassium ion transport
GO:0071805	0.0287426	2.03904	5.76634	11	96	potassium ion transmembrane transport
GO:0031033	0.0289622	3.92638	1.20132	4	20	myosin filament organization
GO:0046653	0.0289622	3.92638	1.20132	4	20	tetrahydrofolate metabolic process
GO:0009152	0.0298655	1.58819	15.1366	23	252	purine ribonucleotide biosynthetic process
GO:0055088	0.0304013	1.84	8.04884	14	134	lipid homeostasis
GO:0006081	0.0307367	2.09988	5.10561	10	85	cellular aldehyde metabolic process
GO:0050892	0.0308364	2.77447	2.40264	6	40	intestinal absorption
GO:0001659	0.0308364	2.77447	2.40264	6	40	temperature homeostasis
GO:0006730	0.031505	3.14275	1.80198	5	30	one-carbon metabolic process
GO:0007413	0.031505	3.14275	1.80198	5	30	axonal fasciculation
GO:0048799	0.031505	3.14275	1.80198	5	30	animal organ maturation
GO:0032793	0.031505	3.14275	1.80198	5	30	positive regulation of CREB transcription factor activity
GO:0098810	0.031505	3.14275	1.80198	5	30	neurotransmitter reuptake
GO:0055062	0.031593	5.23162	0.720792	3	12	phosphate ion homeostasis
GO:0072506	0.031593	5.23162	0.720792	3	12	trivalent inorganic anion homeostasis
GO:0033089	0.031593	5.23162	0.720792	3	12	positive regulation of T cell differentiation in thymus
GO:0060510	0.031593	5.23162	0.720792	3	12	Type II pneumocyte differentiation
GO:0001868	0.031593	5.23162	0.720792	3	12	regulation of complement activation, lectin pathway
GO:0001869	0.031593	5.23162	0.720792	3	12	negative regulation of complement activation, lectin pathway
GO:0038084	0.031593	5.23162	0.720792	3	12	vascular endothelial growth factor signaling pathway
GO:0006188	0.031593	5.23162	0.720792	3	12	IMP biosynthetic process
GO:2000400	0.031593	5.23162	0.720792	3	12	positive regulation of thymocyte aggregation
GO:0071402	0.0319093	10.4553	0.30033	2	5	cellular response to lipoprotein particle stimulus
GO:0021912	0.0319093	10.4553	0.30033	2	5	regulation of transcription from RNA polymerase II promoter involved in spinal cord motor neuron fate specification
GO:0071404	0.0319093	10.4553	0.30033	2	5	cellular response to low-density lipoprotein particle stimulus
GO:0006681	0.0319093	10.4553	0.30033	2	5	galactosylceramide metabolic process
GO:0039529	0.0319093	10.4553	0.30033	2	5	RIG-I signaling pathway
GO:0071603	0.0319093	10.4553	0.30033	2	5	endothelial cell-cell adhesion
GO:0036003	0.0319093	10.4553	0.30033	2	5	positive regulation of transcription from RNA polymerase II promoter in response to stress
GO:0003270	0.0319093	10.4553	0.30033	2	5	Notch signaling pathway involved in regulation of secondary heart field cardioblast proliferation
GO:0051451	0.0319093	10.4553	0.30033	2	5	myoblast migration
GO:0050955	0.0319093	10.4553	0.30033	2	5	thermoception
GO:0014807	0.0319093	10.4553	0.30033	2	5	regulation of somitogenesis
GO:0045589	0.0319093	10.4553	0.30033	2	5	regulation of regulatory T cell differentiation
GO:0010661	0.0319093	10.4553	0.30033	2	5	positive regulation of muscle cell apoptotic process
GO:0060361	0.0319093	10.4553	0.30033	2	5	flight
GO:0000052	0.0319093	10.4553	0.30033	2	5	citrulline metabolic process
GO:0033037	0.0319093	10.4553	0.30033	2	5	polysaccharide localization
GO:0061314	0.0319093	10.4553	0.30033	2	5	Notch signaling involved in heart development
GO:0061419	0.0319093	10.4553	0.30033	2	5	positive regulation of transcription from RNA polymerase II promoter in response to hypoxia
GO:0009597	0.0319093	10.4553	0.30033	2	5	detection of virus
GO:0009992	0.0319093	10.4553	0.30033	2	5	cellular water homeostasis
GO:0070327	0.0319093	10.4553	0.30033	2	5	thyroid hormone transport
GO:0001997	0.0319093	10.4553	0.30033	2	5	positive regulation of the force of heart contraction by epinephrine-norepinephrine
GO:0015849	0.0325215	1.77912	8.88977	15	148	organic acid transport
GO:0055114	0.0330504	1.26525	66.3129	81	1104	oxidation-reduction process
GO:0001501	0.0335552	1.34264	39.3432	51	655	skeletal system development
GO:0061383	0.0340569	2.28871	3.78416	8	63	trabecula morphogenesis
GO:0070977	0.034126	3.69513	1.26139	4	21	bone maturation
GO:2000573	0.034126	3.69513	1.26139	4	21	positive regulation of DNA biosynthetic process
GO:0006677	0.034126	3.69513	1.26139	4	21	glycosylceramide metabolic process
GO:0030299	0.034126	3.69513	1.26139	4	21	intestinal cholesterol absorption
GO:0031055	0.034126	3.69513	1.26139	4	21	chromatin remodeling at centromere
GO:0007603	0.034126	3.69513	1.26139	4	21	phototransduction, visible light
GO:0050995	0.034126	3.69513	1.26139	4	21	negative regulation of lipid catabolic process
GO:0098856	0.034126	3.69513	1.26139	4	21	intestinal lipid absorption
GO:0006198	0.034126	3.69513	1.26139	4	21	cAMP catabolic process
GO:0042445	0.0343898	1.58043	14.536	22	242	hormone metabolic process
GO:0042593	0.0354689	1.66174	11.3525	18	189	glucose homeostasis
GO:0098660	0.0354966	1.41616	26.369	36	439	inorganic ion transmembrane transport
GO:0030204	0.0357707	3.02164	1.86205	5	31	chondroitin sulfate metabolic process
GO:0030823	0.0357707	3.02164	1.86205	5	31	regulation of cGMP metabolic process
GO:0035924	0.0357707	3.02164	1.86205	5	31	cellular response to vascular endothelial growth factor stimulus
GO:0009065	0.0357707	3.02164	1.86205	5	31	glutamine family amino acid catabolic process
GO:0060350	0.0369581	2.24767	3.84422	8	64	endochondral bone morphogenesis
GO:0006164	0.0376241	1.5469	15.497	23	258	purine nucleotide biosynthetic process
GO:0006721	0.0378287	2.01864	5.28581	10	88	terpenoid metabolic process
GO:0061035	0.0378287	2.01864	5.28581	10	88	regulation of cartilage development
GO:1905314	0.0392802	4.70809	0.780858	3	13	semi-lunar valve development
GO:0050667	0.0392802	4.70809	0.780858	3	13	homocysteine metabolic process
GO:0051581	0.0392802	4.70809	0.780858	3	13	negative regulation of neurotransmitter uptake
GO:0051611	0.0392802	4.70809	0.780858	3	13	regulation of serotonin uptake
GO:0051612	0.0392802	4.70809	0.780858	3	13	negative regulation of serotonin uptake
GO:0019934	0.0392802	4.70809	0.780858	3	13	cGMP-mediated signaling
GO:0045986	0.0392802	4.70809	0.780858	3	13	negative regulation of smooth muscle contraction
GO:0016056	0.0392802	4.70809	0.780858	3	13	rhodopsin mediated signaling pathway
GO:0021877	0.0392802	4.70809	0.780858	3	13	forebrain neuron fate commitment
GO:0034370	0.0392802	4.70809	0.780858	3	13	triglyceride-rich lipoprotein particle remodeling
GO:0034372	0.0392802	4.70809	0.780858	3	13	very-low-density lipoprotein particle remodeling
GO:0055085	0.0393727	1.25066	67.8145	82	1129	transmembrane transport
GO:0002064	0.0395469	1.50869	17.2389	25	287	epithelial cell development
GO:1903305	0.0396755	1.925	6.06667	11	101	regulation of regulated secretory pathway
GO:0006544	0.0397898	3.48957	1.32145	4	22	glycine metabolic process
GO:0050650	0.0397898	3.48957	1.32145	4	22	chondroitin sulfate proteoglycan biosynthetic process
GO:0032341	0.0397898	3.48957	1.32145	4	22	aldosterone metabolic process
GO:0015669	0.0397898	3.48957	1.32145	4	22	gas transport
GO:1901342	0.0416732	1.54469	14.8363	22	247	regulation of vasculature development
GO:0048741	0.0421445	2.54892	2.58284	6	43	skeletal muscle fiber development
GO:0033500	0.0422336	1.62324	11.5927	18	193	carbohydrate homeostasis
GO:0030900	0.0428946	1.35686	32.0152	42	533	forebrain development
GO:0044282	0.043652	1.45692	19.9419	28	332	small molecule catabolic process
GO:0050773	0.0438454	1.70152	9.25017	15	154	regulation of dendrite development
GO:0006820	0.0441946	1.40223	25.1076	34	418	anion transport
GO:0021879	0.0447642	1.88286	6.1868	11	103	forebrain neuron differentiation
GO:0030104	0.0453229	2.80537	1.98218	5	33	water homeostasis
GO:0045879	0.0453229	2.80537	1.98218	5	33	negative regulation of smoothened signaling pathway
GO:0070328	0.0453229	2.80537	1.98218	5	33	triglyceride homeostasis
GO:0030828	0.0459553	3.30565	1.38152	4	23	positive regulation of cGMP biosynthetic process
GO:0014866	0.0459553	3.30565	1.38152	4	23	skeletal myofibril assembly
GO:0008212	0.0459553	3.30565	1.38152	4	23	mineralocorticoid metabolic process
GO:0002323	0.0459815	7.84088	0.360396	2	6	natural killer cell activation involved in immune response
GO:0006561	0.0459815	7.84088	0.360396	2	6	proline biosynthetic process
GO:0006564	0.0459815	7.84088	0.360396	2	6	L-serine biosynthetic process
GO:0006533	0.0459815	7.84088	0.360396	2	6	aspartate catabolic process
GO:0006680	0.0459815	7.84088	0.360396	2	6	glucosylceramide catabolic process
GO:0030259	0.0459815	7.84088	0.360396	2	6	lipid glycosylation
GO:0035811	0.0459815	7.84088	0.360396	2	6	negative regulation of urine volume
GO:0044341	0.0459815	7.84088	0.360396	2	6	sodium-dependent phosphate transport
GO:0007630	0.0459815	7.84088	0.360396	2	6	jump response
GO:0045779	0.0459815	7.84088	0.360396	2	6	negative regulation of bone resorption
GO:0015793	0.0459815	7.84088	0.360396	2	6	glycerol transport
GO:0097155	0.0459815	7.84088	0.360396	2	6	fasciculation of sensory neuron axon
GO:0097156	0.0459815	7.84088	0.360396	2	6	fasciculation of motor neuron axon
GO:0061038	0.0459815	7.84088	0.360396	2	6	uterus morphogenesis
GO:0042747	0.0459815	7.84088	0.360396	2	6	circadian sleep/wake cycle, REM sleep
GO:0021773	0.0459815	7.84088	0.360396	2	6	striatal medium spiny neuron differentiation
GO:0001996	0.0459815	7.84088	0.360396	2	6	positive regulation of heart rate by epinephrine-norepinephrine
GO:0090314	0.0459815	7.84088	0.360396	2	6	positive regulation of protein targeting to membrane
GO:0034371	0.0459815	7.84088	0.360396	2	6	chylomicron remodeling
GO:0009268	0.0464227	2.48165	2.6429	6	44	response to pH
GO:0021700	0.0464332	1.41089	23.4858	32	391	developmental maturation
GO:0051606	0.0465531	1.524	15.0165	22	250	detection of stimulus
GO:0010464	0.046698	2.02317	4.74521	9	79	regulation of mesenchymal cell proliferation
GO:0016525	0.046698	2.02317	4.74521	9	79	negative regulation of angiogenesis
GO:0098662	0.0474439	1.38571	26.1287	35	435	inorganic cation transmembrane transport
GO:0030241	0.0478209	4.27975	0.840924	3	14	skeletal muscle myosin thick filament assembly
GO:0071688	0.0478209	4.27975	0.840924	3	14	striated muscle myosin thick filament assembly
GO:0043589	0.0478209	4.27975	0.840924	3	14	skin morphogenesis
GO:0043649	0.0478209	4.27975	0.840924	3	14	dicarboxylic acid catabolic process
GO:0045579	0.0478209	4.27975	0.840924	3	14	positive regulation of B cell differentiation
GO:0060081	0.0478209	4.27975	0.840924	3	14	membrane hyperpolarization
GO:0045922	0.0478209	4.27975	0.840924	3	14	negative regulation of fatty acid metabolic process
GO:0046040	0.0478209	4.27975	0.840924	3	14	IMP metabolic process
GO:0046541	0.0478209	4.27975	0.840924	3	14	saliva secretion
GO:0090073	0.0478209	4.27975	0.840924	3	14	positive regulation of protein homodimerization activity
GO:0034390	0.0478209	4.27975	0.840924	3	14	smooth muscle cell apoptotic process
GO:0034391	0.0478209	4.27975	0.840924	3	14	regulation of smooth muscle cell apoptotic process
GO:0003014	0.048607	1.75062	7.80858	13	130	renal system process
GO:0021761	0.048607	1.75062	7.80858	13	130	limbic system development
GO:0050709	0.0489379	1.91956	5.52607	10	92	negative regulation of protein secretion
GO:0072523	0.0492788	2.24613	3.3637	7	56	purine-containing compound catabolic process
GO:0009187	0.0498838	1.58647	11.833	18	197	cyclic nucleotide metabolic process
GO:0042221	0.0499765	1.14191	228.912	250	3811	response to chemical
GO:0030199	0.0502066	2.09716	4.08449	8	68	collagen fibril organization
GO:0009154	0.050616	2.70842	2.04224	5	34	purine ribonucleotide catabolic process
GO:1903531	0.050936	1.69712	8.6495	14	144	negative regulation of secretion by cell
GO:0043114	0.0509607	2.41783	2.70297	6	45	regulation of vascular permeability
GO:0008207	0.0509607	2.41783	2.70297	6	45	C21-steroid hormone metabolic process
GO:0046683	0.0509609	1.78298	7.08779	12	118	response to organophosphorus
GO:1901136	0.0511376	1.73565	7.86865	13	131	carbohydrate derivative catabolic process
GO:0051963	0.0520233	1.89629	5.58614	10	93	regulation of synapse assembly
GO:0035307	0.052621	3.14012	1.44158	4	24	positive regulation of protein dephosphorylation
GO:0009067	0.052621	3.14012	1.44158	4	24	aspartate family amino acid biosynthetic process
GO:0042744	0.052621	3.14012	1.44158	4	24	hydrogen peroxide catabolic process
GO:0098655	0.0542108	1.36806	26.429	35	440	cation transmembrane transport
GO:0030902	0.0554562	1.5067	14.4759	21	241	hindbrain development
GO:0009260	0.0555843	1.47644	16.1578	23	269	ribonucleotide biosynthetic process
GO:0006775	0.0557605	2.3572	2.76304	6	46	fat-soluble vitamin metabolic process
GO:0014904	0.0557605	2.3572	2.76304	6	46	myotube cell development
GO:0006029	0.0562435	1.80384	6.42706	11	107	proteoglycan metabolic process
GO:0055090	0.0562557	2.61794	2.10231	5	35	acylglycerol homeostasis
GO:0015696	0.0562557	2.61794	2.10231	5	35	ammonium transport
GO:0006760	0.0562557	2.61794	2.10231	5	35	folic acid-containing compound metabolic process
GO:0055067	0.0565972	1.74969	7.20792	12	120	monovalent inorganic cation homeostasis
GO:0006525	0.0571882	3.92279	0.90099	3	15	arginine metabolic process
GO:0055075	0.0571882	3.92279	0.90099	3	15	potassium ion homeostasis
GO:0007412	0.0571882	3.92279	0.90099	3	15	axon target recognition
GO:0003091	0.0571882	3.92279	0.90099	3	15	renal water homeostasis
GO:0045989	0.0571882	3.92279	0.90099	3	15	positive regulation of striated muscle contraction
GO:0033603	0.0571882	3.92279	0.90099	3	15	positive regulation of dopamine secretion
GO:0001867	0.0571882	3.92279	0.90099	3	15	complement activation, lectin pathway
GO:0071459	0.0571882	3.92279	0.90099	3	15	protein localization to chromosome, centromeric region
GO:0072522	0.0574758	1.47034	16.2178	23	270	purine-containing compound biosynthetic process
GO:0090659	0.0577282	2.15771	3.48383	7	58	walking behavior
GO:0007628	0.0577282	2.15771	3.48383	7	58	adult walking behavior
GO:0021988	0.0578506	2.0292	4.20462	8	70	olfactory lobe development
GO:0006066	0.0584818	1.43131	18.8007	26	313	alcohol metabolic process
GO:0017156	0.059267	1.69222	8.04884	13	134	calcium ion regulated exocytosis
GO:0048705	0.059782	1.41743	19.7017	27	328	skeletal system morphogenesis
GO:0043116	0.0597829	2.99036	1.50165	4	25	negative regulation of vascular permeability
GO:0032715	0.0597829	2.99036	1.50165	4	25	negative regulation of interleukin-6 production
GO:0033605	0.0597829	2.99036	1.50165	4	25	positive regulation of catecholamine secretion
GO:0002357	0.060066	Inf	0.060066	1	1	defense response to tumor cell
GO:0006860	0.060066	Inf	0.060066	1	1	extracellular amino acid transport
GO:0006858	0.060066	Inf	0.060066	1	1	extracellular transport
GO:2000896	0.060066	Inf	0.060066	1	1	amylopectin metabolic process
GO:2000827	0.060066	Inf	0.060066	1	1	mitochondrial RNA surveillance
GO:0006696	0.060066	Inf	0.060066	1	1	ergosterol biosynthetic process
GO:0035377	0.060066	Inf	0.060066	1	1	transepithelial water transport
GO:0035378	0.060066	Inf	0.060066	1	1	carbon dioxide transmembrane transport
GO:0035498	0.060066	Inf	0.060066	1	1	carnosine metabolic process
GO:0035499	0.060066	Inf	0.060066	1	1	carnosine biosynthetic process
GO:0006965	0.060066	Inf	0.060066	1	1	positive regulation of biosynthetic process of antibacterial peptides active against Gram-positive bacteria
GO:0002815	0.060066	Inf	0.060066	1	1	biosynthetic process of antibacterial peptides active against Gram-positive bacteria
GO:0002816	0.060066	Inf	0.060066	1	1	regulation of biosynthetic process of antibacterial peptides active against Gram-positive bacteria
GO:0031036	0.060066	Inf	0.060066	1	1	myosin II filament assembly
GO:2001213	0.060066	Inf	0.060066	1	1	negative regulation of vasculogenesis
GO:0035752	0.060066	Inf	0.060066	1	1	lysosomal lumen pH elevation
GO:0030573	0.060066	Inf	0.060066	1	1	bile acid catabolic process
GO:0035874	0.060066	Inf	0.060066	1	1	cellular response to copper ion starvation
GO:0007039	0.060066	Inf	0.060066	1	1	protein catabolic process in the vacuole
GO:0031455	0.060066	Inf	0.060066	1	1	glycine betaine metabolic process
GO:0031456	0.060066	Inf	0.060066	1	1	glycine betaine biosynthetic process
GO:0085018	0.060066	Inf	0.060066	1	1	maintenance of symbiont-containing vacuole by host
GO:0007378	0.060066	Inf	0.060066	1	1	amnioserosa formation
GO:1904742	0.060066	Inf	0.060066	1	1	regulation of telomeric DNA binding
GO:1904744	0.060066	Inf	0.060066	1	1	positive regulation of telomeric DNA binding
GO:0007496	0.060066	Inf	0.060066	1	1	anterior midgut development
GO:0003061	0.060066	Inf	0.060066	1	1	positive regulation of the force of heart contraction by norepinephrine
GO:0035945	0.060066	Inf	0.060066	1	1	mitochondrial ncRNA surveillance
GO:0035946	0.060066	Inf	0.060066	1	1	mitochondrial mRNA surveillance
GO:0031550	0.060066	Inf	0.060066	1	1	positive regulation of brain-derived neurotrophic factor receptor signaling pathway
GO:0018101	0.060066	Inf	0.060066	1	1	protein citrullination
GO:1900746	0.060066	Inf	0.060066	1	1	regulation of vascular endothelial growth factor signaling pathway
GO:1900747	0.060066	Inf	0.060066	1	1	negative regulation of vascular endothelial growth factor signaling pathway
GO:0018272	0.060066	Inf	0.060066	1	1	protein-pyridoxal-5-phosphate linkage via peptidyl-N6-pyridoxal phosphate-L-lysine
GO:1900738	0.060066	Inf	0.060066	1	1	positive regulation of phospholipase C-activating G-protein coupled receptor signaling pathway
GO:0003422	0.060066	Inf	0.060066	1	1	growth plate cartilage morphogenesis
GO:0003429	0.060066	Inf	0.060066	1	1	growth plate cartilage chondrocyte morphogenesis
GO:0003414	0.060066	Inf	0.060066	1	1	chondrocyte morphogenesis involved in endochondral bone morphogenesis
GO:0044107	0.060066	Inf	0.060066	1	1	cellular alcohol metabolic process
GO:0044108	0.060066	Inf	0.060066	1	1	cellular alcohol biosynthetic process
GO:0010021	0.060066	Inf	0.060066	1	1	amylopectin biosynthetic process
GO:0032076	0.060066	Inf	0.060066	1	1	negative regulation of deoxyribonuclease activity
GO:0032078	0.060066	Inf	0.060066	1	1	negative regulation of endodeoxyribonuclease activity
GO:0044524	0.060066	Inf	0.060066	1	1	protein sulfhydration
GO:0019285	0.060066	Inf	0.060066	1	1	glycine betaine biosynthetic process from choline
GO:0019244	0.060066	Inf	0.060066	1	1	lactate biosynthetic process from pyruvate
GO:0019249	0.060066	Inf	0.060066	1	1	lactate biosynthetic process
GO:0014813	0.060066	Inf	0.060066	1	1	skeletal muscle satellite cell commitment
GO:0008065	0.060066	Inf	0.060066	1	1	establishment of blood-nerve barrier
GO:0019518	0.060066	Inf	0.060066	1	1	L-threonine catabolic process to glycine
GO:0010840	0.060066	Inf	0.060066	1	1	regulation of circadian sleep/wake cycle, wakefulness
GO:0010841	0.060066	Inf	0.060066	1	1	positive regulation of circadian sleep/wake cycle, wakefulness
GO:0060082	0.060066	Inf	0.060066	1	1	eye blink reflex
GO:0010509	0.060066	Inf	0.060066	1	1	polyamine homeostasis
GO:0015898	0.060066	Inf	0.060066	1	1	amiloride transport
GO:0008204	0.060066	Inf	0.060066	1	1	ergosterol metabolic process
GO:0009082	0.060066	Inf	0.060066	1	1	branched-chain amino acid biosynthetic process
GO:0060380	0.060066	Inf	0.060066	1	1	regulation of single-stranded telomeric DNA binding
GO:0060381	0.060066	Inf	0.060066	1	1	positive regulation of single-stranded telomeric DNA binding
GO:0097184	0.060066	Inf	0.060066	1	1	response to azide
GO:0097185	0.060066	Inf	0.060066	1	1	cellular response to azide
GO:0045901	0.060066	Inf	0.060066	1	1	positive regulation of translational elongation
GO:0045905	0.060066	Inf	0.060066	1	1	positive regulation of translational termination
GO:0097254	0.060066	Inf	0.060066	1	1	renal tubular secretion
GO:0008616	0.060066	Inf	0.060066	1	1	queuosine biosynthetic process
GO:0046094	0.060066	Inf	0.060066	1	1	deoxyinosine metabolic process
GO:0046005	0.060066	Inf	0.060066	1	1	positive regulation of circadian sleep/wake cycle, REM sleep
GO:0009115	0.060066	Inf	0.060066	1	1	xanthine catabolic process
GO:0046167	0.060066	Inf	0.060066	1	1	glycerol-3-phosphate biosynthetic process
GO:0046115	0.060066	Inf	0.060066	1	1	guanosine catabolic process
GO:0046116	0.060066	Inf	0.060066	1	1	queuosine metabolic process
GO:0061143	0.060066	Inf	0.060066	1	1	alveolar primary septum development
GO:1902547	0.060066	Inf	0.060066	1	1	regulation of cellular response to vascular endothelial growth factor stimulus
GO:1902548	0.060066	Inf	0.060066	1	1	negative regulation of cellular response to vascular endothelial growth factor stimulus
GO:0016128	0.060066	Inf	0.060066	1	1	phytosteroid metabolic process
GO:0016129	0.060066	Inf	0.060066	1	1	phytosteroid biosynthetic process
GO:0042450	0.060066	Inf	0.060066	1	1	arginine biosynthetic process via ornithine
GO:0042453	0.060066	Inf	0.060066	1	1	deoxyguanosine metabolic process
GO:0033514	0.060066	Inf	0.060066	1	1	L-lysine catabolic process to acetyl-CoA via L-pipecolate
GO:0042746	0.060066	Inf	0.060066	1	1	circadian sleep/wake cycle, wakefulness
GO:0001575	0.060066	Inf	0.060066	1	1	globoside metabolic process
GO:0070367	0.060066	Inf	0.060066	1	1	negative regulation of hepatocyte differentiation
GO:2000042	0.060066	Inf	0.060066	1	1	negative regulation of double-strand break repair via homologous recombination
GO:2000048	0.060066	Inf	0.060066	1	1	negative regulation of cell-cell adhesion mediated by cadherin
GO:0090017	0.060066	Inf	0.060066	1	1	anterior neural plate formation
GO:0001966	0.060066	Inf	0.060066	1	1	thigmotaxis
GO:0071026	0.060066	Inf	0.060066	1	1	cytoplasmic RNA surveillance
GO:0006452	0.060066	Inf	0.060066	1	1	translational frameshifting
GO:0006422	0.060066	Inf	0.060066	1	1	aspartyl-tRNA aminoacylation
GO:0034356	0.060066	Inf	0.060066	1	1	NAD biosynthesis via nicotinamide riboside salvage pathway
GO:0034378	0.060066	Inf	0.060066	1	1	chylomicron assembly
GO:0006161	0.060066	Inf	0.060066	1	1	deoxyguanosine catabolic process
GO:0006148	0.060066	Inf	0.060066	1	1	inosine catabolic process
GO:0006149	0.060066	Inf	0.060066	1	1	deoxyinosine catabolic process
GO:0034465	0.060066	Inf	0.060066	1	1	response to carbon monoxide
GO:2000118	0.060066	Inf	0.060066	1	1	regulation of sodium-dependent phosphate transport
GO:2000119	0.060066	Inf	0.060066	1	1	negative regulation of sodium-dependent phosphate transport
GO:0090171	0.060066	Inf	0.060066	1	1	chondrocyte morphogenesis
GO:0021990	0.060066	Inf	0.060066	1	1	neural plate formation
GO:0009100	0.0601128	1.35424	26.6693	35	444	glycoprotein metabolic process
GO:0006805	0.0602865	1.61905	9.67063	15	161	xenobiotic metabolic process
GO:0071466	0.0602865	1.61905	9.67063	15	161	cellular response to xenobiotic stimulus
GO:0042446	0.0605592	1.91321	4.98548	9	83	hormone biosynthetic process
GO:0021913	0.0618558	6.27222	0.420462	2	7	regulation of transcription from RNA polymerase II promoter involved in ventral spinal cord interneuron specification
GO:0006543	0.0618558	6.27222	0.420462	2	7	glutamine catabolic process
GO:0039528	0.0618558	6.27222	0.420462	2	7	cytoplasmic pattern recognition receptor signaling pathway in response to virus
GO:0071679	0.0618558	6.27222	0.420462	2	7	commissural neuron axon guidance
GO:0002568	0.0618558	6.27222	0.420462	2	7	somatic diversification of T cell receptor genes
GO:0002681	0.0618558	6.27222	0.420462	2	7	somatic recombination of T cell receptor gene segments
GO:1904356	0.0618558	6.27222	0.420462	2	7	regulation of telomere maintenance via telomere lengthening
GO:0036005	0.0618558	6.27222	0.420462	2	7	response to macrophage colony-stimulating factor
GO:0036006	0.0618558	6.27222	0.420462	2	7	cellular response to macrophage colony-stimulating factor stimulus
GO:0048672	0.0618558	6.27222	0.420462	2	7	positive regulation of collateral sprouting
GO:0045066	0.0618558	6.27222	0.420462	2	7	regulatory T cell differentiation
GO:0032463	0.0618558	6.27222	0.420462	2	7	negative regulation of protein homooligomerization
GO:0010107	0.0618558	6.27222	0.420462	2	7	potassium ion import
GO:0045717	0.0618558	6.27222	0.420462	2	7	negative regulation of fatty acid biosynthetic process
GO:0032210	0.0618558	6.27222	0.420462	2	7	regulation of telomere maintenance via telomerase
GO:0045872	0.0618558	6.27222	0.420462	2	7	positive regulation of rhodopsin gene expression
GO:0097011	0.0618558	6.27222	0.420462	2	7	cellular response to granulocyte macrophage colony-stimulating factor stimulus
GO:0015822	0.0618558	6.27222	0.420462	2	7	ornithine transport
GO:0008258	0.0618558	6.27222	0.420462	2	7	head involution
GO:0060490	0.0618558	6.27222	0.420462	2	7	lateral sprouting involved in lung morphogenesis
GO:0060488	0.0618558	6.27222	0.420462	2	7	orthogonal dichotomous subdivision of terminal units involved in lung branching morphogenesis
GO:0060489	0.0618558	6.27222	0.420462	2	7	planar dichotomous subdivision of terminal units involved in lung branching morphogenesis
GO:0060448	0.0618558	6.27222	0.420462	2	7	dichotomous subdivision of terminal units involved in lung branching
GO:0033153	0.0618558	6.27222	0.420462	2	7	T cell receptor V(D)J recombination
GO:0046878	0.0618558	6.27222	0.420462	2	7	positive regulation of saliva secretion
GO:0009117	0.0619814	1.29754	36.5201	46	608	nucleotide metabolic process
GO:0009261	0.0622421	2.53329	2.16238	5	36	ribonucleotide catabolic process
GO:0070206	0.0622421	2.53329	2.16238	5	36	protein trimerization
GO:0019233	0.0626557	1.76675	6.54719	11	109	sensory perception of pain
GO:0048731	0.06362	1.12203	307.958	329	5127	system development
GO:0071229	0.0641563	1.63362	8.94983	14	149	cellular response to acid chemical
GO:0072376	0.0643947	1.88756	5.04554	9	84	protein activation cascade
GO:0055086	0.0646906	1.279	40.2442	50	670	nucleobase-containing small molecule metabolic process
GO:0007626	0.0652998	1.40311	19.8818	27	331	locomotory behavior
GO:0046390	0.065497	1.44645	16.4581	23	274	ribose phosphate biosynthetic process
GO:0048747	0.0661929	1.96547	4.32475	8	72	muscle fiber development
GO:0006895	0.067349	3.62076	0.961056	3	16	Golgi to endosome transport
GO:0043650	0.067349	3.62076	0.961056	3	16	dicarboxylic acid biosynthetic process
GO:0007063	0.067349	3.62076	0.961056	3	16	regulation of sister chromatid cohesion
GO:0007216	0.067349	3.62076	0.961056	3	16	G-protein coupled glutamate receptor signaling pathway
GO:0010889	0.067349	3.62076	0.961056	3	16	regulation of sequestering of triglyceride
GO:0042738	0.067349	3.62076	0.961056	3	16	exogenous drug catabolic process
GO:0090031	0.067349	3.62076	0.961056	3	16	positive regulation of steroid hormone biosynthetic process
GO:0070208	0.067349	3.62076	0.961056	3	16	protein heterotrimerization
GO:0043567	0.067434	2.85421	1.56172	4	26	regulation of insulin-like growth factor receptor signaling pathway
GO:0045662	0.067434	2.85421	1.56172	4	26	negative regulation of myoblast differentiation
GO:0090136	0.067434	2.85421	1.56172	4	26	epithelial cell-cell adhesion
GO:0009410	0.0713544	1.57537	9.91089	15	165	response to xenobiotic stimulus
GO:0051646	0.0717405	2.19223	2.94323	6	49	mitochondrion localization
GO:0051965	0.0717405	2.19223	2.94323	6	49	positive regulation of synapse assembly
GO:0060541	0.0720894	1.36227	22.705	30	378	respiratory system development
GO:0090305	0.0724692	1.67161	7.50825	12	125	nucleic acid phosphodiester bond hydrolysis
GO:0048511	0.0725095	1.44031	15.7974	22	263	rhythmic process
GO:0009190	0.0731002	1.59773	9.13003	14	152	cyclic nucleotide biosynthetic process
GO:0052652	0.0731002	1.59773	9.13003	14	152	cyclic purine nucleotide metabolic process
GO:0006810	0.0735497	1.11998	262.669	282	4373	transport
GO:0015672	0.0741114	1.3377	25.4079	33	423	monovalent inorganic cation transport
GO:0006732	0.0741301	1.39161	19.2812	26	321	coenzyme metabolic process
GO:0032501	0.0753388	1.11242	426.589	447	7102	multicellular organismal process
GO:0042493	0.0754326	1.31801	28.1109	36	468	response to drug
GO:0006837	0.0755651	2.7299	1.62178	4	27	serotonin transport
GO:0030825	0.0755651	2.7299	1.62178	4	27	positive regulation of cGMP metabolic process
GO:0042574	0.0755651	2.7299	1.62178	4	27	retinal metabolic process
GO:0071470	0.0755651	2.7299	1.62178	4	27	cellular response to osmotic stress
GO:0048706	0.0758524	1.47566	13.3347	19	222	embryonic skeletal system development
GO:0045765	0.0758524	1.47566	13.3347	19	222	regulation of angiogenesis
GO:0003018	0.0758538	1.49332	12.4937	18	208	vascular process in circulatory system
GO:0008344	0.076254	1.58611	9.1901	14	153	adult locomotory behavior
GO:0045833	0.0768059	1.81453	5.22574	9	87	negative regulation of lipid metabolic process
GO:0015698	0.0768659	1.69693	6.78746	11	113	inorganic anion transport
GO:0090278	0.0771604	2.00016	3.72409	7	62	negative regulation of peptide hormone secretion
GO:0006956	0.0771604	2.00016	3.72409	7	62	complement activation
GO:0006637	0.0772288	1.74784	6.0066	10	100	acyl-CoA metabolic process
GO:0035383	0.0772288	1.74784	6.0066	10	100	thioester metabolic process
GO:0021766	0.0772288	1.74784	6.0066	10	100	hippocampus development
GO:0006576	0.0775935	2.14223	3.0033	6	50	cellular biogenic amine metabolic process
GO:0050433	0.0775935	2.14223	3.0033	6	50	regulation of catecholamine secretion
GO:0006896	0.0782656	3.36187	1.02112	3	17	Golgi to vacuole transport
GO:0006568	0.0782656	3.36187	1.02112	3	17	tryptophan metabolic process
GO:0071711	0.0782656	3.36187	1.02112	3	17	basement membrane organization
GO:0095500	0.0782656	3.36187	1.02112	3	17	acetylcholine receptor signaling pathway
GO:0043569	0.0782656	3.36187	1.02112	3	17	negative regulation of insulin-like growth factor receptor signaling pathway
GO:0007213	0.0782656	3.36187	1.02112	3	17	G-protein coupled acetylcholine receptor signaling pathway
GO:1905144	0.0782656	3.36187	1.02112	3	17	response to acetylcholine
GO:1905145	0.0782656	3.36187	1.02112	3	17	cellular response to acetylcholine
GO:0009070	0.0782656	3.36187	1.02112	3	17	serine family amino acid biosynthetic process
GO:0015671	0.0782656	3.36187	1.02112	3	17	oxygen transport
GO:0045916	0.0782656	3.36187	1.02112	3	17	negative regulation of complement activation
GO:1903831	0.0782656	3.36187	1.02112	3	17	signal transduction involved in cellular response to ammonium ion
GO:2000258	0.0782656	3.36187	1.02112	3	17	negative regulation of protein activation cascade
GO:0043687	0.0785913	1.48538	12.5538	18	209	post-translational protein modification
GO:0044712	0.0792192	1.24624	44.5089	54	741	single-organism catabolic process
GO:2001026	0.0792655	5.22644	0.480528	2	8	regulation of endothelial cell chemotaxis
GO:2001028	0.0792655	5.22644	0.480528	2	8	positive regulation of endothelial cell chemotaxis
GO:0006552	0.0792655	5.22644	0.480528	2	8	leucine catabolic process
GO:0006531	0.0792655	5.22644	0.480528	2	8	aspartate metabolic process
GO:0006538	0.0792655	5.22644	0.480528	2	8	glutamate catabolic process
GO:0043252	0.0792655	5.22644	0.480528	2	8	sodium-independent organic anion transport
GO:0071692	0.0792655	5.22644	0.480528	2	8	protein localization to extracellular region
GO:2001212	0.0792655	5.22644	0.480528	2	8	regulation of vasculogenesis
GO:0030643	0.0792655	5.22644	0.480528	2	8	cellular phosphate ion homeostasis
GO:0003099	0.0792655	5.22644	0.480528	2	8	positive regulation of the force of heart contraction by chemical signal
GO:0003057	0.0792655	5.22644	0.480528	2	8	regulation of the force of heart contraction by chemical signal
GO:0048105	0.0792655	5.22644	0.480528	2	8	establishment of body hair planar orientation
GO:0007221	0.0792655	5.22644	0.480528	2	8	positive regulation of transcription of Notch receptor target
GO:0003321	0.0792655	5.22644	0.480528	2	8	positive regulation of blood pressure by epinephrine-norepinephrine
GO:0007527	0.0792655	5.22644	0.480528	2	8	adult somatic muscle development
GO:0003402	0.0792655	5.22644	0.480528	2	8	planar cell polarity pathway involved in axis elongation
GO:0019374	0.0792655	5.22644	0.480528	2	8	galactolipid metabolic process
GO:0072502	0.0792655	5.22644	0.480528	2	8	cellular trivalent inorganic anion homeostasis
GO:0072602	0.0792655	5.22644	0.480528	2	8	interleukin-4 secretion
GO:0045475	0.0792655	5.22644	0.480528	2	8	locomotor rhythm
GO:0019800	0.0792655	5.22644	0.480528	2	8	peptide cross-linking via chondroitin 4-sulfate glycosaminoglycan
GO:0019695	0.0792655	5.22644	0.480528	2	8	choline metabolic process
GO:0032205	0.0792655	5.22644	0.480528	2	8	negative regulation of telomere maintenance
GO:0060087	0.0792655	5.22644	0.480528	2	8	relaxation of vascular smooth muscle
GO:0060452	0.0792655	5.22644	0.480528	2	8	positive regulation of cardiac muscle contraction
GO:0061418	0.0792655	5.22644	0.480528	2	8	regulation of transcription from RNA polymerase II promoter in response to hypoxia
GO:0046520	0.0792655	5.22644	0.480528	2	8	sphingoid biosynthetic process
GO:0046512	0.0792655	5.22644	0.480528	2	8	sphingosine biosynthetic process
GO:0033539	0.0792655	5.22644	0.480528	2	8	fatty acid beta-oxidation using acyl-CoA dehydrogenase
GO:0033625	0.0792655	5.22644	0.480528	2	8	positive regulation of integrin activation
GO:0001993	0.0792655	5.22644	0.480528	2	8	regulation of systemic arterial blood pressure by norepinephrine-epinephrine
GO:0034086	0.0792655	5.22644	0.480528	2	8	maintenance of sister chromatid cohesion
GO:0034088	0.0792655	5.22644	0.480528	2	8	maintenance of mitotic sister chromatid cohesion
GO:0021819	0.0792655	5.22644	0.480528	2	8	layer formation in cerebral cortex
GO:0070842	0.0792655	5.22644	0.480528	2	8	aggresome assembly
GO:0090313	0.0792655	5.22644	0.480528	2	8	regulation of protein targeting to membrane
GO:0070831	0.0792655	5.22644	0.480528	2	8	basement membrane assembly
GO:0034312	0.0792655	5.22644	0.480528	2	8	diol biosynthetic process
GO:0006102	0.0792655	5.22644	0.480528	2	8	isocitrate metabolic process
GO:0006104	0.0792655	5.22644	0.480528	2	8	succinyl-CoA metabolic process
GO:0007156	0.080711	1.68032	6.84752	11	114	homophilic cell adhesion via plasma membrane adhesion molecules
GO:0006821	0.0812464	1.79142	5.28581	9	88	chloride transport
GO:0006575	0.0814814	1.59879	8.46931	13	141	cellular modified amino acid metabolic process
GO:0014902	0.0814814	1.59879	8.46931	13	141	myotube differentiation
GO:0001525	0.0815518	1.28074	33.697	42	561	angiogenesis
GO:0002792	0.0825484	1.96429	3.78416	7	63	negative regulation of peptide secretion
GO:0030799	0.0828232	1.56337	9.31023	14	155	regulation of cyclic nucleotide metabolic process
GO:0022028	0.0841647	2.61595	1.68185	4	28	tangential migration from the subventricular zone to the olfactory bulb
GO:0045824	0.0841647	2.61595	1.68185	4	28	negative regulation of innate immune response
GO:0090030	0.0841647	2.61595	1.68185	4	28	regulation of steroid hormone biosynthetic process
GO:0055002	0.0843443	1.48803	11.833	17	197	striated muscle cell development
GO:1901137	0.0847994	1.23669	45.6502	55	760	carbohydrate derivative biosynthetic process
GO:0030802	0.085035	1.58627	8.52937	13	142	regulation of cyclic nucleotide biosynthetic process
GO:0006753	0.0861604	1.25997	37.4812	46	624	nucleoside phosphate metabolic process
GO:0006813	0.0873342	1.50009	11.0521	16	184	potassium ion transport
GO:0016358	0.0876083	1.36322	19.6416	26	327	dendrite development
GO:0051234	0.0885935	1.11097	267.894	286	4460	establishment of localization
GO:0030808	0.0886847	1.57395	8.58944	13	143	regulation of nucleotide biosynthetic process
GO:1900371	0.0886847	1.57395	8.58944	13	143	regulation of purine nucleotide biosynthetic process
GO:1902652	0.0886847	1.57395	8.58944	13	143	secondary alcohol metabolic process
GO:0006629	0.0891322	1.17341	83.1314	95	1384	lipid metabolic process
GO:0017144	0.0896066	2.24307	2.40264	5	40	drug metabolic process
GO:0035306	0.0896066	2.24307	2.40264	5	40	positive regulation of dephosphorylation
GO:0055001	0.089682	1.43962	13.635	19	227	muscle cell development
GO:0071242	0.0898964	3.1375	1.08119	3	18	cellular response to ammonium ion
GO:0006586	0.0898964	3.1375	1.08119	3	18	indolalkylamine metabolic process
GO:1901890	0.0898964	3.1375	1.08119	3	18	positive regulation of cell junction assembly
GO:0051894	0.0898964	3.1375	1.08119	3	18	positive regulation of focal adhesion assembly
GO:0032347	0.0898964	3.1375	1.08119	3	18	regulation of aldosterone biosynthetic process
GO:0010884	0.0898964	3.1375	1.08119	3	18	positive regulation of lipid storage
GO:0060065	0.0898964	3.1375	1.08119	3	18	uterus development
GO:0061140	0.0898964	3.1375	1.08119	3	18	lung secretory cell differentiation
GO:1903393	0.0898964	3.1375	1.08119	3	18	positive regulation of adherens junction organization
GO:2000064	0.0898964	3.1375	1.08119	3	18	regulation of cortisol biosynthetic process
GO:0021681	0.0898964	3.1375	1.08119	3	18	cerebellar granular layer development
GO:0036294	0.0900078	1.69106	6.1868	10	103	cellular response to decreased oxygen levels
GO:0071456	0.0900078	1.69106	6.1868	10	103	cellular response to hypoxia
GO:0032964	0.0900807	2.04877	3.12343	6	52	collagen biosynthetic process
GO:0071300	0.0901417	1.82233	4.62508	8	77	cellular response to retinoic acid
GO:0048704	0.0903414	1.51406	10.2713	15	171	embryonic skeletal system morphogenesis
GO:0044851	0.0932195	2.51112	1.74191	4	29	hair cycle phase
GO:0051954	0.0932195	2.51112	1.74191	4	29	positive regulation of amine transport
GO:0051048	0.0937889	1.5043	10.3314	15	172	negative regulation of secretion
GO:0032330	0.0939555	1.89625	3.90429	7	65	regulation of chondrocyte differentiation
GO:0021953	0.0941232	1.37913	17.1789	23	286	central nervous system neuron differentiation
GO:0050673	0.0941254	1.30321	26.0086	33	433	epithelial cell proliferation
GO:0010717	0.0954613	1.79616	4.68515	8	78	regulation of epithelial to mesenchymal transition
GO:0010942	0.0964411	1.26744	32.3756	40	539	positive regulation of cell death
GO:0043616	0.0967097	2.00502	3.1835	6	53	keratinocyte proliferation
GO:0021543	0.0972686	1.47342	11.2323	16	187	pallium development
GO:0021872	0.097271	1.617	7.08779	11	118	forebrain generation of neurons
GO:0042133	0.0972804	2.18059	2.46271	5	41	neurotransmitter metabolic process
GO:0071265	0.0979695	4.47945	0.540594	2	9	L-methionine biosynthetic process
GO:0071267	0.0979695	4.47945	0.540594	2	9	L-methionine salvage
GO:0006591	0.0979695	4.47945	0.540594	2	9	ornithine metabolic process
GO:2000811	0.0979695	4.47945	0.540594	2	9	negative regulation of anoikis
GO:0006560	0.0979695	4.47945	0.540594	2	9	proline metabolic process
GO:0043102	0.0979695	4.47945	0.540594	2	9	amino acid salvage
GO:0043568	0.0979695	4.47945	0.540594	2	9	positive regulation of insulin-like growth factor receptor signaling pathway
GO:0007468	0.0979695	4.47945	0.540594	2	9	regulation of rhodopsin gene expression
GO:0007427	0.0979695	4.47945	0.540594	2	9	epithelial cell migration, open tracheal system
GO:0031507	0.0979695	4.47945	0.540594	2	9	heterochromatin assembly
GO:0036072	0.0979695	4.47945	0.540594	2	9	direct ossification
GO:0003219	0.0979695	4.47945	0.540594	2	9	cardiac right ventricle formation
GO:0050691	0.0979695	4.47945	0.540594	2	9	regulation of defense response to virus by host
GO:0045410	0.0979695	4.47945	0.540594	2	9	positive regulation of interleukin-6 biosynthetic process
GO:0010455	0.0979695	4.47945	0.540594	2	9	positive regulation of cell fate commitment
GO:0019509	0.0979695	4.47945	0.540594	2	9	L-methionine biosynthetic process from methylthioadenosine
GO:0097012	0.0979695	4.47945	0.540594	2	9	response to granulocyte macrophage colony-stimulating factor
GO:0045842	0.0979695	4.47945	0.540594	2	9	positive regulation of mitotic metaphase/anaphase transition
GO:1901970	0.0979695	4.47945	0.540594	2	9	positive regulation of mitotic sister chromatid separation
GO:0045988	0.0979695	4.47945	0.540594	2	9	negative regulation of striated muscle contraction
GO:1902101	0.0979695	4.47945	0.540594	2	9	positive regulation of metaphase/anaphase transition of cell cycle
GO:0046322	0.0979695	4.47945	0.540594	2	9	negative regulation of fatty acid oxidation
GO:0060916	0.0979695	4.47945	0.540594	2	9	mesenchymal cell proliferation involved in lung development
GO:0042760	0.0979695	4.47945	0.540594	2	9	very long-chain fatty acid catabolic process
GO:0042637	0.0979695	4.47945	0.540594	2	9	catagen
GO:0098586	0.0979695	4.47945	0.540594	2	9	cellular response to virus
GO:0070189	0.0979695	4.47945	0.540594	2	9	kynurenine metabolic process
GO:0001957	0.0979695	4.47945	0.540594	2	9	intramembranous ossification
GO:0002002	0.0979695	4.47945	0.540594	2	9	regulation of angiotensin levels in blood
GO:0050994	0.0999717	1.86397	3.96436	7	66	regulation of lipid catabolic process
GO:0009166	0.0999717	1.86397	3.96436	7	66	nucleotide catabolic process
GO:0060996	0.0999717	1.86397	3.96436	7	66	dendritic spine development
GO:0045446	0.100525	1.70455	5.52607	9	92	endothelial cell differentiation
GO:0045597	0.100862	1.20827	50.8759	60	847	positive regulation of cell differentiation
GO:0006487	0.101706	1.6019	7.14785	11	119	protein N-linked glycosylation
GO:0043268	0.102197	2.94118	1.14125	3	19	positive regulation of potassium ion transport
GO:0031649	0.102197	2.94118	1.14125	3	19	heat generation
GO:0051580	0.102197	2.94118	1.14125	3	19	regulation of neurotransmitter uptake
GO:0060073	0.102197	2.94118	1.14125	3	19	micturition
GO:0060359	0.102197	2.94118	1.14125	3	19	response to ammonium ion
GO:0060272	0.102197	2.94118	1.14125	3	19	embryonic skeletal joint morphogenesis
GO:0046532	0.102197	2.94118	1.14125	3	19	regulation of photoreceptor cell differentiation
GO:0033631	0.102197	2.94118	1.14125	3	19	cell-cell adhesion mediated by integrin
GO:0002092	0.102197	2.94118	1.14125	3	19	positive regulation of receptor internalization
GO:0042692	0.102485	1.25956	32.5558	40	542	muscle cell differentiation
GO:0006704	0.102714	2.41435	1.80198	4	30	glucocorticoid biosynthetic process
GO:0072337	0.102714	2.41435	1.80198	4	30	modified amino acid transport
GO:0000096	0.102714	2.41435	1.80198	4	30	sulfur amino acid metabolic process
GO:0060428	0.103591	1.9631	3.24356	6	54	lung epithelium development
GO:0006022	0.103981	1.63782	6.367	10	106	aminoglycan metabolic process
GO:0098742	0.104619	1.47575	10.5116	15	175	cell-cell adhesion via plasma-membrane adhesion molecules
GO:0009636	0.104642	1.49885	9.67063	14	161	response to toxic substance
GO:0070271	0.105156	1.17192	72.5597	83	1208	protein complex biogenesis
GO:0006461	0.105156	1.17192	72.5597	83	1208	protein complex assembly
GO:0009069	0.105275	2.12149	2.52277	5	42	serine family amino acid metabolic process
GO:0021871	0.105275	2.12149	2.52277	5	42	forebrain regionalization
GO:2000278	0.105275	2.12149	2.52277	5	42	regulation of DNA biosynthetic process
GO:0007585	0.105722	1.68413	5.58614	9	93	respiratory gaseous exchange
GO:0032368	0.105722	1.68413	5.58614	9	93	regulation of lipid transport
GO:0043269	0.10757	1.26929	29.0719	36	484	regulation of ion transport
GO:0046903	0.107578	1.17105	71.7188	82	1194	secretion
GO:0048871	0.108143	1.35287	17.4792	23	291	multicellular organismal homeostasis
GO:0016125	0.108378	1.51505	8.88977	13	148	sterol metabolic process
GO:0072511	0.109485	1.30364	22.8251	29	380	divalent inorganic cation transport
GO:0070838	0.109485	1.30364	22.8251	29	380	divalent metal ion transport
GO:0015850	0.109557	1.41036	13.1545	18	219	organic hydroxy compound transport
GO:0009060	0.110721	1.92289	3.30363	6	55	aerobic respiration
GO:0046942	0.111098	1.34773	17.5393	23	292	carboxylic acid transport
GO:0009167	0.11163	1.39197	14.0554	19	234	purine ribonucleoside monophosphate metabolic process
GO:0051291	0.112092	1.5345	8.10891	12	135	protein heterooligomerization
GO:0009308	0.112092	1.5345	8.10891	12	135	amine metabolic process
GO:0022029	0.112464	1.72194	4.86535	8	81	telencephalon cell migration
GO:0034502	0.112632	2.32474	1.86205	4	31	protein localization to chromosome
GO:0014059	0.112632	2.32474	1.86205	4	31	regulation of dopamine secretion
GO:0014046	0.112632	2.32474	1.86205	4	31	dopamine secretion
GO:0048820	0.112632	2.32474	1.86205	4	31	hair follicle maturation
GO:0051180	0.112632	2.32474	1.86205	4	31	vitamin transport
GO:0061001	0.112632	2.32474	1.86205	4	31	regulation of dendritic spine morphogenesis
GO:1903307	0.112632	2.32474	1.86205	4	31	positive regulation of regulated secretory pathway
GO:0002052	0.112632	2.32474	1.86205	4	31	positive regulation of neuroblast proliferation
GO:0048260	0.113581	2.0655	2.58284	5	43	positive regulation of receptor-mediated endocytosis
GO:0048821	0.113581	2.0655	2.58284	5	43	erythrocyte development
GO:0001885	0.113581	2.0655	2.58284	5	43	endothelial cell development
GO:0021696	0.113581	2.0655	2.58284	5	43	cerebellar cortex morphogenesis
GO:0006720	0.113954	1.60415	6.48713	10	108	isoprenoid metabolic process
GO:0009306	0.114464	1.26054	29.2521	36	487	protein secretion
GO:0051186	0.114906	1.28977	23.8462	30	397	cofactor metabolic process
GO:0030206	0.115121	2.76795	1.20132	3	20	chondroitin sulfate biosynthetic process
GO:0055091	0.115121	2.76795	1.20132	3	20	phospholipid homeostasis
GO:0032459	0.115121	2.76795	1.20132	3	20	regulation of protein oligomerization
GO:0060292	0.115121	2.76795	1.20132	3	20	long term synaptic depression
GO:0060768	0.115121	2.76795	1.20132	3	20	regulation of epithelial cell proliferation involved in prostate gland development
GO:0006026	0.115121	2.76795	1.20132	3	20	aminoglycan catabolic process
GO:0008037	0.115713	1.55824	7.32805	11	122	cell recognition
GO:0021987	0.115713	1.55824	7.32805	11	122	cerebral cortex development
GO:0006816	0.11635	1.314	20.3023	26	338	calcium ion transport
GO:0021917	0.116528	15.6663	0.120132	1	2	somatic motor neuron fate commitment
GO:0021918	0.116528	15.6663	0.120132	1	2	regulation of transcription from RNA polymerase II promoter involved in somatic motor neuron fate commitment
GO:0006738	0.116528	15.6663	0.120132	1	2	nicotinamide riboside catabolic process
GO:0021902	0.116528	15.6663	0.120132	1	2	commitment of neuronal cell to specific neuron type in forebrain
GO:0043316	0.116528	15.6663	0.120132	1	2	cytotoxic T cell degranulation
GO:0035072	0.116528	15.6663	0.120132	1	2	ecdysone-mediated induction of salivary gland cell autophagic cell death
GO:2000855	0.116528	15.6663	0.120132	1	2	regulation of mineralocorticoid secretion
GO:2000858	0.116528	15.6663	0.120132	1	2	regulation of aldosterone secretion
GO:0034729	0.116528	15.6663	0.120132	1	2	histone H3-K79 methylation
GO:2000870	0.116528	15.6663	0.120132	1	2	regulation of progesterone secretion
GO:0071233	0.116528	15.6663	0.120132	1	2	cellular response to leucine
GO:0070970	0.116528	15.6663	0.120132	1	2	interleukin-2 secretion
GO:1903961	0.116528	15.6663	0.120132	1	2	positive regulation of anion transmembrane transport
GO:0006532	0.116528	15.6663	0.120132	1	2	aspartate biosynthetic process
GO:0043105	0.116528	15.6663	0.120132	1	2	negative regulation of GTP cyclohydrolase I activity
GO:0006682	0.116528	15.6663	0.120132	1	2	galactosylceramide biosynthetic process
GO:0034589	0.116528	15.6663	0.120132	1	2	hydroxyproline transport
GO:0071881	0.116528	15.6663	0.120132	1	2	adenylate cyclase-inhibiting adrenergic receptor signaling pathway
GO:0071882	0.116528	15.6663	0.120132	1	2	phospholipase C-activating adrenergic receptor signaling pathway
GO:0071883	0.116528	15.6663	0.120132	1	2	activation of MAPK activity by adrenergic receptor signaling pathway
GO:0002227	0.116528	15.6663	0.120132	1	2	innate immune response in mucosa
GO:0034633	0.116528	15.6663	0.120132	1	2	retinol transport
GO:2001160	0.116528	15.6663	0.120132	1	2	regulation of histone H3-K79 methylation
GO:2001162	0.116528	15.6663	0.120132	1	2	positive regulation of histone H3-K79 methylation
GO:0071691	0.116528	15.6663	0.120132	1	2	cardiac muscle thin filament assembly
GO:0035164	0.116528	15.6663	0.120132	1	2	embryonic plasmatocyte differentiation
GO:0035169	0.116528	15.6663	0.120132	1	2	lymph gland plasmatocyte differentiation
GO:0031038	0.116528	15.6663	0.120132	1	2	myosin II filament organization
GO:0002575	0.116528	15.6663	0.120132	1	2	basophil chemotaxis
GO:0035828	0.116528	15.6663	0.120132	1	2	renal rubidium ion transport
GO:0035829	0.116528	15.6663	0.120132	1	2	renal rubidium ion absorption
GO:0035592	0.116528	15.6663	0.120132	1	2	establishment of protein localization to extracellular region
GO:0035593	0.116528	15.6663	0.120132	1	2	positive regulation of Wnt signaling pathway by establishment of Wnt protein localization to extracellular region
GO:0035659	0.116528	15.6663	0.120132	1	2	Wnt signaling pathway involved in wound healing, spreading of epidermal cells
GO:0035610	0.116528	15.6663	0.120132	1	2	protein side chain deglutamylation
GO:0035609	0.116528	15.6663	0.120132	1	2	C-terminal protein deglutamylation
GO:0055095	0.116528	15.6663	0.120132	1	2	lipoprotein particle mediated signaling
GO:0055096	0.116528	15.6663	0.120132	1	2	low-density lipoprotein particle mediated signaling
GO:0003095	0.116528	15.6663	0.120132	1	2	pressure natriuresis
GO:1900425	0.116528	15.6663	0.120132	1	2	negative regulation of defense response to bacterium
GO:0035931	0.116528	15.6663	0.120132	1	2	mineralocorticoid secretion
GO:0035932	0.116528	15.6663	0.120132	1	2	aldosterone secretion
GO:0031548	0.116528	15.6663	0.120132	1	2	regulation of brain-derived neurotrophic factor receptor signaling pathway
GO:1900234	0.116528	15.6663	0.120132	1	2	regulation of Kit signaling pathway
GO:1900235	0.116528	15.6663	0.120132	1	2	negative regulation of Kit signaling pathway
GO:0044387	0.116528	15.6663	0.120132	1	2	negative regulation of protein kinase activity by regulation of protein phosphorylation
GO:0003322	0.116528	15.6663	0.120132	1	2	pancreatic A cell development
GO:0051083	0.116528	15.6663	0.120132	1	2	'de novo' cotranslational protein folding
GO:0051024	0.116528	15.6663	0.120132	1	2	positive regulation of immunoglobulin secretion
GO:0003433	0.116528	15.6663	0.120132	1	2	chondrocyte development involved in endochondral bone morphogenesis
GO:0044240	0.116528	15.6663	0.120132	1	2	multicellular organism lipid catabolic process
GO:0019375	0.116528	15.6663	0.120132	1	2	galactolipid biosynthetic process
GO:0010032	0.116528	15.6663	0.120132	1	2	meiotic chromosome condensation
GO:0019346	0.116528	15.6663	0.120132	1	2	transsulfuration
GO:0032074	0.116528	15.6663	0.120132	1	2	negative regulation of nuclease activity
GO:0036101	0.116528	15.6663	0.120132	1	2	leukotriene B4 catabolic process
GO:0036102	0.116528	15.6663	0.120132	1	2	leukotriene B4 metabolic process
GO:0019264	0.116528	15.6663	0.120132	1	2	glycine biosynthetic process from serine
GO:0019240	0.116528	15.6663	0.120132	1	2	citrulline biosynthetic process
GO:1901568	0.116528	15.6663	0.120132	1	2	fatty acid derivative metabolic process
GO:1901569	0.116528	15.6663	0.120132	1	2	fatty acid derivative catabolic process
GO:1901523	0.116528	15.6663	0.120132	1	2	icosanoid catabolic process
GO:0019550	0.116528	15.6663	0.120132	1	2	glutamate catabolic process to aspartate
GO:0010747	0.116528	15.6663	0.120132	1	2	positive regulation of plasma membrane long-chain fatty acid transport
GO:0032892	0.116528	15.6663	0.120132	1	2	positive regulation of organic acid transport
GO:0015742	0.116528	15.6663	0.120132	1	2	alpha-ketoglutarate transport
GO:0015881	0.116528	15.6663	0.120132	1	2	creatine transport
GO:0015824	0.116528	15.6663	0.120132	1	2	proline transport
GO:0015826	0.116528	15.6663	0.120132	1	2	threonine transport
GO:0019918	0.116528	15.6663	0.120132	1	2	peptidyl-arginine methylation, to symmetrical-dimethyl arginine
GO:0009092	0.116528	15.6663	0.120132	1	2	homoserine metabolic process
GO:0009088	0.116528	15.6663	0.120132	1	2	threonine biosynthetic process
GO:0097151	0.116528	15.6663	0.120132	1	2	positive regulation of inhibitory postsynaptic potential
GO:0010966	0.116528	15.6663	0.120132	1	2	regulation of phosphate transport
GO:0010982	0.116528	15.6663	0.120132	1	2	regulation of high-density lipoprotein particle clearance
GO:0010983	0.116528	15.6663	0.120132	1	2	positive regulation of high-density lipoprotein particle clearance
GO:0009397	0.116528	15.6663	0.120132	1	2	folic acid-containing compound catabolic process
GO:0000053	0.116528	15.6663	0.120132	1	2	argininosuccinate metabolic process
GO:0000001	0.116528	15.6663	0.120132	1	2	mitochondrion inheritance
GO:0008617	0.116528	15.6663	0.120132	1	2	guanosine metabolic process
GO:0061060	0.116528	15.6663	0.120132	1	2	negative regulation of peptidoglycan recognition protein signaling pathway
GO:0061051	0.116528	15.6663	0.120132	1	2	positive regulation of cell growth involved in cardiac muscle cell development
GO:0061058	0.116528	15.6663	0.120132	1	2	regulation of peptidoglycan recognition protein signaling pathway
GO:0046087	0.116528	15.6663	0.120132	1	2	cytidine metabolic process
GO:0009258	0.116528	15.6663	0.120132	1	2	10-formyltetrahydrofolate catabolic process
GO:0046495	0.116528	15.6663	0.120132	1	2	nicotinamide riboside metabolic process
GO:0046452	0.116528	15.6663	0.120132	1	2	dihydrofolate metabolic process
GO:0033326	0.116528	15.6663	0.120132	1	2	cerebrospinal fluid secretion
GO:0033314	0.116528	15.6663	0.120132	1	2	mitotic DNA replication checkpoint
GO:0046124	0.116528	15.6663	0.120132	1	2	purine deoxyribonucleoside catabolic process
GO:0046110	0.116528	15.6663	0.120132	1	2	xanthine metabolic process
GO:0033182	0.116528	15.6663	0.120132	1	2	regulation of histone ubiquitination
GO:0046864	0.116528	15.6663	0.120132	1	2	isoprenoid transport
GO:0046865	0.116528	15.6663	0.120132	1	2	terpenoid transport
GO:0009972	0.116528	15.6663	0.120132	1	2	cytidine deamination
GO:0046663	0.116528	15.6663	0.120132	1	2	dorsal closure, leading edge cell differentiation
GO:0000960	0.116528	15.6663	0.120132	1	2	regulation of mitochondrial RNA catabolic process
GO:0000962	0.116528	15.6663	0.120132	1	2	positive regulation of mitochondrial RNA catabolic process
GO:0000963	0.116528	15.6663	0.120132	1	2	mitochondrial RNA processing
GO:0000965	0.116528	15.6663	0.120132	1	2	mitochondrial RNA 3'-end processing
GO:0000957	0.116528	15.6663	0.120132	1	2	mitochondrial RNA catabolic process
GO:0000958	0.116528	15.6663	0.120132	1	2	mitochondrial mRNA catabolic process
GO:0001744	0.116528	15.6663	0.120132	1	2	optic lobe placode formation
GO:0042560	0.116528	15.6663	0.120132	1	2	pteridine-containing compound catabolic process
GO:0001555	0.116528	15.6663	0.120132	1	2	oocyte growth
GO:0042631	0.116528	15.6663	0.120132	1	2	cellular response to water deprivation
GO:0098828	0.116528	15.6663	0.120132	1	2	modulation of inhibitory postsynaptic potential
GO:0001985	0.116528	15.6663	0.120132	1	2	negative regulation of heart rate involved in baroreceptor response to increased systemic arterial blood pressure
GO:0006420	0.116528	15.6663	0.120132	1	2	arginyl-tRNA aminoacylation
GO:0070827	0.116528	15.6663	0.120132	1	2	chromatin maintenance
GO:0006428	0.116528	15.6663	0.120132	1	2	isoleucyl-tRNA aminoacylation
GO:0006429	0.116528	15.6663	0.120132	1	2	leucyl-tRNA aminoacylation
GO:0070813	0.116528	15.6663	0.120132	1	2	hydrogen sulfide metabolic process
GO:0070814	0.116528	15.6663	0.120132	1	2	hydrogen sulfide biosynthetic process
GO:0070846	0.116528	15.6663	0.120132	1	2	Hsp90 deacetylation
GO:0002025	0.116528	15.6663	0.120132	1	2	vasodilation by norepinephrine-epinephrine involved in regulation of systemic arterial blood pressure
GO:0002018	0.116528	15.6663	0.120132	1	2	renin-angiotensin regulation of aldosterone production
GO:0002003	0.116528	15.6663	0.120132	1	2	angiotensin maturation
GO:0006216	0.116528	15.6663	0.120132	1	2	cytidine catabolic process
GO:0070637	0.116528	15.6663	0.120132	1	2	pyridine nucleoside metabolic process
GO:0070638	0.116528	15.6663	0.120132	1	2	pyridine nucleoside catabolic process
GO:0006756	0.116528	15.6663	0.120132	1	2	AMP phosphorylation
GO:0017157	0.11674	1.46852	9.85083	14	164	regulation of exocytosis
GO:0071168	0.11775	3.91922	0.60066	2	10	protein localization to chromatin
GO:0006702	0.11775	3.91922	0.60066	2	10	androgen biosynthetic process
GO:0006563	0.11775	3.91922	0.60066	2	10	L-serine metabolic process
GO:0006569	0.11775	3.91922	0.60066	2	10	tryptophan catabolic process
GO:0035426	0.11775	3.91922	0.60066	2	10	extracellular matrix-cell signaling
GO:0003097	0.11775	3.91922	0.60066	2	10	renal water transport
GO:0048104	0.11775	3.91922	0.60066	2	10	establishment of body hair or bristle planar orientation
GO:0048242	0.11775	3.91922	0.60066	2	10	epinephrine secretion
GO:0014060	0.11775	3.91922	0.60066	2	10	regulation of epinephrine secretion
GO:0048742	0.11775	3.91922	0.60066	2	10	regulation of skeletal muscle fiber development
GO:0003334	0.11775	3.91922	0.60066	2	10	keratinocyte development
GO:0019471	0.11775	3.91922	0.60066	2	10	4-hydroxyproline metabolic process
GO:0032345	0.11775	3.91922	0.60066	2	10	negative regulation of aldosterone metabolic process
GO:0032346	0.11775	3.91922	0.60066	2	10	positive regulation of aldosterone metabolic process
GO:0032348	0.11775	3.91922	0.60066	2	10	negative regulation of aldosterone biosynthetic process
GO:0032349	0.11775	3.91922	0.60066	2	10	positive regulation of aldosterone biosynthetic process
GO:0032516	0.11775	3.91922	0.60066	2	10	positive regulation of phosphoprotein phosphatase activity
GO:0060177	0.11775	3.91922	0.60066	2	10	regulation of angiotensin metabolic process
GO:0046477	0.11775	3.91922	0.60066	2	10	glycosylceramide catabolic process
GO:0046218	0.11775	3.91922	0.60066	2	10	indolalkylamine catabolic process
GO:2000065	0.11775	3.91922	0.60066	2	10	negative regulation of cortisol biosynthetic process
GO:0070828	0.11775	3.91922	0.60066	2	10	heterochromatin organization
GO:2000194	0.11775	3.91922	0.60066	2	10	regulation of female gonad development
GO:0010812	0.118094	1.88428	3.3637	6	56	negative regulation of cell-substrate adhesion
GO:0009126	0.118459	1.37892	14.1756	19	236	purine nucleoside monophosphate metabolic process
GO:0021772	0.119243	1.77336	4.14455	7	69	olfactory bulb development
GO:0060998	0.122191	2.01238	2.6429	5	44	regulation of dendritic spine development
GO:0050678	0.122492	1.29795	21.3234	27	355	regulation of epithelial cell proliferation
GO:0009914	0.122855	1.28481	23.1254	29	385	hormone transport
GO:0060395	0.122954	2.24154	1.92211	4	32	SMAD protein signal transduction
GO:0018279	0.124446	1.57182	6.60726	10	110	protein N-linked glycosylation via asparagine
GO:0050432	0.125705	1.84719	3.42376	6	57	catecholamine secretion
GO:0008340	0.125705	1.84719	3.42376	6	57	determination of adult lifespan
GO:0002053	0.126064	1.74507	4.20462	7	70	positive regulation of mesenchymal cell proliferation
GO:0009165	0.127269	1.31321	18.7406	24	312	nucleotide biosynthetic process
GO:0030203	0.127985	1.60707	5.8264	9	97	glycosaminoglycan metabolic process
GO:0008202	0.12834	1.28988	21.4436	27	357	steroid metabolic process
GO:0006555	0.12862	2.61397	1.26139	3	21	methionine metabolic process
GO:0034650	0.12862	2.61397	1.26139	3	21	cortisol metabolic process
GO:0034651	0.12862	2.61397	1.26139	3	21	cortisol biosynthetic process
GO:0072015	0.12862	2.61397	1.26139	3	21	glomerular visceral epithelial cell development
GO:0072310	0.12862	2.61397	1.26139	3	21	glomerular epithelial cell development
GO:0032342	0.12862	2.61397	1.26139	3	21	aldosterone biosynthetic process
GO:0060742	0.12862	2.61397	1.26139	3	21	epithelial cell differentiation involved in prostate gland development
GO:0060856	0.12862	2.61397	1.26139	3	21	establishment of blood-brain barrier
GO:0042067	0.12862	2.61397	1.26139	3	21	establishment of ommatidial planar polarity
GO:0046886	0.12862	2.61397	1.26139	3	21	positive regulation of hormone biosynthetic process
GO:0007420	0.128942	1.17971	53.699	62	894	brain development
GO:0018196	0.129884	1.55613	6.66733	10	111	peptidyl-asparagine modification
GO:0042180	0.130524	1.34591	15.2568	20	254	cellular ketone metabolic process
GO:0008203	0.130888	1.4857	8.34917	12	139	cholesterol metabolic process
GO:0006509	0.131095	1.96192	2.70297	5	45	membrane protein ectodomain proteolysis
GO:0030261	0.131095	1.96192	2.70297	5	45	chromosome condensation
GO:0060997	0.131095	1.96192	2.70297	5	45	dendritic spine morphogenesis
GO:0042558	0.131095	1.96192	2.70297	5	45	pteridine-containing compound metabolic process
GO:0048839	0.131163	1.29275	20.6026	26	343	inner ear development
GO:0061061	0.132358	1.18177	50.996	59	849	muscle structure development
GO:0051781	0.133548	1.81152	3.48383	6	58	positive regulation of cell division
GO:0046676	0.133548	1.81152	3.48383	6	58	negative regulation of insulin secretion
GO:0030224	0.133662	2.16408	1.98218	4	33	monocyte differentiation
GO:0045940	0.133662	2.16408	1.98218	4	33	positive regulation of steroid metabolic process
GO:0060487	0.133662	2.16408	1.98218	4	33	lung epithelial cell differentiation
GO:0000038	0.133662	2.16408	1.98218	4	33	very long-chain fatty acid metabolic process
GO:0009409	0.133662	2.16408	1.98218	4	33	response to cold
GO:0046513	0.133662	2.16408	1.98218	4	33	ceramide biosynthetic process
GO:1903131	0.133662	2.16408	1.98218	4	33	mononuclear cell differentiation
GO:0021697	0.133662	2.16408	1.98218	4	33	cerebellar cortex formation
GO:0002026	0.133662	2.16408	1.98218	4	33	regulation of the force of heart contraction
GO:0046165	0.133912	1.58889	5.88647	9	98	alcohol biosynthetic process
GO:0006814	0.135276	1.39092	11.833	16	197	sodium ion transport
GO:0007623	0.136001	1.50356	7.56832	11	126	circadian rhythm
GO:0055082	0.136275	1.21274	36.2198	43	603	cellular chemical homeostasis
GO:0001944	0.136334	1.17859	51.1162	59	851	vasculature development
GO:0051146	0.137393	1.28444	20.7228	26	345	striated muscle cell differentiation
GO:0051046	0.138283	1.19822	40.905	48	681	regulation of secretion
GO:2000794	0.13841	3.48348	0.660726	2	11	regulation of epithelial cell proliferation involved in lung morphogenesis
GO:0006551	0.13841	3.48348	0.660726	2	11	leucine metabolic process
GO:0071549	0.13841	3.48348	0.660726	2	11	cellular response to dexamethasone stimulus
GO:0018065	0.13841	3.48348	0.660726	2	11	protein-cofactor linkage
GO:0055098	0.13841	3.48348	0.660726	2	11	response to low-density lipoprotein particle
GO:0048241	0.13841	3.48348	0.660726	2	11	epinephrine transport
GO:0018195	0.13841	3.48348	0.660726	2	11	peptidyl-arginine modification
GO:0050746	0.13841	3.48348	0.660726	2	11	regulation of lipoprotein metabolic process
GO:0072201	0.13841	3.48348	0.660726	2	11	negative regulation of mesenchymal cell proliferation
GO:0045003	0.13841	3.48348	0.660726	2	11	double-strand break repair via synthesis-dependent strand annealing
GO:0044557	0.13841	3.48348	0.660726	2	11	relaxation of smooth muscle
GO:0032462	0.13841	3.48348	0.660726	2	11	regulation of protein homooligomerization
GO:0032727	0.13841	3.48348	0.660726	2	11	positive regulation of interferon-alpha production
GO:0051972	0.13841	3.48348	0.660726	2	11	regulation of telomerase activity
GO:0051918	0.13841	3.48348	0.660726	2	11	negative regulation of fibrinolysis
GO:0032647	0.13841	3.48348	0.660726	2	11	regulation of interferon-alpha production
GO:0009435	0.13841	3.48348	0.660726	2	11	NAD biosynthetic process
GO:0046039	0.13841	3.48348	0.660726	2	11	GTP metabolic process
GO:0046851	0.13841	3.48348	0.660726	2	11	negative regulation of bone remodeling
GO:0046877	0.13841	3.48348	0.660726	2	11	regulation of saliva secretion
GO:0042436	0.13841	3.48348	0.660726	2	11	indole-containing compound catabolic process
GO:0046533	0.13841	3.48348	0.660726	2	11	negative regulation of photoreceptor cell differentiation
GO:0001568	0.138752	1.18001	49.3142	57	821	blood vessel development
GO:0006626	0.140281	1.69111	4.32475	7	72	protein targeting to mitochondrion
GO:0071230	0.140282	1.91392	2.76304	5	46	cellular response to amino acid stimulus
GO:0015711	0.140287	1.2948	18.9809	24	316	organic anion transport
GO:0007417	0.140674	1.14841	72.0191	81	1199	central nervous system development
GO:0006705	0.142646	2.4762	1.32145	3	22	mineralocorticoid biosynthetic process
GO:0007263	0.142646	2.4762	1.32145	3	22	nitric oxide mediated signal transduction
GO:0050891	0.142646	2.4762	1.32145	3	22	multicellular organismal water homeostasis
GO:0031946	0.142646	2.4762	1.32145	3	22	regulation of glucocorticoid biosynthetic process
GO:0051589	0.142646	2.4762	1.32145	3	22	negative regulation of neurotransmitter transport
GO:0010566	0.142646	2.4762	1.32145	3	22	regulation of ketone biosynthetic process
GO:0045649	0.142646	2.4762	1.32145	3	22	regulation of macrophage differentiation
GO:0045601	0.142646	2.4762	1.32145	3	22	regulation of endothelial cell differentiation
GO:0042737	0.142646	2.4762	1.32145	3	22	drug catabolic process
GO:0060322	0.144521	1.1636	57.0026	65	949	head development
GO:0071827	0.144734	2.09178	2.04224	4	34	plasma lipoprotein particle organization
GO:0043576	0.144734	2.09178	2.04224	4	34	regulation of respiratory gaseous exchange
GO:0006937	0.144838	1.42939	9.3703	13	156	regulation of muscle contraction
GO:0019218	0.146186	1.55372	6.0066	9	100	regulation of steroid metabolic process
GO:0007423	0.146219	1.15858	59.8858	68	997	sensory organ development
GO:0016042	0.146538	1.30235	17.299	22	288	lipid catabolic process
GO:0021536	0.146818	1.47763	7.68845	11	128	diencephalon development
GO:0071453	0.146945	1.51089	6.84752	10	114	cellular response to oxygen levels
GO:1901293	0.147078	1.28579	19.101	24	318	nucleoside phosphate biosynthetic process
GO:0006885	0.147669	1.66536	4.38482	7	73	regulation of pH
GO:0046888	0.147669	1.66536	4.38482	7	73	negative regulation of hormone secretion
GO:0002067	0.147669	1.66536	4.38482	7	73	glandular epithelial cell differentiation
GO:0043583	0.149364	1.25222	23.666	29	394	ear development
GO:0001505	0.150177	1.29737	17.3591	22	289	regulation of neurotransmitter levels
GO:0009116	0.150516	1.27442	20.062	25	334	nucleoside metabolic process
GO:0048701	0.150985	1.59041	5.22574	8	87	embryonic cranial skeleton morphogenesis
GO:0009168	0.150985	1.59041	5.22574	8	87	purine ribonucleoside monophosphate biosynthetic process
GO:0009127	0.150985	1.59041	5.22574	8	87	purine nucleoside monophosphate biosynthetic process
GO:0002040	0.150985	1.59041	5.22574	8	87	sprouting angiogenesis
GO:0050807	0.15239	1.46499	7.74851	11	129	regulation of synapse organization
GO:0009101	0.152501	1.2487	23.7261	29	395	glycoprotein biosynthetic process
GO:0051962	0.154944	1.22401	28.3512	34	472	positive regulation of nervous system development
GO:0006536	0.156151	2.02414	2.10231	4	35	glutamate metabolic process
GO:0071825	0.156151	2.02414	2.10231	4	35	protein-lipid complex subunit organization
GO:0008209	0.156151	2.02414	2.10231	4	35	androgen metabolic process
GO:0060479	0.156151	2.02414	2.10231	4	35	lung cell differentiation
GO:0046173	0.156151	2.02414	2.10231	4	35	polyol biosynthetic process
GO:0010038	0.156717	1.25473	21.9842	27	366	response to metal ion
GO:0030730	0.157149	2.35221	1.38152	3	23	sequestering of triglyceride
GO:0022401	0.157149	2.35221	1.38152	3	23	negative adaptation of signaling pathway
GO:0002921	0.157149	2.35221	1.38152	3	23	negative regulation of humoral immune response
GO:0055081	0.157149	2.35221	1.38152	3	23	anion homeostasis
GO:0031943	0.157149	2.35221	1.38152	3	23	regulation of glucocorticoid metabolic process
GO:0060767	0.157149	2.35221	1.38152	3	23	epithelial cell proliferation involved in prostate gland development
GO:0060525	0.157149	2.35221	1.38152	3	23	prostate glandular acinus development
GO:0033334	0.157149	2.35221	1.38152	3	23	fin morphogenesis
GO:0001510	0.157149	2.35221	1.38152	3	23	RNA methylation
GO:0021548	0.157149	2.35221	1.38152	3	23	pons development
GO:0002029	0.157149	2.35221	1.38152	3	23	desensitization of G-protein coupled receptor protein signaling pathway
GO:0051179	0.157825	1.07883	332.826	347	5541	localization
GO:0021885	0.157959	1.57041	5.28581	8	88	forebrain cell migration
GO:0048169	0.158407	1.71231	3.66403	6	61	regulation of long-term neuronal synaptic plasticity
GO:0019933	0.158407	1.71231	3.66403	6	61	cAMP-mediated signaling
GO:0035725	0.159004	1.52007	6.12673	9	102	sodium ion transmembrane transport
GO:0007520	0.159462	1.82461	2.88317	5	48	myoblast fusion
GO:0051893	0.159462	1.82461	2.88317	5	48	regulation of focal adhesion assembly
GO:0060445	0.159462	1.82461	2.88317	5	48	branching involved in salivary gland morphogenesis
GO:0061036	0.159462	1.82461	2.88317	5	48	positive regulation of cartilage development
GO:0001504	0.159462	1.82461	2.88317	5	48	neurotransmitter uptake
GO:1903391	0.159462	1.82461	2.88317	5	48	regulation of adherens junction organization
GO:0098657	0.159462	1.82461	2.88317	5	48	import into cell
GO:0090109	0.159462	1.82461	2.88317	5	48	regulation of cell-substrate junction assembly
GO:0072358	0.159528	1.16138	51.7769	59	862	cardiovascular system development
GO:0035270	0.159588	1.32332	13.9353	18	232	endocrine system development
GO:2000209	0.159773	3.13488	0.720792	2	12	regulation of anoikis
GO:2000725	0.159773	3.13488	0.720792	2	12	regulation of cardiac muscle cell differentiation
GO:0006537	0.159773	3.13488	0.720792	2	12	glutamate biosynthetic process
GO:2000973	0.159773	3.13488	0.720792	2	12	regulation of pro-B cell differentiation
GO:2000974	0.159773	3.13488	0.720792	2	12	negative regulation of pro-B cell differentiation
GO:0048308	0.159773	3.13488	0.720792	2	12	organelle inheritance
GO:0044342	0.159773	3.13488	0.720792	2	12	type B pancreatic cell proliferation
GO:0051044	0.159773	3.13488	0.720792	2	12	positive regulation of membrane protein ectodomain proteolysis
GO:0048671	0.159773	3.13488	0.720792	2	12	negative regulation of collateral sprouting
GO:0003180	0.159773	3.13488	0.720792	2	12	aortic valve morphogenesis
GO:0003176	0.159773	3.13488	0.720792	2	12	aortic valve development
GO:0031944	0.159773	3.13488	0.720792	2	12	negative regulation of glucocorticoid metabolic process
GO:0031947	0.159773	3.13488	0.720792	2	12	negative regulation of glucocorticoid biosynthetic process
GO:1901522	0.159773	3.13488	0.720792	2	12	positive regulation of transcription from RNA polymerase II promoter involved in cellular response to chemical stimulus
GO:1901532	0.159773	3.13488	0.720792	2	12	regulation of hematopoietic progenitor cell differentiation
GO:1901533	0.159773	3.13488	0.720792	2	12	negative regulation of hematopoietic progenitor cell differentiation
GO:0032229	0.159773	3.13488	0.720792	2	12	negative regulation of synaptic transmission, GABAergic
GO:0010744	0.159773	3.13488	0.720792	2	12	positive regulation of macrophage derived foam cell differentiation
GO:0010886	0.159773	3.13488	0.720792	2	12	positive regulation of cholesterol storage
GO:0045651	0.159773	3.13488	0.720792	2	12	positive regulation of macrophage differentiation
GO:0032607	0.159773	3.13488	0.720792	2	12	interferon-alpha production
GO:0060267	0.159773	3.13488	0.720792	2	12	positive regulation of respiratory burst
GO:0009151	0.159773	3.13488	0.720792	2	12	purine deoxyribonucleotide metabolic process
GO:0009215	0.159773	3.13488	0.720792	2	12	purine deoxyribonucleoside triphosphate metabolic process
GO:0000103	0.159773	3.13488	0.720792	2	12	sulfate assimilation
GO:0042219	0.159773	3.13488	0.720792	2	12	cellular modified amino acid catabolic process
GO:0033623	0.159773	3.13488	0.720792	2	12	regulation of integrin activation
GO:0021780	0.159773	3.13488	0.720792	2	12	glial cell fate specification
GO:0021778	0.159773	3.13488	0.720792	2	12	oligodendrocyte cell fate specification
GO:0090032	0.159773	3.13488	0.720792	2	12	negative regulation of steroid hormone biosynthetic process
GO:0021960	0.159773	3.13488	0.720792	2	12	anterior commissure morphogenesis
GO:1900542	0.159902	1.36345	11.2924	15	188	regulation of purine nucleotide metabolic process
GO:0098771	0.159949	1.19416	35.8594	42	597	inorganic ion homeostasis
GO:0010720	0.162793	1.22416	26.6693	32	444	positive regulation of cell development
GO:0046889	0.162978	1.61613	4.50495	7	75	positive regulation of lipid biosynthetic process
GO:0006140	0.164698	1.35551	11.3525	15	189	regulation of nucleotide metabolic process
GO:0006936	0.165427	1.23481	23.9663	29	399	muscle contraction
GO:0042430	0.167889	1.96074	2.16238	4	36	indole-containing compound metabolic process
GO:0001840	0.167889	1.96074	2.16238	4	36	neural plate development
GO:0071822	0.168015	1.12188	86.3149	95	1437	protein complex subunit organization
GO:0071705	0.168151	1.16146	48.233	55	803	nitrogen compound transport
GO:0009161	0.168779	1.29964	14.9564	19	249	ribonucleoside monophosphate metabolic process
GO:0048013	0.16943	1.783	2.94323	5	49	ephrin receptor signaling pathway
GO:0021941	0.169603	7.83252	0.180198	1	3	negative regulation of cerebellar granule cell precursor proliferation
GO:0017186	0.169603	7.83252	0.180198	1	3	peptidyl-pyroglutamic acid biosynthetic process, using glutaminyl-peptide cyclotransferase
GO:0090240	0.169603	7.83252	0.180198	1	3	positive regulation of histone H4 acetylation
GO:0021905	0.169603	7.83252	0.180198	1	3	forebrain-midbrain boundary formation
GO:0043320	0.169603	7.83252	0.180198	1	3	natural killer cell degranulation
GO:2000777	0.169603	7.83252	0.180198	1	3	positive regulation of proteasomal ubiquitin-dependent protein catabolic process involved in cellular response to hypoxia
GO:0002325	0.169603	7.83252	0.180198	1	3	natural killer cell differentiation involved in immune response
GO:0002347	0.169603	7.83252	0.180198	1	3	response to tumor cell
GO:0071106	0.169603	7.83252	0.180198	1	3	adenosine 3',5'-bisphosphate transmembrane transport
GO:0035078	0.169603	7.83252	0.180198	1	3	induction of programmed cell death by ecdysone
GO:0006567	0.169603	7.83252	0.180198	1	3	threonine catabolic process
GO:0006529	0.169603	7.83252	0.180198	1	3	asparagine biosynthetic process
GO:0006540	0.169603	7.83252	0.180198	1	3	glutamate decarboxylation to succinate
GO:0070904	0.169603	7.83252	0.180198	1	3	transepithelial L-ascorbic acid transport
GO:0002175	0.169603	7.83252	0.180198	1	3	protein localization to paranode region of axon
GO:0006627	0.169603	7.83252	0.180198	1	3	protein processing involved in protein targeting to mitochondrion
GO:0030185	0.169603	7.83252	0.180198	1	3	nitric oxide transport
GO:0035349	0.169603	7.83252	0.180198	1	3	coenzyme A transmembrane transport
GO:2001224	0.169603	7.83252	0.180198	1	3	positive regulation of neuron migration
GO:0035271	0.169603	7.83252	0.180198	1	3	ring gland development
GO:0080009	0.169603	7.83252	0.180198	1	3	mRNA methylation
GO:0035898	0.169603	7.83252	0.180198	1	3	parathyroid hormone secretion
GO:0035568	0.169603	7.83252	0.180198	1	3	N-terminal peptidyl-proline methylation
GO:1900084	0.169603	7.83252	0.180198	1	3	regulation of peptidyl-tyrosine autophosphorylation
GO:1900086	0.169603	7.83252	0.180198	1	3	positive regulation of peptidyl-tyrosine autophosphorylation
GO:0035570	0.169603	7.83252	0.180198	1	3	N-terminal peptidyl-serine methylation
GO:0035572	0.169603	7.83252	0.180198	1	3	N-terminal peptidyl-serine dimethylation
GO:0035573	0.169603	7.83252	0.180198	1	3	N-terminal peptidyl-serine trimethylation
GO:1900029	0.169603	7.83252	0.180198	1	3	positive regulation of ruffle assembly
GO:0035625	0.169603	7.83252	0.180198	1	3	epidermal growth factor-activated receptor transactivation by G-protein coupled receptor signaling pathway
GO:0072060	0.169603	7.83252	0.180198	1	3	outer medullary collecting duct development
GO:0072061	0.169603	7.83252	0.180198	1	3	inner medullary collecting duct development
GO:0018016	0.169603	7.83252	0.180198	1	3	N-terminal peptidyl-proline dimethylation
GO:0035608	0.169603	7.83252	0.180198	1	3	protein deglutamylation
GO:0080121	0.169603	7.83252	0.180198	1	3	AMP transport
GO:0022615	0.169603	7.83252	0.180198	1	3	protein to membrane docking
GO:0072428	0.169603	7.83252	0.180198	1	3	signal transduction involved in intra-S DNA damage checkpoint
GO:1900242	0.169603	7.83252	0.180198	1	3	regulation of synaptic vesicle endocytosis
GO:1900244	0.169603	7.83252	0.180198	1	3	positive regulation of synaptic vesicle endocytosis
GO:0072138	0.169603	7.83252	0.180198	1	3	mesenchymal cell proliferation involved in ureteric bud development
GO:0055118	0.169603	7.83252	0.180198	1	3	negative regulation of cardiac muscle contraction
GO:0051005	0.169603	7.83252	0.180198	1	3	negative regulation of lipoprotein lipase activity
GO:0003184	0.169603	7.83252	0.180198	1	3	pulmonary valve morphogenesis
GO:0003177	0.169603	7.83252	0.180198	1	3	pulmonary valve development
GO:0018871	0.169603	7.83252	0.180198	1	3	1-aminocyclopropane-1-carboxylate metabolic process
GO:0044266	0.169603	7.83252	0.180198	1	3	multicellular organismal macromolecule catabolic process
GO:0044254	0.169603	7.83252	0.180198	1	3	multicellular organismal protein catabolic process
GO:0044256	0.169603	7.83252	0.180198	1	3	protein digestion
GO:0019373	0.169603	7.83252	0.180198	1	3	epoxygenase P450 pathway
GO:0010383	0.169603	7.83252	0.180198	1	3	cell wall polysaccharide metabolic process
GO:0019853	0.169603	7.83252	0.180198	1	3	L-ascorbic acid biosynthetic process
GO:0032470	0.169603	7.83252	0.180198	1	3	positive regulation of endoplasmic reticulum calcium ion concentration
GO:1901538	0.169603	7.83252	0.180198	1	3	changes to DNA methylation involved in embryo development
GO:1901679	0.169603	7.83252	0.180198	1	3	nucleotide transmembrane transport
GO:0019563	0.169603	7.83252	0.180198	1	3	glycerol catabolic process
GO:0019566	0.169603	7.83252	0.180198	1	3	arabinose metabolic process
GO:0019551	0.169603	7.83252	0.180198	1	3	glutamate catabolic process to 2-oxoglutarate
GO:1901642	0.169603	7.83252	0.180198	1	3	nucleoside transmembrane transport
GO:0051659	0.169603	7.83252	0.180198	1	3	maintenance of mitochondrion location
GO:0032218	0.169603	7.83252	0.180198	1	3	riboflavin transport
GO:0032788	0.169603	7.83252	0.180198	1	3	saturated monocarboxylic acid metabolic process
GO:0032789	0.169603	7.83252	0.180198	1	3	unsaturated monocarboxylic acid metabolic process
GO:0015798	0.169603	7.83252	0.180198	1	3	myo-inositol transport
GO:0032824	0.169603	7.83252	0.180198	1	3	negative regulation of natural killer cell differentiation
GO:0032826	0.169603	7.83252	0.180198	1	3	regulation of natural killer cell differentiation involved in immune response
GO:0032827	0.169603	7.83252	0.180198	1	3	negative regulation of natural killer cell differentiation involved in immune response
GO:0032812	0.169603	7.83252	0.180198	1	3	positive regulation of epinephrine secretion
GO:0032815	0.169603	7.83252	0.180198	1	3	negative regulation of natural killer cell activation
GO:0045611	0.169603	7.83252	0.180198	1	3	negative regulation of hemocyte differentiation
GO:0051919	0.169603	7.83252	0.180198	1	3	positive regulation of fibrinolysis
GO:0015860	0.169603	7.83252	0.180198	1	3	purine nucleoside transmembrane transport
GO:0015880	0.169603	7.83252	0.180198	1	3	coenzyme A transport
GO:0060327	0.169603	7.83252	0.180198	1	3	cytoplasmic actin-based contraction involved in cell motility
GO:0097115	0.169603	7.83252	0.180198	1	3	neurexin clustering involved in presynaptic membrane assembly
GO:0045938	0.169603	7.83252	0.180198	1	3	positive regulation of circadian sleep/wake cycle, sleep
GO:0010986	0.169603	7.83252	0.180198	1	3	positive regulation of lipoprotein particle clearance
GO:0061050	0.169603	7.83252	0.180198	1	3	regulation of cell growth involved in cardiac muscle cell development
GO:0061057	0.169603	7.83252	0.180198	1	3	peptidoglycan recognition protein signaling pathway
GO:0046070	0.169603	7.83252	0.180198	1	3	dGTP metabolic process
GO:0046041	0.169603	7.83252	0.180198	1	3	ITP metabolic process
GO:0046373	0.169603	7.83252	0.180198	1	3	L-arabinose metabolic process
GO:0060668	0.169603	7.83252	0.180198	1	3	regulation of branching involved in salivary gland morphogenesis by extracellular matrix-epithelial cell signaling
GO:0009590	0.169603	7.83252	0.180198	1	3	detection of gravity
GO:1902805	0.169603	7.83252	0.180198	1	3	positive regulation of synaptic vesicle transport
GO:0046122	0.169603	7.83252	0.180198	1	3	purine deoxyribonucleoside metabolic process
GO:0042371	0.169603	7.83252	0.180198	1	3	vitamin K biosynthetic process
GO:0042373	0.169603	7.83252	0.180198	1	3	vitamin K metabolic process
GO:0042332	0.169603	7.83252	0.180198	1	3	gravitaxis
GO:1902969	0.169603	7.83252	0.180198	1	3	mitotic DNA replication
GO:0033861	0.169603	7.83252	0.180198	1	3	negative regulation of NAD(P)H oxidase activity
GO:0042297	0.169603	7.83252	0.180198	1	3	vocal learning
GO:0042218	0.169603	7.83252	0.180198	1	3	1-aminocyclopropane-1-carboxylate biosynthetic process
GO:0033512	0.169603	7.83252	0.180198	1	3	L-lysine catabolic process to acetyl-CoA via saccharopine
GO:0070093	0.169603	7.83252	0.180198	1	3	negative regulation of glucagon secretion
GO:0046940	0.169603	7.83252	0.180198	1	3	nucleoside monophosphate phosphorylation
GO:0001845	0.169603	7.83252	0.180198	1	3	phagolysosome assembly
GO:0042690	0.169603	7.83252	0.180198	1	3	negative regulation of crystal cell differentiation
GO:0042696	0.169603	7.83252	0.180198	1	3	menarche
GO:0042689	0.169603	7.83252	0.180198	1	3	regulation of crystal cell differentiation
GO:0070342	0.169603	7.83252	0.180198	1	3	brown fat cell proliferation
GO:0070347	0.169603	7.83252	0.180198	1	3	regulation of brown fat cell proliferation
GO:0070349	0.169603	7.83252	0.180198	1	3	positive regulation of brown fat cell proliferation
GO:1903463	0.169603	7.83252	0.180198	1	3	regulation of mitotic cell cycle DNA replication
GO:1903464	0.169603	7.83252	0.180198	1	3	negative regulation of mitotic cell cycle DNA replication
GO:0006037	0.169603	7.83252	0.180198	1	3	cell wall chitin metabolic process
GO:0098596	0.169603	7.83252	0.180198	1	3	imitative learning
GO:0098597	0.169603	7.83252	0.180198	1	3	observational learning
GO:0098598	0.169603	7.83252	0.180198	1	3	learned vocalization behavior or vocal learning
GO:1903421	0.169603	7.83252	0.180198	1	3	regulation of synaptic vesicle recycling
GO:1903423	0.169603	7.83252	0.180198	1	3	positive regulation of synaptic vesicle recycling
GO:0070125	0.169603	7.83252	0.180198	1	3	mitochondrial translational elongation
GO:0090076	0.169603	7.83252	0.180198	1	3	relaxation of skeletal muscle
GO:0090042	0.169603	7.83252	0.180198	1	3	tubulin deacetylation
GO:0090034	0.169603	7.83252	0.180198	1	3	regulation of chaperone-mediated protein complex assembly
GO:0090035	0.169603	7.83252	0.180198	1	3	positive regulation of chaperone-mediated protein complex assembly
GO:0001983	0.169603	7.83252	0.180198	1	3	baroreceptor response to increased systemic arterial blood pressure
GO:0001986	0.169603	7.83252	0.180198	1	3	negative regulation of the force of heart contraction involved in baroreceptor response to increased systemic arterial blood pressure
GO:0006480	0.169603	7.83252	0.180198	1	3	N-terminal protein amino acid methylation
GO:2000302	0.169603	7.83252	0.180198	1	3	positive regulation of synaptic vesicle exocytosis
GO:0070843	0.169603	7.83252	0.180198	1	3	misfolded protein transport
GO:0070844	0.169603	7.83252	0.180198	1	3	polyubiquitinated protein transport
GO:0070845	0.169603	7.83252	0.180198	1	3	polyubiquitinated misfolded protein transport
GO:0006431	0.169603	7.83252	0.180198	1	3	methionyl-tRNA aminoacylation
GO:0006435	0.169603	7.83252	0.180198	1	3	threonyl-tRNA aminoacylation
GO:0006437	0.169603	7.83252	0.180198	1	3	tyrosyl-tRNA aminoacylation
GO:0043045	0.169603	7.83252	0.180198	1	3	DNA methylation involved in embryo development
GO:0034343	0.169603	7.83252	0.180198	1	3	type III interferon production
GO:0034344	0.169603	7.83252	0.180198	1	3	regulation of type III interferon production
GO:0002030	0.169603	7.83252	0.180198	1	3	inhibitory G-protein coupled receptor phosphorylation
GO:0006114	0.169603	7.83252	0.180198	1	3	glycerol biosynthetic process
GO:0002005	0.169603	7.83252	0.180198	1	3	angiotensin catabolic process in blood
GO:0034418	0.169603	7.83252	0.180198	1	3	urate biosynthetic process
GO:0034442	0.169603	7.83252	0.180198	1	3	regulation of lipoprotein oxidation
GO:0034443	0.169603	7.83252	0.180198	1	3	negative regulation of lipoprotein oxidation
GO:0034444	0.169603	7.83252	0.180198	1	3	regulation of plasma lipoprotein particle oxidation
GO:0034445	0.169603	7.83252	0.180198	1	3	negative regulation of plasma lipoprotein particle oxidation
GO:0090116	0.169603	7.83252	0.180198	1	3	C-5 methylation of cytosine
GO:0071420	0.169603	7.83252	0.180198	1	3	cellular response to histamine
GO:0006768	0.169603	7.83252	0.180198	1	3	biotin metabolic process
GO:0030148	0.170889	1.59258	4.56502	7	76	sphingolipid biosynthetic process
GO:0006940	0.170889	1.59258	4.56502	7	76	regulation of smooth muscle contraction
GO:0072655	0.170889	1.59258	4.56502	7	76	establishment of protein localization to mitochondrion
GO:1901657	0.171111	1.24441	21.3234	26	355	glycosyl compound metabolic process
GO:0003158	0.171369	1.45447	7.08779	10	118	endothelium development
GO:0015718	0.171369	1.45447	7.08779	10	118	monocarboxylic acid transport
GO:0032940	0.171835	1.13884	63.4898	71	1057	secretion by cell
GO:0006595	0.172082	2.24002	1.44158	3	24	polyamine metabolic process
GO:0048172	0.172082	2.24002	1.44158	3	24	regulation of short-term neuronal synaptic plasticity
GO:0007168	0.172082	2.24002	1.44158	3	24	receptor guanylyl cyclase signaling pathway
GO:1901068	0.172082	2.24002	1.44158	3	24	guanosine-containing compound metabolic process
GO:0003266	0.172082	2.24002	1.44158	3	24	regulation of secondary heart field cardioblast proliferation
GO:0033158	0.172082	2.24002	1.44158	3	24	regulation of protein import into nucleus, translocation
GO:0034368	0.172082	2.24002	1.44158	3	24	protein-lipid complex remodeling
GO:0034369	0.172082	2.24002	1.44158	3	24	plasma lipoprotein particle remodeling
GO:0044236	0.172343	1.48784	6.24686	9	104	multicellular organism metabolic process
GO:0010810	0.17283	1.35845	10.5716	14	176	regulation of cell-substrate adhesion
GO:0001837	0.17283	1.35845	10.5716	14	176	epithelial to mesenchymal transition
GO:0044707	0.173604	1.07289	392.471	406	6534	single-multicellular organism process
GO:0006399	0.175728	1.41651	7.98878	11	133	tRNA metabolic process
GO:0045453	0.176013	1.65197	3.78416	6	63	bone resorption
GO:0051952	0.176013	1.65197	3.78416	6	63	regulation of amine transport
GO:0042157	0.17776	1.44101	7.14785	10	119	lipoprotein metabolic process
GO:0048167	0.178034	1.35001	10.6317	14	177	regulation of synaptic plasticity
GO:0015833	0.178355	1.23669	21.4436	26	357	peptide transport
GO:0006690	0.178963	1.5697	4.62508	7	77	icosanoid metabolic process
GO:0070585	0.178963	1.5697	4.62508	7	77	protein localization to mitochondrion
GO:0060113	0.179201	1.47222	6.30693	9	105	inner ear receptor cell differentiation
GO:1901615	0.179282	1.20128	28.8317	34	480	organic hydroxy compound metabolic process
GO:0048857	0.179634	1.74324	3.0033	5	50	neural nucleus development
GO:0000768	0.179634	1.74324	3.0033	5	50	syncytium formation by plasma membrane fusion
GO:1902653	0.179634	1.74324	3.0033	5	50	secondary alcohol biosynthetic process
GO:0046579	0.179634	1.74324	3.0033	5	50	positive regulation of Ras protein signal transduction
GO:0042181	0.179634	1.74324	3.0033	5	50	ketone biosynthetic process
GO:0010660	0.179928	1.90117	2.22244	4	37	regulation of muscle cell apoptotic process
GO:0033333	0.179928	1.90117	2.22244	4	37	fin development
GO:0001919	0.179928	1.90117	2.22244	4	37	regulation of receptor recycling
GO:0021680	0.179928	1.90117	2.22244	4	37	cerebellar Purkinje cell layer development
GO:0045055	0.18108	1.25882	17.8396	22	297	regulated exocytosis
GO:0034104	0.181681	2.84967	0.780858	2	13	negative regulation of tissue remodeling
GO:0043353	0.181681	2.84967	0.780858	2	13	enucleate erythrocyte differentiation
GO:0002544	0.181681	2.84967	0.780858	2	13	chronic inflammatory response
GO:0007474	0.181681	2.84967	0.780858	2	13	imaginal disc-derived wing vein specification
GO:0003085	0.181681	2.84967	0.780858	2	13	negative regulation of systemic arterial blood pressure
GO:0048702	0.181681	2.84967	0.780858	2	13	embryonic neurocranium morphogenesis
GO:0048520	0.181681	2.84967	0.780858	2	13	positive regulation of behavior
GO:0019369	0.181681	2.84967	0.780858	2	13	arachidonic acid metabolic process
GO:0032204	0.181681	2.84967	0.780858	2	13	regulation of telomere maintenance
GO:0045603	0.181681	2.84967	0.780858	2	13	positive regulation of endothelial cell differentiation
GO:0009448	0.181681	2.84967	0.780858	2	13	gamma-aminobutyric acid metabolic process
GO:0060502	0.181681	2.84967	0.780858	2	13	epithelial cell proliferation involved in lung morphogenesis
GO:0061205	0.181681	2.84967	0.780858	2	13	paramesonephric duct development
GO:0046843	0.181681	2.84967	0.780858	2	13	dorsal appendage formation
GO:0021779	0.181681	2.84967	0.780858	2	13	oligodendrocyte cell fate commitment
GO:0021707	0.181681	2.84967	0.780858	2	13	cerebellar granule cell differentiation
GO:0021684	0.181681	2.84967	0.780858	2	13	cerebellar granular layer formation
GO:0022610	0.182808	1.11503	85.8343	94	1429	biological adhesion
GO:0065003	0.184769	1.11528	83.9723	92	1398	macromolecular complex assembly
GO:0006687	0.185103	1.62336	3.84422	6	64	glycosphingolipid metabolic process
GO:0043413	0.185161	1.25416	17.8997	22	298	macromolecule glycosylation
GO:0006486	0.185161	1.25416	17.8997	22	298	protein glycosylation
GO:0044765	0.185301	1.08596	165.542	176	2756	single-organism transport
GO:0048814	0.186181	1.45693	6.367	9	106	regulation of dendrite morphogenesis
GO:1901292	0.187196	1.54747	4.68515	7	78	nucleoside phosphate catabolic process
GO:0001938	0.187196	1.54747	4.68515	7	78	positive regulation of endothelial cell proliferation
GO:0008589	0.187305	1.49516	5.52607	8	92	regulation of smoothened signaling pathway
GO:0046849	0.187305	1.49516	5.52607	8	92	bone remodeling
GO:0003094	0.187395	2.13803	1.50165	3	25	glomerular filtration
GO:0003264	0.187395	2.13803	1.50165	3	25	regulation of cardioblast proliferation
GO:0032352	0.187395	2.13803	1.50165	3	25	positive regulation of hormone metabolic process
GO:0010878	0.187395	2.13803	1.50165	3	25	cholesterol storage
GO:0010922	0.187395	2.13803	1.50165	3	25	positive regulation of phosphatase activity
GO:0097205	0.187395	2.13803	1.50165	3	25	renal filtration
GO:0061028	0.187395	2.13803	1.50165	3	25	establishment of endothelial barrier
GO:0033339	0.187395	2.13803	1.50165	3	25	pectoral fin development
GO:0006071	0.187395	2.13803	1.50165	3	25	glycerol metabolic process
GO:0014074	0.188002	1.39344	8.10891	11	135	response to purine-containing compound
GO:0065008	0.188203	1.07767	212.754	224	3542	regulation of biological quality
GO:0050801	0.188789	1.16901	37.4211	43	623	ion homeostasis
GO:0030073	0.18929	1.24953	17.9597	22	299	insulin secretion
GO:0070588	0.189767	1.31712	11.6528	15	194	calcium ion transmembrane transport
GO:0045777	0.190061	1.70521	3.06337	5	51	positive regulation of blood pressure
GO:0097061	0.190061	1.70521	3.06337	5	51	dendritic spine organization
GO:0045661	0.190061	1.70521	3.06337	5	51	regulation of myoblast differentiation
GO:0048813	0.190816	1.29117	13.4548	17	224	dendrite morphogenesis
GO:0042886	0.19208	1.2178	22.5848	27	376	amide transport
GO:0006953	0.192243	1.84511	2.28251	4	38	acute-phase response
GO:0008211	0.192243	1.84511	2.28251	4	38	glucocorticoid metabolic process
GO:0042304	0.192243	1.84511	2.28251	4	38	regulation of fatty acid biosynthetic process
GO:0001954	0.192243	1.84511	2.28251	4	38	positive regulation of cell-matrix adhesion
GO:0046660	0.194099	1.3253	10.8119	14	180	female sex differentiation
GO:0007266	0.194282	1.38219	8.16898	11	136	Rho protein signal transduction
GO:0043068	0.195284	1.18161	30.9941	36	516	positive regulation of programmed cell death
GO:0071436	0.19558	1.52586	4.74521	7	79	sodium ion export
GO:0006898	0.195606	1.27483	14.4158	18	240	receptor-mediated endocytosis
GO:2000026	0.196487	1.09857	106.557	115	1774	regulation of multicellular organismal development
GO:0046058	0.196739	1.35616	9.06997	12	151	cAMP metabolic process
GO:0044699	0.197586	1.09117	674.481	684	11229	single-organism process
GO:0043588	0.197686	1.24038	18.0799	22	301	skin development
GO:0007186	0.2002	1.15492	40.4845	46	674	G-protein coupled receptor signaling pathway
GO:0042060	0.200442	1.1329	54.7201	61	911	wound healing
GO:0009205	0.200595	1.28963	12.6739	16	211	purine ribonucleoside triphosphate metabolic process
GO:0044272	0.200655	1.37111	8.22904	11	137	sulfur compound biosynthetic process
GO:0045840	0.200697	1.6688	3.12343	5	52	positive regulation of mitotic nuclear division
GO:0021952	0.200697	1.6688	3.12343	5	52	central nervous system projection neuron axonogenesis
GO:0035809	0.203042	2.04492	1.56172	3	26	regulation of urine volume
GO:0003071	0.203042	2.04492	1.56172	3	26	renal system process involved in regulation of systemic arterial blood pressure
GO:0007297	0.203042	2.04492	1.56172	3	26	ovarian follicle cell migration
GO:0072498	0.203042	2.04492	1.56172	3	26	embryonic skeletal joint development
GO:0010955	0.203042	2.04492	1.56172	3	26	negative regulation of protein processing
GO:0060600	0.203042	2.04492	1.56172	3	26	dichotomous subdivision of an epithelial terminal unit
GO:1903318	0.203042	2.04492	1.56172	3	26	negative regulation of protein maturation
GO:0090190	0.203042	2.04492	1.56172	3	26	positive regulation of branching involved in ureteric bud morphogenesis
GO:0097164	0.203812	1.569	3.96436	6	66	ammonium ion metabolic process
GO:0009206	0.203812	1.569	3.96436	6	66	purine ribonucleoside triphosphate biosynthetic process
GO:0006817	0.203991	2.612	0.840924	2	14	phosphate ion transport
GO:0050951	0.203991	2.612	0.840924	2	14	sensory perception of temperature stimulus
GO:0008355	0.203991	2.612	0.840924	2	14	olfactory learning
GO:0051917	0.203991	2.612	0.840924	2	14	regulation of fibrinolysis
GO:0060430	0.203991	2.612	0.840924	2	14	lung saccule development
GO:0016080	0.203991	2.612	0.840924	2	14	synaptic vesicle targeting
GO:0009629	0.203991	2.612	0.840924	2	14	response to gravity
GO:0042448	0.203991	2.612	0.840924	2	14	progesterone metabolic process
GO:0042756	0.203991	2.612	0.840924	2	14	drinking behavior
GO:0033622	0.203991	2.612	0.840924	2	14	integrin activation
GO:0038003	0.203991	2.612	0.840924	2	14	opioid receptor signaling pathway
GO:0006027	0.203991	2.612	0.840924	2	14	glycosaminoglycan catabolic process
GO:0021554	0.203991	2.612	0.840924	2	14	optic nerve development
GO:0021683	0.203991	2.612	0.840924	2	14	cerebellar granular layer morphogenesis
GO:0034375	0.203991	2.612	0.840924	2	14	high-density lipoprotein particle remodeling
GO:0006105	0.203991	2.612	0.840924	2	14	succinate metabolic process
GO:0007200	0.20411	1.50484	4.80528	7	80	phospholipase C-activating G-protein coupled receptor signaling pathway
GO:0071482	0.20411	1.50484	4.80528	7	80	cellular response to light stimulus
GO:0006972	0.204812	1.79225	2.34257	4	39	hyperosmotic response
GO:0030949	0.204812	1.79225	2.34257	4	39	positive regulation of vascular endothelial growth factor receptor signaling pathway
GO:0046470	0.204812	1.79225	2.34257	4	39	phosphatidylcholine metabolic process
GO:0046885	0.204812	1.79225	2.34257	4	39	regulation of hormone biosynthetic process
GO:0090257	0.205173	1.30932	10.932	14	182	regulation of muscle system process
GO:0035150	0.205173	1.30932	10.932	14	182	regulation of tube size
GO:0007605	0.205185	1.26324	14.536	18	242	sensory perception of sound
GO:1903530	0.205521	1.15918	36.8205	42	613	regulation of secretion by cell
GO:0030198	0.207387	1.23684	17.299	21	288	extracellular matrix organization
GO:0045861	0.210057	1.25753	14.596	18	243	negative regulation of proteolysis
GO:0007155	0.210706	1.10257	85.7142	93	1427	cell adhesion
GO:0048708	0.210719	1.44326	5.70627	8	95	astrocyte differentiation
GO:0001508	0.210719	1.44326	5.70627	8	95	action potential
GO:0060415	0.211297	1.37727	7.44818	10	124	muscle tissue morphogenesis
GO:0006949	0.211529	1.63391	3.1835	5	53	syncytium formation
GO:0009145	0.213414	1.54316	4.02442	6	67	purine nucleoside triphosphate biosynthetic process
GO:0009123	0.214073	1.2445	15.5571	19	259	nucleoside monophosphate metabolic process
GO:0007416	0.215209	1.32719	9.25017	12	154	synapse assembly
GO:0055080	0.216101	1.15613	35.1386	40	585	cation homeostasis
GO:0010976	0.216261	1.26978	12.8541	16	214	positive regulation of neuron projection development
GO:0030326	0.216549	1.28082	11.9531	15	199	embryonic limb morphogenesis
GO:0048662	0.217613	1.74233	2.40264	4	40	negative regulation of smooth muscle cell proliferation
GO:0000737	0.217613	1.74233	2.40264	4	40	DNA catabolic process, endonucleolytic
GO:0046496	0.2183	1.36519	7.50825	10	125	nicotinamide nucleotide metabolic process
GO:1904888	0.218766	1.42675	5.76634	8	96	cranial skeletal system development
GO:0043496	0.218977	1.95956	1.62178	3	27	regulation of protein homodimerization activity
GO:0071624	0.218977	1.95956	1.62178	3	27	positive regulation of granulocyte chemotaxis
GO:0085029	0.218977	1.95956	1.62178	3	27	extracellular matrix assembly
GO:0031581	0.218977	1.95956	1.62178	3	27	hemidesmosome assembly
GO:0045822	0.218977	1.95956	1.62178	3	27	negative regulation of heart contraction
GO:0010893	0.218977	1.95956	1.62178	3	27	positive regulation of steroid biosynthetic process
GO:0015721	0.218977	1.95956	1.62178	3	27	bile acid and bile salt transport
GO:0045606	0.218977	1.95956	1.62178	3	27	positive regulation of epidermal cell differentiation
GO:0033081	0.218977	1.95956	1.62178	3	27	regulation of T cell differentiation in thymus
GO:1902624	0.218977	1.95956	1.62178	3	27	positive regulation of neutrophil migration
GO:0070301	0.218977	1.95956	1.62178	3	27	cellular response to hydrogen peroxide
GO:0090023	0.218977	1.95956	1.62178	3	27	positive regulation of neutrophil chemotaxis
GO:2000398	0.218977	1.95956	1.62178	3	27	regulation of thymocyte aggregation
GO:0034367	0.218977	1.95956	1.62178	3	27	macromolecular complex remodeling
GO:0002087	0.218977	1.95956	1.62178	3	27	regulation of respiratory gaseous exchange by neurological system process
GO:0070633	0.218977	1.95956	1.62178	3	27	transepithelial transport
GO:0090210	0.219492	5.22127	0.240264	1	4	regulation of establishment of blood-brain barrier
GO:0090212	0.219492	5.22127	0.240264	1	4	negative regulation of establishment of blood-brain barrier
GO:2000781	0.219492	5.22127	0.240264	1	4	positive regulation of double-strand break repair
GO:2000726	0.219492	5.22127	0.240264	1	4	negative regulation of cardiac muscle cell differentiation
GO:0006856	0.219492	5.22127	0.240264	1	4	eye pigment precursor transport
GO:0035081	0.219492	5.22127	0.240264	1	4	induction of programmed cell death by hormones
GO:0030300	0.219492	5.22127	0.240264	1	4	regulation of intestinal cholesterol absorption
GO:0071732	0.219492	5.22127	0.240264	1	4	cellular response to nitric oxide
GO:0043201	0.219492	5.22127	0.240264	1	4	response to leucine
GO:2001108	0.219492	5.22127	0.240264	1	4	positive regulation of Rho guanyl-nucleotide exchange factor activity
GO:0006963	0.219492	5.22127	0.240264	1	4	positive regulation of antibacterial peptide biosynthetic process
GO:0035163	0.219492	5.22127	0.240264	1	4	embryonic hemocyte differentiation
GO:0035165	0.219492	5.22127	0.240264	1	4	embryonic crystal cell differentiation
GO:0002803	0.219492	5.22127	0.240264	1	4	positive regulation of antibacterial peptide production
GO:0071985	0.219492	5.22127	0.240264	1	4	multivesicular body sorting pathway
GO:0035826	0.219492	5.22127	0.240264	1	4	rubidium ion transport
GO:1904478	0.219492	5.22127	0.240264	1	4	regulation of intestinal absorption
GO:0035583	0.219492	5.22127	0.240264	1	4	sequestering of TGFbeta in extracellular matrix
GO:1905099	0.219492	5.22127	0.240264	1	4	positive regulation of guanyl-nucleotide exchange factor activity
GO:0030950	0.219492	5.22127	0.240264	1	4	establishment or maintenance of actin cytoskeleton polarity
GO:1904729	0.219492	5.22127	0.240264	1	4	regulation of intestinal lipid absorption
GO:0055014	0.219492	5.22127	0.240264	1	4	atrial cardiac muscle cell development
GO:0055034	0.219492	5.22127	0.240264	1	4	Bolwig's organ development
GO:0007197	0.219492	5.22127	0.240264	1	4	adenylate cyclase-inhibiting G-protein coupled acetylcholine receptor signaling pathway
GO:0048280	0.219492	5.22127	0.240264	1	4	vesicle fusion with Golgi apparatus
GO:1900165	0.219492	5.22127	0.240264	1	4	negative regulation of interleukin-6 secretion
GO:0007258	0.219492	5.22127	0.240264	1	4	JUN phosphorylation
GO:0031547	0.219492	5.22127	0.240264	1	4	brain-derived neurotrophic factor receptor signaling pathway
GO:0007206	0.219492	5.22127	0.240264	1	4	phospholipase C-activating G-protein coupled glutamate receptor signaling pathway
GO:0048789	0.219492	5.22127	0.240264	1	4	cytoskeletal matrix organization at active zone
GO:0048743	0.219492	5.22127	0.240264	1	4	positive regulation of skeletal muscle fiber development
GO:0018199	0.219492	5.22127	0.240264	1	4	peptidyl-glutamine modification
GO:1900736	0.219492	5.22127	0.240264	1	4	regulation of phospholipase C-activating G-protein coupled receptor signaling pathway
GO:0007563	0.219492	5.22127	0.240264	1	4	regulation of eclosion
GO:0003418	0.219492	5.22127	0.240264	1	4	growth plate cartilage chondrocyte differentiation
GO:0003130	0.219492	5.22127	0.240264	1	4	BMP signaling pathway involved in heart induction
GO:0003133	0.219492	5.22127	0.240264	1	4	endodermal-mesodermal cell signaling
GO:0003134	0.219492	5.22127	0.240264	1	4	endodermal-mesodermal cell signaling involved in heart induction
GO:0003105	0.219492	5.22127	0.240264	1	4	negative regulation of glomerular filtration
GO:0019344	0.219492	5.22127	0.240264	1	4	cysteine biosynthetic process
GO:0032066	0.219492	5.22127	0.240264	1	4	nucleolus to nucleoplasm transport
GO:0019401	0.219492	5.22127	0.240264	1	4	alditol biosynthetic process
GO:0019405	0.219492	5.22127	0.240264	1	4	alditol catabolic process
GO:0050915	0.219492	5.22127	0.240264	1	4	sensory perception of sour taste
GO:0032467	0.219492	5.22127	0.240264	1	4	positive regulation of cytokinesis
GO:0086015	0.219492	5.22127	0.240264	1	4	SA node cell action potential
GO:0086018	0.219492	5.22127	0.240264	1	4	SA node cell to atrial cardiac muscle cell signalling
GO:0086046	0.219492	5.22127	0.240264	1	4	membrane depolarization during SA node cell action potential
GO:0019805	0.219492	5.22127	0.240264	1	4	quinolinate biosynthetic process
GO:0045794	0.219492	5.22127	0.240264	1	4	negative regulation of cell volume
GO:0051694	0.219492	5.22127	0.240264	1	4	pointed-end actin filament capping
GO:0010216	0.219492	5.22127	0.240264	1	4	maintenance of DNA methylation
GO:0097055	0.219492	5.22127	0.240264	1	4	agmatine biosynthetic process
GO:0010716	0.219492	5.22127	0.240264	1	4	negative regulation of extracellular matrix disassembly
GO:0045818	0.219492	5.22127	0.240264	1	4	negative regulation of glycogen catabolic process
GO:0060050	0.219492	5.22127	0.240264	1	4	positive regulation of protein glycosylation
GO:0045656	0.219492	5.22127	0.240264	1	4	negative regulation of monocyte differentiation
GO:0051973	0.219492	5.22127	0.240264	1	4	positive regulation of telomerase activity
GO:0015882	0.219492	5.22127	0.240264	1	4	L-ascorbic acid transport
GO:0015801	0.219492	5.22127	0.240264	1	4	aromatic amino acid transport
GO:0015670	0.219492	5.22127	0.240264	1	4	carbon dioxide transport
GO:0010961	0.219492	5.22127	0.240264	1	4	cellular magnesium ion homeostasis
GO:0010940	0.219492	5.22127	0.240264	1	4	positive regulation of necrotic cell death
GO:0015993	0.219492	5.22127	0.240264	1	4	molecular hydrogen transport
GO:0008612	0.219492	5.22127	0.240264	1	4	peptidyl-lysine modification to peptidyl-hypusine
GO:0060266	0.219492	5.22127	0.240264	1	4	negative regulation of respiratory burst involved in inflammatory response
GO:0060268	0.219492	5.22127	0.240264	1	4	negative regulation of respiratory burst
GO:0060753	0.219492	5.22127	0.240264	1	4	regulation of mast cell chemotaxis
GO:0060754	0.219492	5.22127	0.240264	1	4	positive regulation of mast cell chemotaxis
GO:0009253	0.219492	5.22127	0.240264	1	4	peptidoglycan catabolic process
GO:1902170	0.219492	5.22127	0.240264	1	4	cellular response to reactive nitrogen species
GO:0000270	0.219492	5.22127	0.240264	1	4	peptidoglycan metabolic process
GO:0046133	0.219492	5.22127	0.240264	1	4	pyrimidine ribonucleoside catabolic process
GO:1902576	0.219492	5.22127	0.240264	1	4	negative regulation of nuclear cell cycle DNA replication
GO:0052565	0.219492	5.22127	0.240264	1	4	response to defense-related host nitric oxide production
GO:0052551	0.219492	5.22127	0.240264	1	4	response to defense-related nitric oxide production by other organism involved in symbiotic interaction
GO:0042360	0.219492	5.22127	0.240264	1	4	vitamin E metabolic process
GO:0042320	0.219492	5.22127	0.240264	1	4	regulation of circadian sleep/wake cycle, REM sleep
GO:0033860	0.219492	5.22127	0.240264	1	4	regulation of NAD(P)H oxidase activity
GO:0042732	0.219492	5.22127	0.240264	1	4	D-xylose metabolic process
GO:0001746	0.219492	5.22127	0.240264	1	4	Bolwig's organ morphogenesis
GO:1903054	0.219492	5.22127	0.240264	1	4	negative regulation of extracellular matrix organization
GO:0038091	0.219492	5.22127	0.240264	1	4	positive regulation of cell proliferation by VEGF-activated platelet derived growth factor receptor signaling pathway
GO:0038086	0.219492	5.22127	0.240264	1	4	VEGF-activated platelet-derived growth factor receptor signaling pathway
GO:0001581	0.219492	5.22127	0.240264	1	4	detection of chemical stimulus involved in sensory perception of sour taste
GO:0042699	0.219492	5.22127	0.240264	1	4	follicle-stimulating hormone signaling pathway
GO:0070366	0.219492	5.22127	0.240264	1	4	regulation of hepatocyte differentiation
GO:0001994	0.219492	5.22127	0.240264	1	4	norepinephrine-epinephrine vasoconstriction involved in regulation of systemic arterial blood pressure
GO:0001978	0.219492	5.22127	0.240264	1	4	regulation of systemic arterial blood pressure by carotid sinus baroreceptor feedback
GO:0070278	0.219492	5.22127	0.240264	1	4	extracellular matrix constituent secretion
GO:0043095	0.219492	5.22127	0.240264	1	4	regulation of GTP cyclohydrolase I activity
GO:0006419	0.219492	5.22127	0.240264	1	4	alanyl-tRNA aminoacylation
GO:0002032	0.219492	5.22127	0.240264	1	4	desensitization of G-protein coupled receptor protein signaling pathway by arrestin
GO:0071394	0.219492	5.22127	0.240264	1	4	cellular response to testosterone stimulus
GO:0006106	0.219492	5.22127	0.240264	1	4	fumarate metabolic process
GO:2000172	0.219492	5.22127	0.240264	1	4	regulation of branching morphogenesis of a nerve
GO:0006269	0.219492	5.22127	0.240264	1	4	DNA replication, synthesis of RNA primer
GO:0090166	0.219492	5.22127	0.240264	1	4	Golgi disassembly
GO:0030007	0.219492	5.22127	0.240264	1	4	cellular potassium ion homeostasis
GO:0001935	0.220305	1.33891	8.40924	11	140	endothelial cell proliferation
GO:0043065	0.220702	1.16496	30.5135	35	508	positive regulation of apoptotic process
GO:0002065	0.220873	1.25421	13.8152	17	230	columnar/cuboidal epithelial cell differentiation
GO:0007224	0.222145	1.30049	10.2112	13	170	smoothened signaling pathway
GO:0016126	0.222543	1.60044	3.24356	5	54	sterol biosynthetic process
GO:0061515	0.222543	1.60044	3.24356	5	54	myeloid cell development
GO:0006144	0.222543	1.60044	3.24356	5	54	purine nucleobase metabolic process
GO:0046467	0.22277	1.38497	6.66733	9	111	membrane lipid biosynthetic process
GO:0019432	0.223169	1.51815	4.08449	6	68	triglyceride biosynthetic process
GO:0006707	0.226576	2.41088	0.90099	2	15	cholesterol catabolic process
GO:0043312	0.226576	2.41088	0.90099	2	15	neutrophil degranulation
GO:2000831	0.226576	2.41088	0.90099	2	15	regulation of steroid hormone secretion
GO:0043171	0.226576	2.41088	0.90099	2	15	peptide catabolic process
GO:0022030	0.226576	2.41088	0.90099	2	15	telencephalon glial cell migration
GO:0002283	0.226576	2.41088	0.90099	2	15	neutrophil activation involved in immune response
GO:0071548	0.226576	2.41088	0.90099	2	15	response to dexamethasone
GO:0030277	0.226576	2.41088	0.90099	2	15	maintenance of gastrointestinal epithelium
GO:0035767	0.226576	2.41088	0.90099	2	15	endothelial cell chemotaxis
GO:0022601	0.226576	2.41088	0.90099	2	15	menstrual cycle phase
GO:0072350	0.226576	2.41088	0.90099	2	15	tricarboxylic acid metabolic process
GO:0051004	0.226576	2.41088	0.90099	2	15	regulation of lipoprotein lipase activity
GO:0019359	0.226576	2.41088	0.90099	2	15	nicotinamide nucleotide biosynthetic process
GO:0050962	0.226576	2.41088	0.90099	2	15	detection of light stimulus involved in sensory perception
GO:0050908	0.226576	2.41088	0.90099	2	15	detection of light stimulus involved in visual perception
GO:0032353	0.226576	2.41088	0.90099	2	15	negative regulation of hormone biosynthetic process
GO:0045745	0.226576	2.41088	0.90099	2	15	positive regulation of G-protein coupled receptor protein signaling pathway
GO:0060029	0.226576	2.41088	0.90099	2	15	convergent extension involved in organogenesis
GO:0051984	0.226576	2.41088	0.90099	2	15	positive regulation of chromosome segregation
GO:0009074	0.226576	2.41088	0.90099	2	15	aromatic amino acid family catabolic process
GO:0060456	0.226576	2.41088	0.90099	2	15	positive regulation of digestive system process
GO:0046479	0.226576	2.41088	0.90099	2	15	glycosphingolipid catabolic process
GO:0046113	0.226576	2.41088	0.90099	2	15	nucleobase catabolic process
GO:0016127	0.226576	2.41088	0.90099	2	15	sterol catabolic process
GO:0046689	0.226576	2.41088	0.90099	2	15	response to mercury ion
GO:0016558	0.226576	2.41088	0.90099	2	15	protein import into peroxisome matrix
GO:0090036	0.226576	2.41088	0.90099	2	15	regulation of protein kinase C signaling
GO:0090037	0.226576	2.41088	0.90099	2	15	positive regulation of protein kinase C signaling
GO:0001977	0.226576	2.41088	0.90099	2	15	renal system process involved in regulation of blood volume
GO:0021801	0.226576	2.41088	0.90099	2	15	cerebral cortex radial glia guided migration
GO:0021520	0.226576	2.41088	0.90099	2	15	spinal cord motor neuron cell fate specification
GO:0034433	0.226576	2.41088	0.90099	2	15	steroid esterification
GO:0034434	0.226576	2.41088	0.90099	2	15	sterol esterification
GO:0034435	0.226576	2.41088	0.90099	2	15	cholesterol esterification
GO:0050769	0.226762	1.17895	24.9875	29	416	positive regulation of neurogenesis
GO:0007164	0.226926	1.4106	5.8264	8	97	establishment of tissue polarity
GO:0045445	0.226926	1.4106	5.8264	8	97	myoblast differentiation
GO:0061138	0.22711	1.19504	21.2634	25	354	morphogenesis of a branching epithelium
GO:0046034	0.227705	1.26685	12.0733	15	201	ATP metabolic process
GO:0045333	0.228145	1.27846	11.1723	14	186	cellular respiration
GO:0009628	0.228494	1.10418	70.7578	77	1178	response to abiotic stimulus
GO:0010001	0.228666	1.22884	15.7373	19	262	glial cell differentiation
GO:0007517	0.230109	1.16078	29.7327	34	495	muscle organ development
GO:0043062	0.230248	1.21362	17.5993	21	293	extracellular structure organization
GO:0031348	0.2304	1.37141	6.72739	9	112	negative regulation of defense response
GO:0051591	0.230509	1.4451	4.98548	7	83	response to cAMP
GO:0021983	0.230509	1.4451	4.98548	7	83	pituitary gland development
GO:2000648	0.230622	1.69511	2.46271	4	41	positive regulation of stem cell proliferation
GO:0044058	0.230622	1.69511	2.46271	4	41	regulation of digestive system process
GO:0048512	0.230622	1.69511	2.46271	4	41	circadian behavior
GO:0060986	0.230622	1.69511	2.46271	4	41	endocrine hormone secretion
GO:0044089	0.231084	1.20138	19.4614	23	324	positive regulation of cellular component biogenesis
GO:0019362	0.232578	1.34164	7.62838	10	127	pyridine nucleotide metabolic process
GO:0070085	0.233034	1.20503	18.5604	22	309	glycosylation
GO:0006942	0.233066	1.49394	4.14455	6	69	regulation of striated muscle contraction
GO:0035116	0.233725	1.5683	3.30363	5	55	embryonic hindlimb morphogenesis
GO:0032233	0.233725	1.5683	3.30363	5	55	positive regulation of actin filament bundle assembly
GO:0006766	0.233823	1.31826	8.52937	11	142	vitamin metabolic process
GO:0006706	0.235154	1.88103	1.68185	3	28	steroid catabolic process
GO:0071867	0.235154	1.88103	1.68185	3	28	response to monoamine
GO:0071868	0.235154	1.88103	1.68185	3	28	cellular response to monoamine stimulus
GO:0071869	0.235154	1.88103	1.68185	3	28	response to catecholamine
GO:0071870	0.235154	1.88103	1.68185	3	28	cellular response to catecholamine stimulus
GO:0035336	0.235154	1.88103	1.68185	3	28	long-chain fatty-acyl-CoA metabolic process
GO:0002686	0.235154	1.88103	1.68185	3	28	negative regulation of leukocyte migration
GO:0044065	0.235154	1.88103	1.68185	3	28	regulation of respiratory system process
GO:0023058	0.235154	1.88103	1.68185	3	28	adaptation of signaling pathway
GO:0019433	0.235154	1.88103	1.68185	3	28	triglyceride catabolic process
GO:0019400	0.235154	1.88103	1.68185	3	28	alditol metabolic process
GO:0010837	0.235154	1.88103	1.68185	3	28	regulation of keratinocyte proliferation
GO:0045577	0.235154	1.88103	1.68185	3	28	regulation of B cell differentiation
GO:0060536	0.235154	1.88103	1.68185	3	28	cartilage morphogenesis
GO:0046461	0.235154	1.88103	1.68185	3	28	neutral lipid catabolic process
GO:0046464	0.235154	1.88103	1.68185	3	28	acylglycerol catabolic process
GO:0042745	0.235154	1.88103	1.68185	3	28	circadian sleep/wake cycle
GO:0021799	0.235154	1.88103	1.68185	3	28	cerebral cortex radially oriented cell migration
GO:0021854	0.235154	1.88103	1.68185	3	28	hypothalamus development
GO:2000311	0.235154	1.88103	1.68185	3	28	regulation of alpha-amino-3-hydroxy-5-methyl-4-isoxazole propionate selective glutamate receptor activity
GO:0030534	0.237959	1.24424	13.0944	16	218	adult behavior
GO:0032103	0.237959	1.24424	13.0944	16	218	positive regulation of response to external stimulus
GO:0009144	0.237959	1.24424	13.0944	16	218	purine nucleoside triphosphate metabolic process
GO:0010634	0.238125	1.35812	6.78746	9	113	positive regulation of epithelial cell migration
GO:0042278	0.239693	1.20457	17.7195	21	295	purine nucleoside metabolic process
GO:0050880	0.240648	1.27581	10.3914	13	173	regulation of blood vessel size
GO:0001763	0.241846	1.17815	22.4046	26	373	morphogenesis of a branching structure
GO:0051049	0.24257	1.08599	93.4026	100	1555	regulation of transport
GO:0055010	0.243098	1.47048	4.20462	6	70	ventricular cardiac muscle tissue morphogenesis
GO:0019935	0.243098	1.47048	4.20462	6	70	cyclic-nucleotide-mediated signaling
GO:0030308	0.243519	1.23802	13.1545	16	219	negative regulation of cell growth
GO:0009199	0.243519	1.23802	13.1545	16	219	ribonucleoside triphosphate metabolic process
GO:0007040	0.243817	1.65037	2.52277	4	42	lysosome organization
GO:0035690	0.243817	1.65037	2.52277	4	42	cellular response to drug
GO:0080171	0.243817	1.65037	2.52277	4	42	lytic vacuole organization
GO:1901655	0.243817	1.65037	2.52277	4	42	cellular response to ketone
GO:0010718	0.243817	1.65037	2.52277	4	42	positive regulation of epithelial to mesenchymal transition
GO:0021533	0.243817	1.65037	2.52277	4	42	cell differentiation in hindbrain
GO:0032350	0.245062	1.53743	3.3637	5	56	regulation of hormone metabolic process
GO:0033619	0.245062	1.53743	3.3637	5	56	membrane protein proteolysis
GO:0072359	0.245585	1.0918	78.9267	85	1314	circulatory system development
GO:0003208	0.245941	1.34508	6.84752	9	114	cardiac ventricle morphogenesis
GO:0042490	0.245941	1.34508	6.84752	9	114	mechanoreceptor differentiation
GO:0043270	0.24604	1.25625	11.3525	14	189	positive regulation of ion transport
GO:0045926	0.246968	1.19228	18.7406	22	312	negative regulation of growth
GO:0051130	0.247334	1.11507	49.0739	54	817	positive regulation of cellular component organization
GO:0006670	0.249323	2.2385	0.961056	2	16	sphingosine metabolic process
GO:0007064	0.249323	2.2385	0.961056	2	16	mitotic sister chromatid cohesion
GO:0055094	0.249323	2.2385	0.961056	2	16	response to lipoprotein particle
GO:0051043	0.249323	2.2385	0.961056	2	16	regulation of membrane protein ectodomain proteolysis
GO:0048670	0.249323	2.2385	0.961056	2	16	regulation of collateral sprouting
GO:0019852	0.249323	2.2385	0.961056	2	16	L-ascorbic acid metabolic process
GO:0051938	0.249323	2.2385	0.961056	2	16	L-glutamate import
GO:0097105	0.249323	2.2385	0.961056	2	16	presynaptic membrane assembly
GO:0001778	0.249323	2.2385	0.961056	2	16	plasma membrane repair
GO:0099054	0.249323	2.2385	0.961056	2	16	presynapse assembly
GO:0001660	0.249323	2.2385	0.961056	2	16	fever generation
GO:0042987	0.249323	2.2385	0.961056	2	16	amyloid precursor protein catabolic process
GO:0006477	0.249323	2.2385	0.961056	2	16	protein sulfation
GO:2000193	0.249323	2.2385	0.961056	2	16	positive regulation of fatty acid transport
GO:0051094	0.25027	1.09439	71.2983	77	1187	positive regulation of developmental process
GO:0048592	0.250418	1.17122	22.5248	26	375	eye morphogenesis
GO:0001654	0.251526	1.12458	40.5446	45	675	eye development
GO:0003009	0.251531	1.80854	1.74191	3	29	skeletal muscle contraction
GO:0003382	0.251531	1.80854	1.74191	3	29	epithelial cell morphogenesis
GO:0045176	0.251531	1.80854	1.74191	3	29	apical protein localization
GO:0051875	0.251531	1.80854	1.74191	3	29	pigment granule localization
GO:0010669	0.251531	1.80854	1.74191	3	29	epithelial structure maintenance
GO:0046184	0.251531	1.80854	1.74191	3	29	aldehyde biosynthetic process
GO:0061213	0.251531	1.80854	1.74191	3	29	positive regulation of mesonephros development
GO:0090189	0.251531	1.80854	1.74191	3	29	regulation of branching involved in ureteric bud morphogenesis
GO:0051148	0.253253	1.44774	4.26469	6	71	negative regulation of muscle cell differentiation
GO:0015837	0.253253	1.44774	4.26469	6	71	amine transport
GO:1903510	0.253253	1.44774	4.26469	6	71	mucopolysaccharide metabolic process
GO:0048754	0.254164	1.19124	17.8997	21	298	branching morphogenesis of an epithelial tube
GO:0072524	0.254622	1.30779	7.80858	10	130	pyridine-containing compound metabolic process
GO:0050680	0.25467	1.28844	8.70957	11	145	negative regulation of epithelial cell proliferation
GO:0071214	0.254793	1.22574	13.2746	16	221	cellular response to abiotic stimulus
GO:0048730	0.256538	1.50775	3.42376	5	57	epidermis morphogenesis
GO:0050982	0.256538	1.50775	3.42376	5	57	detection of mechanical stimulus
GO:0021884	0.256538	1.50775	3.42376	5	57	forebrain neuron development
GO:0021587	0.256538	1.50775	3.42376	5	57	cerebellum morphogenesis
GO:0035773	0.257174	1.60793	2.58284	4	43	insulin secretion involved in cellular response to glucose stimulus
GO:0015872	0.257174	1.60793	2.58284	4	43	dopamine transport
GO:0061178	0.257174	1.60793	2.58284	4	43	regulation of insulin secretion involved in cellular response to glucose stimulus
GO:0042398	0.257174	1.60793	2.58284	4	43	cellular modified amino acid biosynthetic process
GO:0001975	0.257174	1.60793	2.58284	4	43	response to amphetamine
GO:0006308	0.257174	1.60793	2.58284	4	43	DNA catabolic process
GO:0050663	0.257979	1.3899	5.16568	7	86	cytokine secretion
GO:0001678	0.257979	1.3899	5.16568	7	86	cellular glucose homeostasis
GO:0051224	0.258262	1.24186	11.4726	14	191	negative regulation of protein transport
GO:0009119	0.261241	1.17979	18.9208	22	315	ribonucleoside metabolic process
GO:0098773	0.26176	1.2788	8.76964	11	146	skin epidermis development
GO:0001942	0.26176	1.2788	8.76964	11	146	hair follicle development
GO:0021954	0.26176	1.2788	8.76964	11	146	central nervous system neuron development
GO:1903509	0.261826	1.31973	6.96766	9	116	liposaccharide metabolic process
GO:0009887	0.26183	1.07827	94.9043	101	1580	animal organ morphogenesis
GO:0035967	0.262124	1.29688	7.86865	10	131	cellular response to topologically incorrect protein
GO:0046879	0.263511	1.16095	22.705	26	378	hormone secretion
GO:0002698	0.263523	1.4257	4.32475	6	72	negative regulation of immune effector process
GO:0051937	0.263523	1.4257	4.32475	6	72	catecholamine transport
GO:0009201	0.263523	1.4257	4.32475	6	72	ribonucleoside triphosphate biosynthetic process
GO:0042311	0.263523	1.4257	4.32475	6	72	vasodilation
GO:0021575	0.263523	1.4257	4.32475	6	72	hindbrain morphogenesis
GO:0071326	0.263523	1.4257	4.32475	6	72	cellular response to monosaccharide stimulus
GO:0071331	0.263523	1.4257	4.32475	6	72	cellular response to hexose stimulus
GO:0071333	0.263523	1.4257	4.32475	6	72	cellular response to glucose stimulus
GO:0021955	0.263523	1.4257	4.32475	6	72	central nervous system neuron axonogenesis
GO:0010565	0.264455	1.23478	11.5327	14	192	regulation of cellular ketone metabolic process
GO:0052548	0.264945	1.16764	20.8429	24	347	regulation of endopeptidase activity
GO:0048514	0.264957	1.11419	42.7069	47	711	blood vessel morphogenesis
GO:0043010	0.265898	1.14099	28.4112	32	473	camera-type eye development
GO:0090251	0.266388	3.91565	0.30033	1	5	protein localization involved in establishment of planar polarity
GO:0006776	0.266388	3.91565	0.30033	1	5	vitamin A metabolic process
GO:0006710	0.266388	3.91565	0.30033	1	5	androgen catabolic process
GO:2001044	0.266388	3.91565	0.30033	1	5	regulation of integrin-mediated signaling pathway
GO:2000780	0.266388	3.91565	0.30033	1	5	negative regulation of double-strand break repair
GO:0006851	0.266388	3.91565	0.30033	1	5	mitochondrial calcium ion transport
GO:0071109	0.266388	3.91565	0.30033	1	5	superior temporal gyrus development
GO:0035026	0.266388	3.91565	0.30033	1	5	leading edge cell differentiation
GO:0034776	0.266388	3.91565	0.30033	1	5	response to histamine
GO:0022007	0.266388	3.91565	0.30033	1	5	convergent extension involved in neural plate elongation
GO:0043247	0.266388	3.91565	0.30033	1	5	telomere maintenance in response to DNA damage
GO:0002225	0.266388	3.91565	0.30033	1	5	positive regulation of antimicrobial peptide production
GO:0002760	0.266388	3.91565	0.30033	1	5	positive regulation of antimicrobial humoral response
GO:0002780	0.266388	3.91565	0.30033	1	5	antibacterial peptide biosynthetic process
GO:0002786	0.266388	3.91565	0.30033	1	5	regulation of antibacterial peptide production
GO:0002778	0.266388	3.91565	0.30033	1	5	antibacterial peptide production
GO:0006958	0.266388	3.91565	0.30033	1	5	complement activation, classical pathway
GO:0002807	0.266388	3.91565	0.30033	1	5	positive regulation of antimicrobial peptide biosynthetic process
GO:0002808	0.266388	3.91565	0.30033	1	5	regulation of antibacterial peptide biosynthetic process
GO:0043585	0.266388	3.91565	0.30033	1	5	nose morphogenesis
GO:0002678	0.266388	3.91565	0.30033	1	5	positive regulation of chronic inflammatory response
GO:1904398	0.266388	3.91565	0.30033	1	5	positive regulation of neuromuscular junction development
GO:0035751	0.266388	3.91565	0.30033	1	5	regulation of lysosomal lumen pH
GO:0007042	0.266388	3.91565	0.30033	1	5	lysosomal lumen acidification
GO:0031443	0.266388	3.91565	0.30033	1	5	fast-twitch skeletal muscle fiber contraction
GO:0031446	0.266388	3.91565	0.30033	1	5	regulation of fast-twitch skeletal muscle fiber contraction
GO:0031448	0.266388	3.91565	0.30033	1	5	positive regulation of fast-twitch skeletal muscle fiber contraction
GO:0043985	0.266388	3.91565	0.30033	1	5	histone H4-R3 methylation
GO:0031167	0.266388	3.91565	0.30033	1	5	rRNA methylation
GO:0072053	0.266388	3.91565	0.30033	1	5	renal inner medulla development
GO:0072054	0.266388	3.91565	0.30033	1	5	renal outer medulla development
GO:0007395	0.266388	3.91565	0.30033	1	5	dorsal closure, spreading of leading edge cells
GO:0055011	0.266388	3.91565	0.30033	1	5	atrial cardiac muscle cell differentiation
GO:0031848	0.266388	3.91565	0.30033	1	5	protection from non-homologous end joining at telomere
GO:0007207	0.266388	3.91565	0.30033	1	5	phospholipase C-activating G-protein coupled acetylcholine receptor signaling pathway
GO:0018401	0.266388	3.91565	0.30033	1	5	peptidyl-proline hydroxylation to 4-hydroxy-L-proline
GO:0014022	0.266388	3.91565	0.30033	1	5	neural plate elongation
GO:0003301	0.266388	3.91565	0.30033	1	5	physiological cardiac muscle hypertrophy
GO:0007516	0.266388	3.91565	0.30033	1	5	hemocyte development
GO:0040040	0.266388	3.91565	0.30033	1	5	thermosensory behavior
GO:0003150	0.266388	3.91565	0.30033	1	5	muscular septum morphogenesis
GO:0018894	0.266388	3.91565	0.30033	1	5	dibenzo-p-dioxin metabolic process
GO:0044268	0.266388	3.91565	0.30033	1	5	multicellular organismal protein metabolic process
GO:0003298	0.266388	3.91565	0.30033	1	5	physiological muscle hypertrophy
GO:0045056	0.266388	3.91565	0.30033	1	5	transcytosis
GO:0072566	0.266388	3.91565	0.30033	1	5	chemokine (C-X-C motif) ligand 1 production
GO:0072553	0.266388	3.91565	0.30033	1	5	terminal button organization
GO:0072530	0.266388	3.91565	0.30033	1	5	purine-containing compound transmembrane transport
GO:0051454	0.266388	3.91565	0.30033	1	5	intracellular pH elevation
GO:0032071	0.266388	3.91565	0.30033	1	5	regulation of endodeoxyribonuclease activity
GO:0019470	0.266388	3.91565	0.30033	1	5	4-hydroxyproline catabolic process
GO:0014724	0.266388	3.91565	0.30033	1	5	regulation of twitch skeletal muscle contraction
GO:0014834	0.266388	3.91565	0.30033	1	5	skeletal muscle satellite cell maintenance involved in skeletal muscle regeneration
GO:0019676	0.266388	3.91565	0.30033	1	5	ammonia assimilation cycle
GO:0045852	0.266388	3.91565	0.30033	1	5	pH elevation
GO:0045887	0.266388	3.91565	0.30033	1	5	positive regulation of synaptic growth at neuromuscular junction
GO:0032202	0.266388	3.91565	0.30033	1	5	telomere assembly
GO:0010873	0.266388	3.91565	0.30033	1	5	positive regulation of cholesterol esterification
GO:0010807	0.266388	3.91565	0.30033	1	5	regulation of synaptic vesicle priming
GO:0060020	0.266388	3.91565	0.30033	1	5	Bergmann glial cell differentiation
GO:0015722	0.266388	3.91565	0.30033	1	5	canalicular bile acid transport
GO:0051971	0.266388	3.91565	0.30033	1	5	positive regulation of transmission of nerve impulse
GO:0045610	0.266388	3.91565	0.30033	1	5	regulation of hemocyte differentiation
GO:0015866	0.266388	3.91565	0.30033	1	5	ADP transport
GO:0015879	0.266388	3.91565	0.30033	1	5	carnitine transport
GO:0015838	0.266388	3.91565	0.30033	1	5	amino-acid betaine transport
GO:0009052	0.266388	3.91565	0.30033	1	5	pentose-phosphate shunt, non-oxidative branch
GO:0097195	0.266388	3.91565	0.30033	1	5	pilomotor reflex
GO:0060163	0.266388	3.91565	0.30033	1	5	subpallium neuron fate commitment
GO:0060264	0.266388	3.91565	0.30033	1	5	regulation of respiratory burst involved in inflammatory response
GO:0009414	0.266388	3.91565	0.30033	1	5	response to water deprivation
GO:0009446	0.266388	3.91565	0.30033	1	5	putrescine biosynthetic process
GO:0061049	0.266388	3.91565	0.30033	1	5	cell growth involved in cardiac muscle cell development
GO:0060857	0.266388	3.91565	0.30033	1	5	establishment of glial blood-brain barrier
GO:0000430	0.266388	3.91565	0.30033	1	5	regulation of transcription from RNA polymerase II promoter by glucose
GO:0060613	0.266388	3.91565	0.30033	1	5	fat pad development
GO:0046476	0.266388	3.91565	0.30033	1	5	glycosylceramide biosynthetic process
GO:0016318	0.266388	3.91565	0.30033	1	5	ommatidial rotation
GO:0016332	0.266388	3.91565	0.30033	1	5	establishment or maintenance of polarity of embryonic epithelium
GO:0009637	0.266388	3.91565	0.30033	1	5	response to blue light
GO:0061209	0.266388	3.91565	0.30033	1	5	cell proliferation involved in mesonephros development
GO:0042387	0.266388	3.91565	0.30033	1	5	plasmatocyte differentiation
GO:0046874	0.266388	3.91565	0.30033	1	5	quinolinate metabolic process
GO:0042160	0.266388	3.91565	0.30033	1	5	lipoprotein modification
GO:0042161	0.266388	3.91565	0.30033	1	5	lipoprotein oxidation
GO:0070091	0.266388	3.91565	0.30033	1	5	glucagon secretion
GO:0070092	0.266388	3.91565	0.30033	1	5	regulation of glucagon secretion
GO:0042660	0.266388	3.91565	0.30033	1	5	positive regulation of cell fate specification
GO:0070318	0.266388	3.91565	0.30033	1	5	positive regulation of G0 to G1 transition
GO:0042986	0.266388	3.91565	0.30033	1	5	positive regulation of amyloid precursor protein biosynthetic process
GO:0034047	0.266388	3.91565	0.30033	1	5	regulation of protein phosphatase type 2A activity
GO:2000370	0.266388	3.91565	0.30033	1	5	positive regulation of clathrin-dependent endocytosis
GO:2000340	0.266388	3.91565	0.30033	1	5	positive regulation of chemokine (C-X-C motif) ligand 1 production
GO:2000338	0.266388	3.91565	0.30033	1	5	regulation of chemokine (C-X-C motif) ligand 1 production
GO:2000195	0.266388	3.91565	0.30033	1	5	negative regulation of female gonad development
GO:0034441	0.266388	3.91565	0.30033	1	5	plasma lipoprotein particle oxidation
GO:0070634	0.266388	3.91565	0.30033	1	5	transepithelial ammonium transport
GO:0034116	0.266388	3.91565	0.30033	1	5	positive regulation of heterotypic cell-cell adhesion
GO:0034146	0.266388	3.91565	0.30033	1	5	toll-like receptor 5 signaling pathway
GO:0021985	0.266388	3.91565	0.30033	1	5	neurohypophysis development
GO:0030072	0.267919	1.16952	19.9419	23	332	peptide hormone secretion
GO:0052547	0.267936	1.15757	22.765	26	379	regulation of peptidase activity
GO:0072112	0.268067	1.74142	1.80198	3	30	glomerular visceral epithelial cell differentiation
GO:0023019	0.268067	1.74142	1.80198	3	30	signal transduction involved in regulation of gene expression
GO:0009072	0.268067	1.74142	1.80198	3	30	aromatic amino acid family metabolic process
GO:0060122	0.268067	1.74142	1.80198	3	30	inner ear receptor stereocilium organization
GO:0070306	0.268067	1.74142	1.80198	3	30	lens fiber cell differentiation
GO:0048103	0.268141	1.47919	3.48383	5	58	somatic stem cell division
GO:0051057	0.268141	1.47919	3.48383	5	58	positive regulation of small GTPase mediated signal transduction
GO:1901888	0.268141	1.47919	3.48383	5	58	regulation of cell junction assembly
GO:0006754	0.268141	1.47919	3.48383	5	58	ATP biosynthetic process
GO:0022405	0.268915	1.26929	8.8297	11	147	hair cycle process
GO:0009156	0.269237	1.33505	6.12673	8	102	ribonucleoside monophosphate biosynthetic process
GO:0048644	0.269696	1.28615	7.92871	10	132	muscle organ morphogenesis
GO:0035883	0.270672	1.56761	2.6429	4	44	enteroendocrine cell differentiation
GO:0007622	0.270672	1.56761	2.6429	4	44	rhythmic behavior
GO:1903523	0.270672	1.56761	2.6429	4	44	negative regulation of blood circulation
GO:0010466	0.2707	1.22779	11.5927	14	193	negative regulation of peptidase activity
GO:0002328	0.272131	2.08911	1.02112	2	17	pro-B cell differentiation
GO:0035428	0.272131	2.08911	1.02112	2	17	hexose transmembrane transport
GO:2001252	0.272131	2.08911	1.02112	2	17	positive regulation of chromosome organization
GO:0007386	0.272131	2.08911	1.02112	2	17	compartment pattern specification
GO:0007171	0.272131	2.08911	1.02112	2	17	activation of transmembrane receptor protein tyrosine kinase activity
GO:0018298	0.272131	2.08911	1.02112	2	17	protein-chromophore linkage
GO:0007525	0.272131	2.08911	1.02112	2	17	somatic muscle development
GO:0019363	0.272131	2.08911	1.02112	2	17	pyridine nucleotide biosynthetic process
GO:0019321	0.272131	2.08911	1.02112	2	17	pentose metabolic process
GO:0014742	0.272131	2.08911	1.02112	2	17	positive regulation of muscle hypertrophy
GO:0045408	0.272131	2.08911	1.02112	2	17	regulation of interleukin-6 biosynthetic process
GO:0097090	0.272131	2.08911	1.02112	2	17	presynaptic membrane organization
GO:0010832	0.272131	2.08911	1.02112	2	17	negative regulation of myotube differentiation
GO:0010613	0.272131	2.08911	1.02112	2	17	positive regulation of cardiac muscle hypertrophy
GO:0009086	0.272131	2.08911	1.02112	2	17	methionine biosynthetic process
GO:0032922	0.272131	2.08911	1.02112	2	17	circadian regulation of gene expression
GO:0016180	0.272131	2.08911	1.02112	2	17	snRNA processing
GO:0042386	0.272131	2.08911	1.02112	2	17	hemocyte differentiation
GO:0046514	0.272131	2.08911	1.02112	2	17	ceramide catabolic process
GO:0001553	0.272131	2.08911	1.02112	2	17	luteinization
GO:0021892	0.272131	2.08911	1.02112	2	17	cerebral cortex GABAergic interneuron differentiation
GO:0001913	0.272131	2.08911	1.02112	2	17	T cell mediated cytotoxicity
GO:0021521	0.272131	2.08911	1.02112	2	17	ventral spinal cord interneuron specification
GO:0034377	0.272131	2.08911	1.02112	2	17	plasma lipoprotein particle assembly
GO:0006750	0.272131	2.08911	1.02112	2	17	glutathione biosynthetic process
GO:0019216	0.272678	1.16566	20.002	23	333	regulation of lipid metabolic process
GO:0030707	0.273898	1.40431	4.38482	6	73	ovarian follicle cell development
GO:0009749	0.274562	1.2472	9.79076	12	163	response to glucose
GO:0044057	0.275633	1.12778	31.4145	35	523	regulation of system process
GO:0050803	0.276132	1.25993	8.88977	11	148	regulation of synapse structure or activity
GO:0046545	0.276132	1.25993	8.88977	11	148	development of primary female sexual characteristics
GO:0042063	0.277469	1.16182	20.062	23	334	gliogenesis
GO:0006970	0.277963	1.32089	6.1868	8	103	response to osmotic stress
GO:0033044	0.277963	1.32089	6.1868	8	103	regulation of chromosome organization
GO:0044106	0.278022	1.29531	7.08779	9	118	cellular amine metabolic process
GO:0019226	0.279856	1.45168	3.54389	5	59	transmission of nerve impulse
GO:1902578	0.282073	1.05499	174.011	181	2897	single-organism localization
GO:0030225	0.28429	1.52925	2.70297	4	45	macrophage differentiation
GO:0031069	0.28429	1.52925	2.70297	4	45	hair follicle morphogenesis
GO:0035115	0.28429	1.52925	2.70297	4	45	embryonic forelimb morphogenesis
GO:0003170	0.28429	1.52925	2.70297	4	45	heart valve development
GO:1902692	0.28429	1.52925	2.70297	4	45	regulation of neuroblast proliferation
GO:0001881	0.28429	1.52925	2.70297	4	45	receptor recycling
GO:0007091	0.284369	1.38355	4.44488	6	74	metaphase/anaphase transition of mitotic cell cycle
GO:0044784	0.284369	1.38355	4.44488	6	74	metaphase/anaphase transition of cell cycle
GO:0014812	0.284369	1.38355	4.44488	6	74	muscle cell migration
GO:0010259	0.284369	1.38355	4.44488	6	74	multicellular organism aging
GO:0010965	0.284369	1.38355	4.44488	6	74	regulation of mitotic sister chromatid separation
GO:0033047	0.284369	1.38355	4.44488	6	74	regulation of mitotic sister chromatid segregation
GO:0046460	0.284369	1.38355	4.44488	6	74	neutral lipid biosynthetic process
GO:0046463	0.284369	1.38355	4.44488	6	74	acylglycerol biosynthetic process
GO:0072311	0.28472	1.6791	1.86205	3	31	glomerular epithelial cell differentiation
GO:0051930	0.28472	1.6791	1.86205	3	31	regulation of sensory perception of pain
GO:0051931	0.28472	1.6791	1.86205	3	31	regulation of sensory perception
GO:0008210	0.28472	1.6791	1.86205	3	31	estrogen metabolic process
GO:0006323	0.285039	1.2652	8.04884	10	134	DNA packaging
GO:0050954	0.285566	1.1746	16.398	19	273	sensory perception of mechanical stimulus
GO:0045137	0.285566	1.1746	16.398	19	273	development of primary sexual characteristics
GO:0008643	0.285943	1.22165	10.8119	13	180	carbohydrate transport
GO:0050921	0.286226	1.28343	7.14785	9	119	positive regulation of chemotaxis
GO:0031018	0.286331	1.33873	5.34587	7	89	endocrine pancreas development
GO:0003012	0.28906	1.13056	26.8495	30	447	muscle system process
GO:0051054	0.290742	1.2416	9.0099	11	150	positive regulation of DNA metabolic process
GO:0048663	0.290742	1.2416	9.0099	11	150	neuron fate commitment
GO:0003044	0.29167	1.42517	3.60396	5	60	regulation of systemic arterial blood pressure mediated by a chemical signal
GO:0003401	0.29167	1.42517	3.60396	5	60	axis elongation
GO:0042596	0.29167	1.42517	3.60396	5	60	fear response
GO:0042551	0.29167	1.42517	3.60396	5	60	neuron maturation
GO:0035108	0.292285	1.18084	14.596	17	243	limb morphogenesis
GO:0003206	0.292624	1.21429	10.8719	13	181	cardiac chamber morphogenesis
GO:0035113	0.292948	1.19507	12.734	15	212	embryonic appendage morphogenesis
GO:0001936	0.294493	1.27177	7.20792	9	120	regulation of endothelial cell proliferation
GO:0019725	0.2946	1.09746	44.2086	48	736	cellular homeostasis
GO:0043129	0.29491	1.95838	1.08119	2	18	surfactant homeostasis
GO:0006688	0.29491	1.95838	1.08119	2	18	glycosphingolipid biosynthetic process
GO:0043276	0.29491	1.95838	1.08119	2	18	anoikis
GO:0034505	0.29491	1.95838	1.08119	2	18	tooth mineralization
GO:0035138	0.29491	1.95838	1.08119	2	18	pectoral fin morphogenesis
GO:0050435	0.29491	1.95838	1.08119	2	18	beta-amyloid metabolic process
GO:0048207	0.29491	1.95838	1.08119	2	18	vesicle targeting, rough ER to cis-Golgi
GO:0048208	0.29491	1.95838	1.08119	2	18	COPII vesicle coating
GO:0048875	0.29491	1.95838	1.08119	2	18	chemical homeostasis within a tissue
GO:0019377	0.29491	1.95838	1.08119	2	18	glycolipid catabolic process
GO:0065005	0.29491	1.95838	1.08119	2	18	protein-lipid complex assembly
GO:0097154	0.29491	1.95838	1.08119	2	18	GABAergic neuron differentiation
GO:0033151	0.29491	1.95838	1.08119	2	18	V(D)J recombination
GO:0042226	0.29491	1.95838	1.08119	2	18	interleukin-6 biosynthetic process
GO:0001991	0.29491	1.95838	1.08119	2	18	regulation of systemic arterial blood pressure by circulatory renin-angiotensin
GO:2000352	0.29491	1.95838	1.08119	2	18	negative regulation of endothelial cell apoptotic process
GO:0002016	0.29491	1.95838	1.08119	2	18	regulation of blood volume by renin-angiotensin
GO:0090114	0.29491	1.95838	1.08119	2	18	COPII-coated vesicle budding
GO:0030002	0.29491	1.95838	1.08119	2	18	cellular anion homeostasis
GO:0046031	0.294924	1.36339	4.50495	6	75	ADP metabolic process
GO:0048168	0.295944	1.3225	5.40594	7	90	regulation of neuronal synaptic plasticity
GO:0044259	0.295944	1.3225	5.40594	7	90	multicellular organismal macromolecule metabolic process
GO:0015844	0.295944	1.3225	5.40594	7	90	monoamine transport
GO:0050927	0.298005	1.49273	2.76304	4	46	positive regulation of positive chemotaxis
GO:0045776	0.298005	1.49273	2.76304	4	46	negative regulation of blood pressure
GO:0008105	0.298005	1.49273	2.76304	4	46	asymmetric protein localization
GO:0022404	0.298128	1.23264	9.06997	11	151	molting cycle process
GO:0044255	0.298852	1.07925	63.67	68	1060	cellular lipid metabolic process
GO:0006941	0.300621	1.24492	8.16898	10	136	striated muscle contraction
GO:0006700	0.301455	1.62107	1.92211	3	32	C21-steroid hormone biosynthetic process
GO:0035337	0.301455	1.62107	1.92211	3	32	fatty-acyl-CoA metabolic process
GO:0072010	0.301455	1.62107	1.92211	3	32	glomerular epithelium development
GO:0050820	0.301455	1.62107	1.92211	3	32	positive regulation of coagulation
GO:0051154	0.301455	1.62107	1.92211	3	32	negative regulation of striated muscle cell differentiation
GO:0015804	0.301455	1.62107	1.92211	3	32	neutral amino acid transport
GO:0000387	0.301455	1.62107	1.92211	3	32	spliceosomal snRNP assembly
GO:0061318	0.301455	1.62107	1.92211	3	32	renal filtration cell differentiation
GO:0060669	0.301455	1.62107	1.92211	3	32	embryonic placenta morphogenesis
GO:0060601	0.301455	1.62107	1.92211	3	32	lateral sprouting from an epithelium
GO:0061217	0.301455	1.62107	1.92211	3	32	regulation of mesonephros development
GO:0002090	0.301455	1.62107	1.92211	3	32	regulation of receptor internalization
GO:0071320	0.301455	1.62107	1.92211	3	32	cellular response to cAMP
GO:0009611	0.302247	1.07844	62.769	67	1045	response to wounding
GO:0050679	0.302634	1.19395	11.8931	14	198	positive regulation of epithelial cell proliferation
GO:0042472	0.302634	1.19395	11.8931	14	198	inner ear morphogenesis
GO:0006869	0.303404	1.15438	17.5393	20	292	lipid transport
GO:0007062	0.303568	1.39961	3.66403	5	61	sister chromatid cohesion
GO:0051055	0.303568	1.39961	3.66403	5	61	negative regulation of lipid biosynthetic process
GO:0000724	0.303568	1.39961	3.66403	5	61	double-strand break repair via homologous recombination
GO:0000725	0.303568	1.39961	3.66403	5	61	recombinational repair
GO:0032963	0.305556	1.34381	4.56502	6	76	collagen metabolic process
GO:0009142	0.305556	1.34381	4.56502	6	76	nucleoside triphosphate biosynthetic process
GO:0060688	0.305556	1.34381	4.56502	6	76	regulation of morphogenesis of a branching structure
GO:0042491	0.305556	1.34381	4.56502	6	76	auditory receptor cell differentiation
GO:0051588	0.305626	1.30665	5.46601	7	91	regulation of neurotransmitter transport
GO:0034762	0.307382	1.15602	16.6383	19	277	regulation of transmembrane transport
GO:0046128	0.308763	1.15006	17.5993	20	293	purine ribonucleoside metabolic process
GO:1904950	0.309149	1.1874	11.9531	14	199	negative regulation of establishment of protein localization
GO:0046530	0.309602	1.20675	10.0911	12	168	photoreceptor cell differentiation
GO:0071400	0.310469	3.13227	0.360396	1	6	cellular response to oleic acid
GO:0017182	0.310469	3.13227	0.360396	1	6	peptidyl-diphthamide metabolic process
GO:0017183	0.310469	3.13227	0.360396	1	6	peptidyl-diphthamide biosynthetic process from peptidyl-histidine
GO:0034287	0.310469	3.13227	0.360396	1	6	detection of monosaccharide stimulus
GO:0043305	0.310469	3.13227	0.360396	1	6	negative regulation of mast cell degranulation
GO:0035075	0.310469	3.13227	0.360396	1	6	response to ecdysone
GO:0006578	0.310469	3.13227	0.360396	1	6	amino-acid betaine biosynthetic process
GO:0006528	0.310469	3.13227	0.360396	1	6	asparagine metabolic process
GO:0030382	0.310469	3.13227	0.360396	1	6	sperm mitochondrion organization
GO:0006545	0.310469	3.13227	0.360396	1	6	glycine biosynthetic process
GO:0030488	0.310469	3.13227	0.360396	1	6	tRNA methylation
GO:2000690	0.310469	3.13227	0.360396	1	6	regulation of cardiac muscle cell myoblast differentiation
GO:2000691	0.310469	3.13227	0.360396	1	6	negative regulation of cardiac muscle cell myoblast differentiation
GO:0035360	0.310469	3.13227	0.360396	1	6	positive regulation of peroxisome proliferator activated receptor signaling pathway
GO:0030263	0.310469	3.13227	0.360396	1	6	apoptotic chromosome condensation
GO:0071694	0.310469	3.13227	0.360396	1	6	maintenance of protein location in extracellular region
GO:2001106	0.310469	3.13227	0.360396	1	6	regulation of Rho guanyl-nucleotide exchange factor activity
GO:0035168	0.310469	3.13227	0.360396	1	6	larval lymph gland hemocyte differentiation
GO:0006982	0.310469	3.13227	0.360396	1	6	response to lipid hydroperoxide
GO:2000983	0.310469	3.13227	0.360396	1	6	regulation of ATP citrate synthase activity
GO:2000984	0.310469	3.13227	0.360396	1	6	negative regulation of ATP citrate synthase activity
GO:0034982	0.310469	3.13227	0.360396	1	6	mitochondrial protein processing
GO:0002676	0.310469	3.13227	0.360396	1	6	regulation of chronic inflammatory response
GO:0035881	0.310469	3.13227	0.360396	1	6	amacrine cell differentiation
GO:0035664	0.310469	3.13227	0.360396	1	6	TIRAP-dependent toll-like receptor signaling pathway
GO:0035665	0.310469	3.13227	0.360396	1	6	TIRAP-dependent toll-like receptor 4 signaling pathway
GO:0072095	0.310469	3.13227	0.360396	1	6	regulation of branch elongation involved in ureteric bud branching
GO:0035630	0.310469	3.13227	0.360396	1	6	bone mineralization involved in bone maturation
GO:1905097	0.310469	3.13227	0.360396	1	6	regulation of guanyl-nucleotide exchange factor activity
GO:0080182	0.310469	3.13227	0.360396	1	6	histone H3-K4 trimethylation
GO:0007402	0.310469	3.13227	0.360396	1	6	ganglion mother cell fate determination
GO:0044026	0.310469	3.13227	0.360396	1	6	DNA hypermethylation
GO:0003051	0.310469	3.13227	0.360396	1	6	angiotensin-mediated drinking behavior
GO:0003010	0.310469	3.13227	0.360396	1	6	voluntary skeletal muscle contraction
GO:1901069	0.310469	3.13227	0.360396	1	6	guanosine-containing compound catabolic process
GO:0072134	0.310469	3.13227	0.360396	1	6	nephrogenic mesenchyme morphogenesis
[truncated: 4,121 more rows]

## Sheet: DOWN_Venn_D
GO Term Enrichment Analysis for Down-Regulated Genes of Venn Field D
GOBPID	Pvalue	OddsRatio	ExpCount	Count	Size	Term	Term
GO:0061061	2.20837e-41	7.31583	19.6139	96	849	muscle structure development
GO:0003012	8.17237e-40	10.0173	10.3267	71	447	muscle system process
GO:0006936	4.79485e-37	10.1089	9.21782	65	399	muscle contraction
GO:0007517	2.29379e-30	7.62515	11.4356	64	495	muscle organ development
GO:0051146	7.91574e-29	9.02546	7.9703	53	345	striated muscle cell differentiation
GO:0014706	2.95978e-27	7.54369	10.0726	57	436	striated muscle tissue development
GO:0006941	3.80456e-27	16.3601	3.14191	35	136	striated muscle contraction
GO:0060537	9.50921e-26	6.97416	10.7657	57	466	muscle tissue development
GO:0055002	1.53061e-25	11.7712	4.55116	39	197	striated muscle cell development
GO:0055001	3.47184e-25	10.5662	5.24422	41	227	muscle cell development
GO:0030049	3.32579e-24	27.2537	1.54785	25	67	muscle filament sliding
GO:0042692	5.49266e-24	6.12532	12.5215	59	542	muscle cell differentiation
GO:0033275	7.91264e-24	26.011	1.59406	25	69	actin-myosin filament sliding
GO:0030239	3.16072e-23	16.9952	2.49505	29	108	myofibril assembly
GO:0070252	2.69145e-21	17.5327	2.17162	26	94	actin-mediated cell contraction
GO:0030048	8.06002e-19	12.3938	2.93399	27	127	actin filament-based movement
GO:0031032	2.68161e-18	8.54255	4.92079	33	213	actomyosin structure organization
GO:0072359	4.84829e-18	3.51336	30.3564	83	1314	circulatory system development
GO:0003008	9.6762e-18	3.15837	41.2838	99	1787	system process
GO:0048738	1.63397e-17	7.375	5.93729	35	257	cardiac muscle tissue development
GO:0060538	2.79833e-16	7.75	4.9901	31	216	skeletal muscle organ development
GO:0030029	2.95329e-16	3.93595	19.1056	61	827	actin filament-based process
GO:0003009	5.2562e-16	41.2558	0.669967	14	29	skeletal muscle contraction
GO:0007519	7.69477e-16	8.13415	4.45875	29	193	skeletal muscle tissue development
GO:0050881	1.50802e-15	21.0503	1.22442	17	53	musculoskeletal movement
GO:0048747	1.84006e-15	16.0679	1.66337	19	72	muscle fiber development
GO:0032501	1.84031e-15	2.6243	164.073	232	7102	multicellular organismal process
GO:0050879	3.05519e-15	19.9394	1.27063	17	55	multicellular organismal movement
GO:0007507	7.97239e-15	3.85158	17.6502	56	764	heart development
GO:0009888	2.57881e-14	2.65638	52.396	107	2268	tissue development
GO:0048644	3.20789e-14	9.54672	3.0495	23	132	muscle organ morphogenesis
GO:0060047	4.26017e-14	6.29588	5.9604	31	258	heart contraction
GO:0003007	4.58431e-14	5.19065	8.54785	37	370	heart morphogenesis
GO:0003015	5.27215e-14	6.23994	6.0066	31	260	heart process
GO:0045214	6.78577e-14	15.7735	1.50165	17	65	sarcomere organization
GO:0060415	8.00085e-14	9.73017	2.86469	22	124	muscle tissue morphogenesis
GO:0006937	1.53725e-13	8.23993	3.60396	24	156	regulation of muscle contraction
GO:0048513	3.91936e-13	2.33637	84.8548	144	3673	animal organ development
GO:0055007	5.55338e-13	9.34866	2.81848	21	122	cardiac muscle cell differentiation
GO:0090257	6.62765e-13	7.22765	4.20462	25	182	regulation of muscle system process
GO:0055008	6.89878e-13	9.9661	2.54125	20	110	cardiac muscle tissue morphogenesis
GO:0060048	1.21434e-12	11.4719	2.033	18	88	cardiac muscle contraction
GO:0010927	2.30583e-12	5.31601	6.90759	31	299	cellular component assembly involved in morphogenesis
GO:0072358	4.19162e-12	3.28003	19.9142	55	862	cardiovascular system development
GO:0044057	5.8737e-12	3.98551	12.0825	41	523	regulation of system process
GO:0001568	7.05457e-12	3.30618	18.967	53	821	blood vessel development
GO:0001944	2.7504e-11	3.17428	19.6601	53	851	vasculature development
GO:0044767	5.21289e-11	2.13171	146.099	203	6324	single-organism developmental process
GO:0035051	6.4025e-11	6.27989	4.34323	23	188	cardiocyte differentiation
GO:0007275	6.43774e-11	2.10644	133.37	190	5773	multicellular organism development
GO:0048856	6.77971e-11	2.11528	142.403	199	6164	anatomical structure development
GO:0003208	1.16853e-10	8.34848	2.63366	18	114	cardiac ventricle morphogenesis
GO:0032502	2.19472e-10	2.08022	149.056	204	6452	developmental process
GO:0030036	3.21593e-10	3.15697	17.2805	47	748	actin cytoskeleton organization
GO:0006942	4.55615e-10	11.2178	1.59406	14	69	regulation of striated muscle contraction
GO:0008015	4.70159e-10	3.52051	12.7756	39	553	blood circulation
GO:0003013	5.22063e-10	3.50632	12.8218	39	555	circulatory system process
GO:0001756	5.84196e-10	6.94401	3.25743	19	141	somitogenesis
GO:0043500	6.80492e-10	10.8225	1.64026	14	71	muscle adaptation
GO:0006874	9.04374e-10	4.19567	8.22442	30	356	cellular calcium ion homeostasis
GO:0044707	1.73419e-09	2.00088	150.95	203	6534	single-multicellular organism process
GO:0048731	1.78338e-09	1.97799	118.446	170	5127	system development
GO:0055013	2.09596e-09	9.78738	1.77888	14	77	cardiac muscle cell development
GO:0003231	2.10873e-09	5.99295	3.90429	20	169	cardiac ventricle development
GO:0055074	2.25827e-09	4.01858	8.54785	30	370	calcium ion homeostasis
GO:0072503	2.40639e-09	4.00648	8.57096	30	371	cellular divalent inorganic cation homeostasis
GO:0010522	2.50188e-09	9.63372	1.80198	14	78	regulation of calcium ion transport into cytosol
GO:0048646	3.01972e-09	2.38669	35.6469	72	1543	anatomical structure formation involved in morphogenesis
GO:0060402	3.36445e-09	7.69405	2.49505	16	108	calcium ion transport into cytosol
GO:0014902	4.05068e-09	6.50259	3.25743	18	141	myotube differentiation
GO:0061053	4.10648e-09	6.08689	3.65017	19	158	somite development
GO:0055006	4.94445e-09	9.0643	1.89439	14	82	cardiac cell development
GO:0060401	5.06466e-09	7.44939	2.56436	16	111	cytosolic calcium ion transport
GO:0055003	5.60571e-09	16.7642	0.831683	10	36	cardiac myofibril assembly
GO:0043501	7.34815e-09	28.899	0.462046	8	20	skeletal muscle adaptation
GO:0072507	7.70297e-09	3.78947	9.0099	30	390	divalent inorganic cation homeostasis
GO:0009653	9.52152e-09	1.98002	79.6337	125	3447	anatomical structure morphogenesis
GO:0006816	2.04197e-08	3.92152	7.80858	27	338	calcium ion transport
GO:0014888	2.15609e-08	17.7781	0.716172	9	31	striated muscle adaptation
GO:0048741	3.66336e-08	13.2012	0.993399	10	43	skeletal muscle fiber development
GO:0007204	3.96325e-08	4.70962	5.08251	21	220	positive regulation of cytosolic calcium ion concentration
GO:0051924	4.48572e-08	5.46866	3.78878	18	164	regulation of calcium ion transport
GO:0008016	4.56787e-08	4.89402	4.66667	20	202	regulation of heart contraction
GO:0003205	6.87476e-08	4.76135	4.78218	20	207	cardiac chamber development
GO:0014904	7.3244e-08	12.0984	1.06271	10	46	myotube cell development
GO:0030240	1.19176e-07	43.0874	0.277228	6	12	skeletal muscle thin filament assembly
GO:0014819	1.19176e-07	43.0874	0.277228	6	12	regulation of skeletal muscle contraction
GO:0043503	1.28927e-07	107.403	0.161716	5	7	skeletal muscle fiber adaptation
GO:0048739	1.30463e-07	25.2045	0.438944	7	19	cardiac muscle fiber development
GO:0007010	1.56044e-07	2.24859	31.6733	62	1371	cytoskeleton organization
GO:1903522	1.63158e-07	3.97211	6.51485	23	282	regulation of blood circulation
GO:0001570	1.76698e-07	5.60344	3.28053	16	142	vasculogenesis
GO:0070925	1.87269e-07	3.16549	10.9736	31	475	organelle assembly
GO:0003206	2.03965e-07	4.89199	4.18152	18	181	cardiac chamber morphogenesis
GO:0051480	2.177e-07	4.21429	5.61386	21	243	regulation of cytosolic calcium ion concentration
GO:0072511	2.26607e-07	3.44379	8.77888	27	380	divalent inorganic cation transport
GO:0070838	2.26607e-07	3.44379	8.77888	27	380	divalent metal ion transport
GO:0090279	2.77011e-07	7.71811	1.84818	12	80	regulation of calcium ion import
GO:0003210	2.79582e-07	Inf	0.0924092	4	4	cardiac atrium formation
GO:0048729	3.77533e-07	2.33948	25.1815	52	1090	tissue morphogenesis
GO:0006873	4.21982e-07	2.97963	11.9901	32	519	cellular ion homeostasis
GO:0001501	4.41518e-07	2.73552	15.132	37	655	skeletal system development
GO:0009887	4.86147e-07	2.10826	36.5017	67	1580	animal organ morphogenesis
GO:2000021	5.40941e-07	5.11153	3.55776	16	154	regulation of ion homeostasis
GO:0006875	5.48025e-07	3.05976	10.9274	30	473	cellular metal ion homeostasis
GO:0014866	5.86179e-07	18.8977	0.531353	7	23	skeletal myofibril assembly
GO:0003163	7.44554e-07	53.6935	0.207921	5	9	sinoatrial node development
GO:0055065	9.29643e-07	2.8635	12.429	32	538	metal ion homeostasis
GO:0098771	1.11835e-06	2.74165	13.7921	34	597	inorganic ion homeostasis
GO:0006940	1.26325e-06	7.3788	1.75578	11	76	regulation of smooth muscle contraction
GO:0003260	1.3724e-06	171.305	0.115512	4	5	cardioblast migration
GO:0044854	1.3724e-06	171.305	0.115512	4	5	plasma membrane raft assembly
GO:0044857	1.3724e-06	171.305	0.115512	4	5	plasma membrane raft organization
GO:0060974	1.3724e-06	171.305	0.115512	4	5	cell migration involved in heart formation
GO:0001765	1.3724e-06	171.305	0.115512	4	5	membrane raft assembly
GO:0070836	1.3724e-06	171.305	0.115512	4	5	caveola assembly
GO:0030003	1.66755e-06	2.8843	11.5281	30	499	cellular cation homeostasis
GO:0006928	1.9713e-06	1.91329	48.33	80	2092	movement of cell or subcellular component
GO:0010524	1.98504e-06	11.544	0.877888	8	38	positive regulation of calcium ion transport into cytosol
GO:0043403	2.56324e-06	14.3929	0.646865	7	28	skeletal muscle tissue regeneration
GO:0048630	2.62775e-06	35.7903	0.254125	5	11	skeletal muscle tissue growth
GO:0050801	2.88763e-06	2.61529	14.3927	34	623	ion homeostasis
GO:0051153	3.0838e-06	6.65789	1.91749	11	83	regulation of striated muscle cell differentiation
GO:0048514	3.11846e-06	2.49718	16.4257	37	711	blood vessel morphogenesis
GO:0006939	3.39803e-06	4.99036	3.16502	14	137	smooth muscle contraction
GO:0051147	3.46874e-06	4.14111	4.57426	17	198	regulation of muscle cell differentiation
GO:0055082	3.84699e-06	2.61758	13.9307	33	603	cellular chemical homeostasis
GO:0036295	4.04209e-06	85.6463	0.138614	4	6	cellular response to increased oxygen levels
GO:0060921	4.04209e-06	85.6463	0.138614	4	6	sinoatrial node cell differentiation
GO:0071455	4.04209e-06	85.6463	0.138614	4	6	cellular response to hyperoxia
GO:0023019	4.23556e-06	13.1393	0.693069	7	30	signal transduction involved in regulation of gene expression
GO:0055010	4.36416e-06	7.2459	1.61716	10	70	ventricular cardiac muscle tissue morphogenesis
GO:0060297	4.41959e-06	30.6751	0.277228	5	12	regulation of sarcomere organization
GO:0042246	4.97699e-06	7.12658	1.64026	10	71	tissue regeneration
GO:0055080	5.49519e-06	2.61052	13.5149	32	585	cation homeostasis
GO:0042060	5.80108e-06	2.26787	21.0462	43	911	wound healing
GO:0003161	5.86947e-06	17.2233	0.485149	6	21	cardiac conduction system development
GO:0003211	5.86947e-06	17.2233	0.485149	6	21	cardiac ventricle formation
GO:0060314	5.86947e-06	17.2233	0.485149	6	21	regulation of ryanodine-sensitive calcium-release channel activity
GO:0055117	6.37697e-06	9.61564	1.0165	8	44	regulation of cardiac muscle contraction
GO:0046716	6.73028e-06	12.0864	0.739274	7	32	muscle cell cellular homeostasis
GO:0019725	6.88026e-06	2.40311	17.0033	37	736	cellular homeostasis
GO:0009611	7.41806e-06	2.16528	24.1419	47	1045	response to wounding
GO:0003207	7.91453e-06	16.1456	0.508251	6	22	cardiac chamber formation
GO:0010880	7.91453e-06	16.1456	0.508251	6	22	regulation of release of sequestered calcium ion into cytosol by sarcoplasmic reticulum
GO:0043416	9.25965e-06	57.0932	0.161716	4	7	regulation of skeletal muscle tissue regeneration
GO:0048769	9.25965e-06	57.0932	0.161716	4	7	sarcomerogenesis
GO:0033484	9.25965e-06	57.0932	0.161716	4	7	nitric oxide homeostasis
GO:0001980	9.25965e-06	57.0932	0.161716	4	7	regulation of systemic arterial blood pressure by ischemic conditions
GO:0010959	1.04453e-05	3.46887	6.0297	19	261	regulation of metal ion transport
GO:0061448	1.0771e-05	3.03452	8.31683	23	360	connective tissue development
GO:0051279	1.15635e-05	7.36238	1.43234	9	62	regulation of release of sequestered calcium ion into cytosol
GO:0032989	1.19592e-05	1.90721	38.4191	65	1663	cellular component morphogenesis
GO:0003235	1.22156e-05	Inf	0.0693069	3	3	sinus venosus development
GO:0003236	1.22156e-05	Inf	0.0693069	3	3	sinus venosus morphogenesis
GO:0070368	1.22156e-05	Inf	0.0693069	3	3	positive regulation of hepatocyte differentiation
GO:0043502	1.25299e-05	8.65147	1.10891	8	48	regulation of muscle adaptation
GO:0008217	1.25485e-05	3.72338	5.0363	17	218	regulation of blood pressure
GO:0003229	1.31913e-05	6.29651	1.82508	10	79	ventricular cardiac muscle tissue development
GO:0014808	1.37309e-05	14.3495	0.554455	6	24	release of sequestered calcium ion into cytosol by sarcoplasmic reticulum
GO:1903514	1.37309e-05	14.3495	0.554455	6	24	calcium ion transport from endoplasmic reticulum to cytosol
GO:0043009	1.69587e-05	2.14079	22.7096	44	983	chordate embryonic development
GO:0008078	1.77182e-05	13.5933	0.577558	6	25	mesodermal cell migration
GO:0072584	1.8182e-05	42.8167	0.184818	4	8	caveolin-mediated endocytosis
GO:0060920	1.8182e-05	42.8167	0.184818	4	8	cardiac pacemaker cell differentiation
GO:0042693	1.86437e-05	10.0682	0.854785	7	37	muscle cell fate commitment
GO:0070509	2.12578e-05	4.84488	2.77228	12	120	calcium ion import
GO:0007512	2.24054e-05	9.74267	0.877888	7	38	adult heart development
GO:0048468	2.30424e-05	1.7273	59.1881	89	2562	cell development
GO:0030154	2.32317e-05	1.62874	94.8812	129	4107	cell differentiation
GO:0042391	2.56508e-05	3.1232	7	20	303	regulation of membrane potential
GO:0035282	3.08598e-05	3.18676	6.51485	19	282	segmentation
GO:0060973	3.13938e-05	17.8871	0.392739	5	17	cell migration involved in heart development
GO:0007271	3.18138e-05	9.15083	0.924092	7	40	synaptic transmission, cholinergic
GO:0002074	3.2132e-05	34.2508	0.207921	4	9	extraocular skeletal muscle development
GO:0043462	3.51368e-05	7.35907	1.27063	8	55	regulation of ATPase activity
GO:0070296	3.55519e-05	11.737	0.646865	6	28	sarcoplasmic reticulum calcium ion transport
GO:0050848	4.01801e-05	7.20521	1.29373	8	56	regulation of calcium-mediated signaling
GO:0070588	4.49224e-05	3.67067	4.48185	15	194	calcium ion transmembrane transport
GO:0035480	4.80236e-05	128.067	0.0924092	3	4	regulation of Notch signaling pathway involved in heart induction
GO:0035481	4.80236e-05	128.067	0.0924092	3	4	positive regulation of Notch signaling pathway involved in heart induction
GO:0003318	4.80236e-05	128.067	0.0924092	3	4	cell migration to the midline involved in heart development
GO:0003137	4.80236e-05	128.067	0.0924092	3	4	Notch signaling pathway involved in heart induction
GO:0003241	4.80236e-05	128.067	0.0924092	3	4	growth involved in heart morphogenesis
GO:0060299	4.80236e-05	128.067	0.0924092	3	4	negative regulation of sarcomere organization
GO:0060975	4.80236e-05	128.067	0.0924092	3	4	cardioblast migration to the midline involved in heart field formation
GO:0070366	4.80236e-05	128.067	0.0924092	3	4	regulation of hepatocyte differentiation
GO:0090082	4.80236e-05	128.067	0.0924092	3	4	positive regulation of heart induction by negative regulation of canonical Wnt signaling pathway
GO:1903169	4.94262e-05	5.99774	1.70957	9	74	regulation of calcium ion transmembrane transport
GO:0045112	5.25793e-05	28.5402	0.231023	4	10	integrin biosynthetic process
GO:0032780	5.25793e-05	28.5402	0.231023	4	10	negative regulation of ATPase activity
GO:0086009	5.67915e-05	15.3295	0.438944	5	19	membrane repolarization
GO:0060306	5.67915e-05	15.3295	0.438944	5	19	regulation of membrane repolarization
GO:0019722	5.92097e-05	4.3201	3.07261	12	133	calcium-mediated signaling
GO:0048869	6.37932e-05	1.57614	101.442	134	4391	cellular developmental process
GO:0009792	6.99572e-05	2.00246	24.0957	44	1043	embryo development ending in birth or egg hatching
GO:0033483	7.4297e-05	14.3065	0.462046	5	20	gas homeostasis
GO:0042592	7.82724e-05	1.83841	34.33	57	1486	homeostatic process
GO:0003139	8.1123e-05	24.4612	0.254125	4	11	secondary heart field specification
GO:0002027	9.18761e-05	5.4884	1.84818	9	80	regulation of heart rate
GO:0051216	9.2807e-05	2.9149	7.06931	19	306	cartilage development
GO:0014823	9.3448e-05	7.54545	1.08581	7	47	response to activity
GO:0009952	9.83456e-05	2.4884	10.8812	25	471	anterior/posterior pattern specification
GO:1901321	0.000118001	64.0288	0.115512	3	5	positive regulation of heart induction
GO:1902116	0.000118001	64.0288	0.115512	3	5	negative regulation of organelle assembly
GO:0033292	0.000118001	64.0288	0.115512	3	5	T-tubule organization
GO:0042662	0.000118001	64.0288	0.115512	3	5	negative regulation of mesodermal cell fate specification
GO:0090081	0.000118001	64.0288	0.115512	3	5	regulation of heart induction by regulation of canonical Wnt signaling pathway
GO:0072144	0.000119475	21.4019	0.277228	4	12	glomerular mesangial cell development
GO:0042524	0.000119475	21.4019	0.277228	4	12	negative regulation of tyrosine phosphorylation of Stat5 protein
GO:2000286	0.000119475	21.4019	0.277228	4	12	receptor internalization involved in canonical Wnt signaling pathway
GO:0048878	0.000125415	2.00967	21.6931	40	939	chemical homeostasis
GO:0042310	0.00013257	4.66314	2.37954	10	103	vasoconstriction
GO:0007029	0.000133684	8.89923	0.808581	6	35	endoplasmic reticulum organization
GO:0032846	0.000134522	3.68018	3.85809	13	167	positive regulation of homeostatic process
GO:0051209	0.000134549	5.19412	1.94059	9	84	release of sequestered calcium ion into cytosol
GO:0097553	0.000134549	5.19412	1.94059	9	84	calcium ion transmembrane import into cytosol
GO:1902656	0.000134549	5.19412	1.94059	9	84	calcium ion import into cytosol
GO:0051282	0.00014748	5.12539	1.9637	9	85	regulation of sequestering of calcium ion
GO:0051283	0.00014748	5.12539	1.9637	9	85	negative regulation of sequestering of calcium ion
GO:0030509	0.000150216	3.43402	4.43564	14	192	BMP signaling pathway
GO:1901019	0.000157336	8.60194	0.831683	6	36	regulation of calcium ion transmembrane transporter activity
GO:0051928	0.000161432	5.05844	1.9868	9	86	positive regulation of calcium ion transport
GO:0002576	0.000168425	4.51639	2.44884	10	106	platelet degranulation
GO:0072008	0.000169443	19.0225	0.30033	4	13	glomerular mesangial cell differentiation
GO:0010614	0.000169443	19.0225	0.30033	4	13	negative regulation of cardiac muscle hypertrophy
GO:0061041	0.000172671	4.11876	2.93399	11	127	regulation of wound healing
GO:0061371	0.000182057	4.46949	2.47195	10	107	determination of heart left/right asymmetry
GO:0007009	0.000184947	3.19878	5.08251	15	220	plasma membrane organization
GO:0050880	0.000191359	3.54056	3.9967	13	173	regulation of blood vessel size
GO:0031099	0.000202599	3.5183	4.0198	13	174	regeneration
GO:0051899	0.000203463	6.5583	1.22442	7	53	membrane depolarization
GO:0051592	0.000212566	3.72843	3.51155	12	152	response to calcium ion
GO:0043415	0.000231959	42.6827	0.138614	3	6	positive regulation of skeletal muscle tissue regeneration
GO:0086068	0.000231959	42.6827	0.138614	3	6	Purkinje myocyte to ventricular cardiac muscle cell communication
GO:0086029	0.000231959	42.6827	0.138614	3	6	Purkinje myocyte to ventricular cardiac muscle cell signaling
GO:0030241	0.000232919	17.119	0.323432	4	14	skeletal muscle myosin thick filament assembly
GO:0071688	0.000232919	17.119	0.323432	4	14	striated muscle myosin thick filament assembly
GO:0045907	0.000248648	7.81818	0.90099	6	39	positive regulation of vasoconstriction
GO:0051208	0.000248785	4.74821	2.10231	9	91	sequestering of calcium ion
GO:0071772	0.000254958	3.24889	4.66667	14	202	response to BMP
GO:0071773	0.000254958	3.24889	4.66667	14	202	cellular response to BMP stimulus
GO:0035637	0.000270268	4.69064	2.12541	9	92	multicellular organismal signaling
GO:2001257	0.000286913	7.58766	0.924092	6	40	regulation of cation channel activity
GO:0072143	0.000311861	15.5615	0.346535	4	15	mesangial cell development
GO:0050849	0.000311861	15.5615	0.346535	4	15	negative regulation of calcium-mediated signaling
GO:0014741	0.000311861	15.5615	0.346535	4	15	negative regulation of muscle hypertrophy
GO:0010881	0.000311861	15.5615	0.346535	4	15	regulation of cardiac muscle contraction by regulation of the release of sequestered calcium ion
GO:0035150	0.000314744	3.34972	4.20462	13	182	regulation of tube size
GO:0060249	0.000321046	2.62449	7.78548	19	337	anatomical structure homeostasis
GO:0003018	0.000344032	3.14697	4.80528	14	208	vascular process in circulatory system
GO:0006812	0.000344087	1.95256	20.4917	37	887	cation transport
GO:0007368	0.000349888	3.31004	4.25083	13	184	determination of left/right symmetry
GO:0003209	0.000377217	7.16505	0.970297	6	42	cardiac atrium morphogenesis
GO:0060914	0.000377217	7.16505	0.970297	6	42	heart formation
GO:0030198	0.000390226	2.74689	6.65347	17	288	extracellular matrix organization
GO:0010644	0.000398983	32.0096	0.161716	3	7	cell communication by electrical coupling
GO:1904238	0.000408286	14.2637	0.369637	4	16	pericyte cell differentiation
GO:0072007	0.000408286	14.2637	0.369637	4	16	mesangial cell differentiation
GO:0044699	0.000445357	1.79064	259.416	281	11229	single-organism process
GO:0043062	0.0004753	2.69609	6.76898	17	293	extracellular structure organization
GO:0003300	0.000488337	6.78692	1.0165	6	44	cardiac muscle hypertrophy
GO:0014897	0.000488337	6.78692	1.0165	6	44	striated muscle hypertrophy
GO:1903524	0.000503857	4.27569	2.31023	9	100	positive regulation of blood circulation
GO:1904406	0.000524253	13.1655	0.392739	4	17	negative regulation of nitric oxide metabolic process
GO:0031579	0.000524253	13.1655	0.392739	4	17	membrane raft organization
GO:0045019	0.000524253	13.1655	0.392739	4	17	negative regulation of nitric oxide biosynthetic process
GO:0086019	0.000524253	13.1655	0.392739	4	17	cell-cell signaling involved in cardiac conduction
GO:1903427	0.000524253	13.1655	0.392739	4	17	negative regulation of reactive oxygen species biosynthetic process
GO:0051235	0.000527158	2.58619	7.46205	18	323	maintenance of location
GO:0031271	0.000532061	Inf	0.0462046	2	2	lateral pseudopodium assembly
GO:0031275	0.000532061	Inf	0.0462046	2	2	regulation of lateral pseudopodium assembly
GO:1901017	0.000532061	Inf	0.0462046	2	2	negative regulation of potassium ion transmembrane transporter activity
GO:1901380	0.000532061	Inf	0.0462046	2	2	negative regulation of potassium ion transmembrane transport
GO:0014809	0.000532061	Inf	0.0462046	2	2	regulation of skeletal muscle contraction by regulation of release of sequestered calcium ion
GO:0060036	0.000532061	Inf	0.0462046	2	2	notochord cell vacuolation
GO:0034220	0.000560643	2.01649	16.5182	31	715	ion transmembrane transport
GO:1904062	0.000582792	4.18311	2.35644	9	102	regulation of cation transmembrane transport
GO:0051238	0.000625899	4.1383	2.37954	9	103	sequestering of metal ion
GO:0060084	0.000627464	25.6058	0.184818	3	8	synaptic transmission involved in micturition
GO:0100012	0.000627464	25.6058	0.184818	3	8	regulation of heart induction by canonical Wnt signaling pathway
GO:0048705	0.000631188	2.5435	7.57756	18	328	skeletal system morphogenesis
GO:0010611	0.000661121	8.2469	0.716172	5	31	regulation of cardiac muscle hypertrophy
GO:0055093	0.000661854	12.2242	0.415842	4	18	response to hyperoxia
GO:0036296	0.000661854	12.2242	0.415842	4	18	response to increased oxygen levels
GO:0010882	0.000661854	12.2242	0.415842	4	18	regulation of cardiac muscle contraction by calcium ion signaling
GO:0003230	0.000700962	6.28889	1.08581	6	47	cardiac atrium development
GO:0014896	0.000700962	6.28889	1.08581	6	47	muscle hypertrophy
GO:0040007	0.000714127	1.76545	27.5842	45	1194	growth
GO:0060070	0.000720365	2.59057	7.0231	17	304	canonical Wnt signaling pathway
GO:0051154	0.0007689	7.94086	0.739274	5	32	negative regulation of striated muscle cell differentiation
GO:0007379	0.000785776	6.1387	1.10891	6	48	segment specification
GO:1903034	0.000807428	3.38207	3.51155	11	152	regulation of response to wounding
GO:0031034	0.000823205	11.4084	0.438944	4	19	myosin filament assembly
GO:0045792	0.000823205	11.4084	0.438944	4	19	negative regulation of cell size
GO:0060073	0.000823205	11.4084	0.438944	4	19	micturition
GO:0010038	0.000878532	2.39979	8.45545	19	366	response to metal ion
GO:0014743	0.00088927	7.65668	0.762376	5	33	regulation of muscle hypertrophy
GO:2001258	0.00092513	21.3365	0.207921	3	9	negative regulation of cation channel activity
GO:1901020	0.00092513	21.3365	0.207921	3	9	negative regulation of calcium ion transmembrane transporter activity
GO:0060315	0.00092513	21.3365	0.207921	3	9	negative regulation of ryanodine-sensitive calcium-release channel activity
GO:0001757	0.00092513	21.3365	0.207921	3	9	somite specification
GO:0042661	0.00092513	21.3365	0.207921	3	9	regulation of mesodermal cell fate specification
GO:0042664	0.00092513	21.3365	0.207921	3	9	negative regulation of endodermal cell fate specification
GO:1903225	0.00092513	21.3365	0.207921	3	9	negative regulation of endodermal cell differentiation
GO:0090381	0.00092513	21.3365	0.207921	3	9	regulation of heart induction
GO:0071313	0.00092513	21.3365	0.207921	3	9	cellular response to caffeine
GO:0071415	0.00092513	21.3365	0.207921	3	9	cellular response to purine-containing compound
GO:0051149	0.000942683	3.88824	2.51815	9	109	positive regulation of muscle cell differentiation
GO:0030199	0.000952752	4.94001	1.57096	7	68	collagen fibril organization
GO:0032844	0.00098801	2.43869	7.87789	18	341	regulation of homeostatic process
GO:0003143	0.00100631	3.84945	2.54125	9	110	embryonic heart tube morphogenesis
GO:0031033	0.00101043	10.6945	0.462046	4	20	myosin filament organization
GO:0003128	0.00101043	10.6945	0.462046	4	20	heart field specification
GO:0060056	0.00101043	10.6945	0.462046	4	20	mammary gland involution
GO:0033137	0.00101043	10.6945	0.462046	4	20	negative regulation of peptidyl-serine phosphorylation
GO:2000380	0.00101043	10.6945	0.462046	4	20	regulation of mesoderm development
GO:0061337	0.00102312	7.3921	0.785479	5	34	cardiac conduction
GO:0010035	0.00112474	2.15353	11.3894	23	493	response to inorganic substance
GO:0014074	0.00115783	3.46098	3.11881	10	135	response to purine-containing compound
GO:0001503	0.0011695	2.23227	10.0264	21	434	ossification
GO:0030903	0.00117136	7.14516	0.808581	5	35	notochord development
GO:0001976	0.00117136	7.14516	0.808581	5	35	neurological system process involved in regulation of systemic arterial blood pressure
GO:0060429	0.00119992	1.63492	36.5248	55	1581	epithelium development
GO:0035850	0.00123234	4.70739	1.64026	7	71	epithelial cell differentiation involved in kidney development
GO:0009267	0.00123234	4.70739	1.64026	7	71	cellular response to starvation
GO:0045446	0.00128475	4.1061	2.12541	8	92	endothelial cell differentiation
GO:0051001	0.00129908	18.2871	0.231023	3	10	negative regulation of nitric-oxide synthase activity
GO:0032971	0.00129908	18.2871	0.231023	3	10	regulation of muscle filament sliding
GO:0060913	0.00129908	18.2871	0.231023	3	10	cardiac cell fate determination
GO:0001886	0.00129908	18.2871	0.231023	3	10	endothelial cell morphogenesis
GO:2000381	0.00129908	18.2871	0.231023	3	10	negative regulation of mesoderm development
GO:0050896	0.00130459	1.42789	168.3	195	7285	response to stimulus
GO:0009855	0.00137408	2.82384	4.92079	13	213	determination of bilateral symmetry
GO:0009799	0.00143329	2.80958	4.94389	13	214	specification of symmetry
GO:0032845	0.0014447	3.35265	3.21122	10	139	negative regulation of homeostatic process
GO:0048589	0.00147098	1.90926	16.7723	30	726	developmental growth
GO:0043206	0.00147104	9.50482	0.508251	4	22	extracellular fibril organization
GO:0035313	0.00147104	9.50482	0.508251	4	22	wound healing, spreading of epidermal cells
GO:0097435	0.00147104	9.50482	0.508251	4	22	fibril organization
GO:0060947	0.00147104	9.50482	0.508251	4	22	cardiac vascular smooth muscle cell differentiation
GO:0042522	0.00147104	9.50482	0.508251	4	22	regulation of tyrosine phosphorylation of Stat5 protein
GO:0001937	0.00151471	6.69758	0.854785	5	37	negative regulation of endothelial cell proliferation
GO:0043282	0.00157175	85.1054	0.0693069	2	3	pharyngeal muscle development
GO:0006603	0.00157175	85.1054	0.0693069	2	3	phosphocreatine metabolic process
GO:1901016	0.00157175	85.1054	0.0693069	2	3	regulation of potassium ion transmembrane transporter activity
GO:1901379	0.00157175	85.1054	0.0693069	2	3	regulation of potassium ion transmembrane transport
GO:0014722	0.00157175	85.1054	0.0693069	2	3	regulation of skeletal muscle contraction by calcium ion signaling
GO:0014908	0.00157175	85.1054	0.0693069	2	3	myotube differentiation involved in skeletal muscle regeneration
GO:0060035	0.00157175	85.1054	0.0693069	2	3	notochord cell development
GO:0010649	0.00157175	85.1054	0.0693069	2	3	regulation of cell communication by electrical coupling
GO:0046314	0.00157175	85.1054	0.0693069	2	3	phosphocreatine biosynthetic process
GO:0042396	0.00157175	85.1054	0.0693069	2	3	phosphagen biosynthetic process
GO:0043056	0.00157175	85.1054	0.0693069	2	3	forward locomotion
GO:0001508	0.00158083	3.96361	2.19472	8	95	action potential
GO:2001238	0.00174866	9.00389	0.531353	4	23	positive regulation of extrinsic apoptotic signaling pathway
GO:0014829	0.00174866	9.00389	0.531353	4	23	vascular smooth muscle contraction
GO:0086065	0.00174866	9.00389	0.531353	4	23	cell communication involved in cardiac conduction
GO:0042532	0.00174866	9.00389	0.531353	4	23	negative regulation of tyrosine phosphorylation of STAT protein
GO:0003308	0.00175581	16	0.254125	3	11	negative regulation of Wnt signaling pathway involved in heart development
GO:0032224	0.00175581	16	0.254125	3	11	positive regulation of synaptic transmission, cholinergic
GO:0030001	0.00181216	1.86096	17.7657	31	769	metal ion transport
GO:1902589	0.00184865	1.59283	38.0726	56	1648	single-organism organelle organization
GO:0019229	0.00198149	4.30195	1.77888	7	77	regulation of vasoconstriction
GO:0031000	0.00206064	8.55305	0.554455	4	24	response to caffeine
GO:2001244	0.00206064	8.55305	0.554455	4	24	positive regulation of intrinsic apoptotic signaling pathway
GO:0090090	0.00208425	3.1784	3.37294	10	146	negative regulation of canonical Wnt signaling pathway
GO:0010256	0.00223113	2.151	9.86469	20	427	endomembrane system organization
GO:0051260	0.00226099	2.37917	7.13861	16	309	protein homooligomerization
GO:0003307	0.00230126	14.2212	0.277228	3	12	regulation of Wnt signaling pathway involved in heart development
GO:1903115	0.00230126	14.2212	0.277228	3	12	regulation of actin filament-based movement
GO:0072109	0.00240903	8.14515	0.577558	4	25	glomerular mesangium development
GO:0042506	0.00240903	8.14515	0.577558	4	25	tyrosine phosphorylation of Stat5 protein
GO:0051155	0.00241552	5.95161	0.947195	5	41	positive regulation of striated muscle cell differentiation
GO:0005976	0.00259121	3.319	2.91089	9	126	polysaccharide metabolic process
GO:0048520	0.00294081	12.7981	0.30033	3	13	positive regulation of behavior
GO:0042663	0.00294081	12.7981	0.30033	3	13	regulation of endodermal cell fate specification
GO:0070365	0.00294081	12.7981	0.30033	3	13	hepatocyte differentiation
GO:1903224	0.00294081	12.7981	0.30033	3	13	regulation of endodermal cell differentiation
GO:1902115	0.00298847	5.63752	0.993399	5	43	regulation of organelle assembly
GO:0006599	0.00309548	42.5495	0.0924092	2	4	phosphagen metabolic process
GO:0044396	0.00309548	42.5495	0.0924092	2	4	actin cortical patch organization
GO:0003256	0.00309548	42.5495	0.0924092	2	4	regulation of transcription from RNA polymerase II promoter involved in myocardial precursor cell differentiation
GO:0003257	0.00309548	42.5495	0.0924092	2	4	positive regulation of transcription from RNA polymerase II promoter involved in myocardial precursor cell differentiation
GO:1901228	0.00309548	42.5495	0.0924092	2	4	positive regulation of transcription from RNA polymerase II promoter involved in heart development
GO:0014894	0.00309548	42.5495	0.0924092	2	4	response to denervation involved in regulation of muscle adaptation
GO:0014854	0.00309548	42.5495	0.0924092	2	4	response to inactivity
GO:0014870	0.00309548	42.5495	0.0924092	2	4	response to muscle inactivity
GO:0014877	0.00309548	42.5495	0.0924092	2	4	response to muscle inactivity involved in regulation of muscle adaptation
GO:0086036	0.00309548	42.5495	0.0924092	2	4	regulation of cardiac muscle cell membrane potential
GO:0060161	0.00309548	42.5495	0.0924092	2	4	positive regulation of dopamine receptor signaling pathway
GO:0060847	0.00309548	42.5495	0.0924092	2	4	endothelial cell fate specification
GO:0000147	0.00309548	42.5495	0.0924092	2	4	actin cortical patch assembly
GO:0051239	0.0031509	1.46099	59.1881	79	2562	regulation of multicellular organismal process
GO:0003073	0.0031551	3.51579	2.44884	8	106	regulation of systemic arterial blood pressure
GO:0043279	0.00319882	3.20831	3.0033	9	130	response to alkaloid
GO:0090505	0.00322321	7.43576	0.623762	4	27	epiboly involved in wound healing
GO:0044319	0.00322321	7.43576	0.623762	4	27	wound healing, spreading of cells
GO:0060349	0.00334338	3.48001	2.47195	8	107	bone morphogenesis
GO:0019932	0.00337882	2.52815	5.45215	13	236	second-messenger-mediated signaling
GO:0061005	0.00347888	3.85839	1.9637	7	85	cell differentiation involved in kidney development
GO:0007528	0.00354026	3.44495	2.49505	8	108	neuromuscular junction development
GO:0045933	0.00365354	5.35484	1.0396	5	45	positive regulation of muscle contraction
GO:0099622	0.00367932	11.6337	0.323432	3	14	cardiac muscle cell membrane repolarization
GO:0099623	0.00367932	11.6337	0.323432	3	14	regulation of cardiac muscle cell membrane repolarization
GO:0099625	0.00367932	11.6337	0.323432	3	14	ventricular cardiac muscle cell membrane repolarization
GO:2000542	0.00367932	11.6337	0.323432	3	14	negative regulation of gastrulation
GO:0051280	0.00367932	11.6337	0.323432	3	14	negative regulation of release of sequestered calcium ion into cytosol
GO:0051284	0.00367932	11.6337	0.323432	3	14	positive regulation of sequestering of calcium ion
GO:0032413	0.00367932	11.6337	0.323432	3	14	negative regulation of ion transmembrane transporter activity
GO:0060307	0.00367932	11.6337	0.323432	3	14	regulation of ventricular cardiac muscle cell membrane repolarization
GO:0046033	0.00367932	11.6337	0.323432	3	14	AMP metabolic process
GO:1903170	0.00367932	11.6337	0.323432	3	14	negative regulation of calcium ion transmembrane transport
GO:0032570	0.00369296	7.1254	0.646865	4	28	response to progesterone
GO:0016043	0.00391025	1.36422	130.389	154	5644	cellular component organization
GO:0060341	0.00415719	1.89691	13.3762	24	579	regulation of cellular localization
GO:0043269	0.00429389	1.98349	11.1815	21	484	regulation of ion transport
GO:0043588	0.00438285	2.27867	6.9538	15	301	skin development
GO:0043270	0.00451227	2.67153	4.36634	11	189	positive regulation of ion transport
GO:0035095	0.00452119	10.6635	0.346535	3	15	behavioral response to nicotine
GO:0003129	0.00452119	10.6635	0.346535	3	15	heart induction
GO:0060029	0.00452119	10.6635	0.346535	3	15	convergent extension involved in organogenesis
GO:0051494	0.00452718	3.03125	3.16502	9	137	negative regulation of cytoskeleton organization
GO:0009996	0.00476736	6.5763	0.693069	4	30	negative regulation of cell fate specification
GO:0032835	0.00477733	3.62459	2.07921	7	90	glomerulus development
GO:0000271	0.00477733	3.62459	2.07921	7	90	polysaccharide biosynthetic process
GO:0007520	0.00484097	4.98012	1.10891	5	48	myoblast fusion
GO:0019217	0.00491703	3.24848	2.63366	8	114	regulation of fatty acid metabolic process
GO:0003062	0.00508047	28.3642	0.115512	2	5	regulation of heart rate by chemical signal
GO:0003011	0.00508047	28.3642	0.115512	2	5	involuntary skeletal muscle contraction
GO:0007518	0.00508047	28.3642	0.115512	2	5	myoblast fate determination
GO:0014874	0.00508047	28.3642	0.115512	2	5	response to stimulus involved in regulation of muscle adaptation
GO:0060034	0.00508047	28.3642	0.115512	2	5	notochord cell differentiation
GO:0032972	0.00508047	28.3642	0.115512	2	5	regulation of muscle filament sliding speed
GO:0061000	0.00508047	28.3642	0.115512	2	5	negative regulation of dendritic spine development
GO:0061002	0.00508047	28.3642	0.115512	2	5	negative regulation of dendritic spine morphogenesis
GO:0002086	0.00508047	28.3642	0.115512	2	5	diaphragm contraction
GO:0032970	0.00509388	2.23866	7.06931	15	306	regulation of actin filament-based process
GO:0001778	0.00547032	9.84246	0.369637	3	16	plasma membrane repair
GO:0071840	0.00562895	1.34458	132.446	155	5733	cellular component organization or biogenesis
GO:0000768	0.00577042	4.75806	1.15512	5	50	syncytium formation by plasma membrane fusion
GO:0060976	0.00577042	4.75806	1.15512	5	50	coronary vasculature development
GO:0007267	0.00580474	1.48718	41.8845	58	1813	cell-cell signaling
GO:0071709	0.0060338	6.10565	0.739274	4	32	membrane assembly
GO:0003158	0.0060408	3.1294	2.72607	8	118	endothelium development
GO:0065008	0.00605346	1.37537	81.8284	102	3542	regulation of biological quality
GO:0060348	0.00642285	2.67977	3.9505	10	171	bone development
GO:0003417	0.00653019	9.13874	0.392739	3	17	growth plate cartilage development
GO:0016055	0.00660512	1.90249	11.6205	21	503	Wnt signaling pathway
GO:0090504	0.00674339	5.89467	0.762376	4	33	epiboly
GO:0032964	0.00681898	4.55491	1.20132	5	52	collagen biosynthetic process
GO:0006811	0.00695233	1.54996	30.1947	44	1307	ion transport
GO:0035050	0.00712764	2.80946	3.39604	9	147	embryonic heart tube development
GO:0198738	0.00720304	1.88624	11.7129	21	507	cell-cell signaling by wnt
GO:0055085	0.00729493	1.58546	26.0825	39	1129	transmembrane transport
GO:0006949	0.00739024	4.45968	1.22442	5	53	syncytium formation
GO:0003010	0.00750473	21.2716	0.138614	2	6	voluntary skeletal muscle contraction
GO:1900127	0.00750473	21.2716	0.138614	2	6	positive regulation of hyaluronan biosynthetic process
GO:0014028	0.00750473	21.2716	0.138614	2	6	notochord formation
GO:0003347	0.00750473	21.2716	0.138614	2	6	epicardial cell to mesenchymal cell transition
GO:0014721	0.00750473	21.2716	0.138614	2	6	twitch skeletal muscle contraction
GO:0060316	0.00750473	21.2716	0.138614	2	6	positive regulation of ryanodine-sensitive calcium-release channel activity
GO:0042594	0.00757264	3.30395	2.26403	7	98	response to starvation
GO:0090281	0.00770386	8.52885	0.415842	3	18	negative regulation of calcium ion import
GO:1904063	0.00770386	8.52885	0.415842	3	18	negative regulation of cation transmembrane transport
GO:0010884	0.00770386	8.52885	0.415842	3	18	positive regulation of lipid storage
GO:0010523	0.00770386	8.52885	0.415842	3	18	negative regulation of calcium ion transport into cytosol
GO:0032525	0.00770386	8.52885	0.415842	3	18	somite rostral/caudal axis specification
GO:0040011	0.00771104	1.45904	43.3399	59	1876	locomotion
GO:0035265	0.00789809	2.46109	4.71287	11	204	organ growth
GO:0045428	0.00799403	4.36833	1.24752	5	54	regulation of nitric oxide biosynthetic process
GO:1903426	0.00799403	4.36833	1.24752	5	54	regulation of reactive oxygen species biosynthetic process
GO:0006996	0.00803583	1.3856	65.9109	84	2853	organelle organization
GO:0090280	0.00832348	5.51354	0.808581	4	35	positive regulation of calcium ion import
GO:2001242	0.00832348	5.51354	0.808581	4	35	regulation of intrinsic apoptotic signaling pathway
GO:0001947	0.00842889	3.2324	2.31023	7	100	heart looping
GO:0090009	0.00899398	7.99519	0.438944	3	19	primitive streak formation
GO:0071312	0.00899398	7.99519	0.438944	3	19	cellular response to alkaloid
GO:0010454	0.00919705	5.34084	0.831683	4	36	negative regulation of cell fate commitment
GO:2000378	0.00919705	5.34084	0.831683	4	36	negative regulation of reactive oxygen species metabolic process
GO:0010469	0.00953902	2.67241	3.55776	9	154	regulation of receptor activity
GO:0034765	0.00986269	2.19671	6.21452	13	269	regulation of ion transmembrane transport
GO:1905114	0.00992311	1.7749	13.6073	23	589	cell surface receptor signaling pathway involved in cell-cell signaling
GO:0031294	0.0100094	4.11538	1.31683	5	57	lymphocyte costimulation
GO:0031295	0.0100094	4.11538	1.31683	5	57	T cell costimulation
GO:0090303	0.0100094	4.11538	1.31683	5	57	positive regulation of wound healing
GO:0072012	0.0101282	5.1786	0.854785	4	37	glomerulus vasculature development
GO:0061311	0.0101282	5.1786	0.854785	4	37	cell surface receptor signaling pathway involved in heart development
GO:1900125	0.010347	17.016	0.161716	2	7	regulation of hyaluronan biosynthetic process
GO:0048884	0.010347	17.016	0.161716	2	7	neuromast development
GO:0007522	0.010347	17.016	0.161716	2	7	visceral muscle development
GO:0045188	0.010347	17.016	0.161716	2	7	regulation of circadian sleep/wake cycle, non-REM sleep
GO:0060312	0.010347	17.016	0.161716	2	7	regulation of blood vessel remodeling
GO:0033058	0.010347	17.016	0.161716	2	7	directional locomotion
GO:0042753	0.010347	17.016	0.161716	2	7	positive regulation of circadian rhythm
GO:0042748	0.010347	17.016	0.161716	2	7	circadian sleep/wake cycle, non-REM sleep
GO:0032769	0.0104028	7.52432	0.462046	3	20	negative regulation of monooxygenase activity
GO:0030855	0.0104043	1.68763	16.8185	27	728	epithelial cell differentiation
GO:0042221	0.0104665	1.3355	88.0429	107	3811	response to chemical
GO:0009790	0.0105029	1.44886	40.4752	55	1752	embryo development
GO:0003014	0.0105963	2.81903	3.0033	8	130	renal system process
GO:0019915	0.010879	3.06633	2.42574	7	105	lipid storage
GO:0035886	0.0111184	5.02591	0.877888	4	38	vascular smooth muscle cell differentiation
GO:1904893	0.0111184	5.02591	0.877888	4	38	negative regulation of STAT cascade
GO:0046426	0.0111184	5.02591	0.877888	4	38	negative regulation of JAK-STAT cascade
GO:0014070	0.0112802	1.61762	20.1683	31	873	response to organic cyclic compound
GO:0031669	0.0114251	3.03512	2.44884	7	106	cellular response to nutrient levels
GO:0051145	0.0114251	3.03512	2.44884	7	106	smooth muscle cell differentiation
GO:0051493	0.0114514	1.89405	9.9571	18	431	regulation of cytoskeleton organization
GO:0086001	0.0119324	7.10577	0.485149	3	21	cardiac muscle cell action potential
GO:0042454	0.0119324	7.10577	0.485149	3	21	ribonucleoside catabolic process
GO:0061440	0.0121689	4.88195	0.90099	4	39	kidney vasculature development
GO:0061437	0.0121689	4.88195	0.90099	4	39	renal system vasculature development
GO:1901879	0.0123622	3.33955	1.91749	6	83	regulation of protein depolymerization
GO:0034762	0.0123785	2.12884	6.39934	13	277	regulation of transmembrane transport
GO:0055088	0.0125697	2.72871	3.09571	8	134	lipid homeostasis
GO:0031668	0.0131026	2.70702	3.11881	8	135	cellular response to extracellular stimulus
GO:0000188	0.0132809	4.74598	0.924092	4	40	inactivation of MAPK activity
GO:0003306	0.0135842	6.73128	0.508251	3	22	Wnt signaling pathway involved in heart development
GO:0042749	0.0135842	6.73128	0.508251	3	22	regulation of circadian sleep/wake cycle
GO:0002070	0.0135842	6.73128	0.508251	3	22	epithelial cell maturation
GO:0035791	0.0135869	14.1789	0.184818	2	8	platelet-derived growth factor receptor-beta signaling pathway
GO:0060465	0.0135869	14.1789	0.184818	2	8	pharynx development
GO:0060159	0.0135869	14.1789	0.184818	2	8	regulation of dopamine receptor signaling pathway
GO:0070050	0.0135869	14.1789	0.184818	2	8	neuron cellular homeostasis
GO:0001894	0.0151572	2.2266	5.17492	11	224	tissue homeostasis
GO:0007076	0.0153595	6.39423	0.531353	3	23	mitotic chromosome condensation
GO:0010460	0.0153595	6.39423	0.531353	3	23	positive regulation of heart rate
GO:0001714	0.0153595	6.39423	0.531353	3	23	endodermal cell fate specification
GO:0007274	0.0156939	4.49552	0.970297	4	42	neuromuscular synaptic transmission
GO:0045823	0.0156939	4.49552	0.970297	4	42	positive regulation of heart contraction
GO:0001502	0.0156939	4.49552	0.970297	4	42	cartilage condensation
GO:0098743	0.0156939	4.49552	0.970297	4	42	cell aggregation
GO:0060350	0.0160076	3.62521	1.47855	5	64	endochondral bone morphogenesis
GO:0030193	0.0161434	3.13474	2.033	6	88	regulation of blood coagulation
GO:1900046	0.0161434	3.13474	2.033	6	88	regulation of hemostasis
GO:0002064	0.0161902	2.04957	6.63036	13	287	epithelial cell development
GO:0035094	0.016997	4.37992	0.993399	4	43	response to nicotine
GO:2001236	0.016997	4.37992	0.993399	4	43	regulation of extrinsic apoptotic signaling pathway
GO:0042755	0.016997	4.37992	0.993399	4	43	eating behavior
GO:0001885	0.016997	4.37992	0.993399	4	43	endothelial cell development
GO:0007595	0.0170238	3.56452	1.50165	5	65	lactation
GO:0030644	0.0172045	12.1524	0.207921	2	9	cellular chloride ion homeostasis
GO:0055064	0.0172045	12.1524	0.207921	2	9	chloride ion homeostasis
GO:0007509	0.0172045	12.1524	0.207921	2	9	mesoderm migration involved in gastrulation
GO:0086010	0.0172045	12.1524	0.207921	2	9	membrane depolarization during action potential
GO:0086012	0.0172045	12.1524	0.207921	2	9	membrane depolarization during cardiac muscle cell action potential
GO:0009169	0.0172045	12.1524	0.207921	2	9	purine ribonucleoside monophosphate catabolic process
GO:0009158	0.0172045	12.1524	0.207921	2	9	ribonucleoside monophosphate catabolic process
GO:0061299	0.0172045	12.1524	0.207921	2	9	retina vasculature morphogenesis in camera-type eye
GO:0070471	0.0172045	12.1524	0.207921	2	9	uterine smooth muscle contraction
GO:0070472	0.0172045	12.1524	0.207921	2	9	regulation of uterine smooth muscle contraction
GO:0070474	0.0172045	12.1524	0.207921	2	9	positive regulation of uterine smooth muscle contraction
GO:0019228	0.0172593	6.08929	0.554455	3	24	neuronal action potential
GO:0032222	0.0172593	6.08929	0.554455	3	24	regulation of synaptic transmission, cholinergic
GO:0044264	0.0180242	2.75459	2.67987	7	116	cellular polysaccharide metabolic process
GO:0044091	0.0183658	4.2701	1.0165	4	44	membrane biogenesis
GO:0032956	0.018403	2.01207	6.74587	13	292	regulation of actin cytoskeleton organization
GO:0005977	0.0187599	3.02342	2.10231	6	91	glycogen metabolic process
GO:0048562	0.0191537	1.72753	12.0825	20	523	embryonic organ morphogenesis
GO:0007501	0.0192844	5.81206	0.577558	3	25	mesodermal cell fate specification
GO:0044042	0.0196929	2.98803	2.12541	6	92	glucan metabolic process
GO:0006073	0.0196929	2.98803	2.12541	6	92	cellular glucan metabolic process
GO:0016051	0.0197142	2.13487	5.38284	11	233	carbohydrate biosynthetic process
GO:0010226	0.0198011	4.16563	1.0396	4	45	response to lithium ion
GO:0006935	0.0198134	1.56399	19.4059	29	840	chemotaxis
GO:0006809	0.0203261	3.39401	1.57096	5	68	nitric oxide biosynthetic process
GO:0050795	0.0203261	3.39401	1.57096	5	68	regulation of behavior
GO:0003002	0.0203818	1.60022	16.9802	26	735	regionalization
GO:0030301	0.0206569	2.95347	2.14851	6	93	cholesterol transport
GO:0043244	0.0206569	2.95347	2.14851	6	93	regulation of protein complex disassembly
GO:0015918	0.0206569	2.95347	2.14851	6	93	sterol transport
GO:0022607	0.0209071	1.348	53.7591	68	2327	cellular component assembly
GO:0048568	0.0210074	1.59546	17.0264	26	737	embryonic organ development
GO:0030320	0.0211809	10.6326	0.231023	2	10	cellular monovalent inorganic anion homeostasis
GO:0006600	0.0211809	10.6326	0.231023	2	10	creatine metabolic process
GO:0055083	0.0211809	10.6326	0.231023	2	10	monovalent inorganic anion homeostasis
GO:0001936	0.0212924	2.65628	2.77228	7	120	regulation of endothelial cell proliferation
GO:0051281	0.021435	5.55895	0.60066	3	26	positive regulation of release of sequestered calcium ion into cytosol
GO:0032410	0.021435	5.55895	0.60066	3	26	negative regulation of transporter activity
GO:1901880	0.0215135	3.34073	1.59406	5	69	negative regulation of protein depolymerization
GO:1903036	0.0215135	3.34073	1.59406	5	69	positive regulation of response to wounding
GO:0002062	0.0216164	2.45323	3.41914	8	148	chondrocyte differentiation
GO:0042632	0.0216525	2.91968	2.17162	6	94	cholesterol homeostasis
GO:0030178	0.0221989	2.18407	4.78218	10	207	negative regulation of Wnt signaling pathway
GO:0055092	0.02268	2.88666	2.19472	6	95	sterol homeostasis
GO:0043242	0.0227452	3.28908	1.61716	5	70	negative regulation of protein complex disassembly
GO:0002011	0.0227452	3.28908	1.61716	5	70	morphogenesis of an epithelial sheet
GO:0001960	0.0228745	3.97129	1.08581	4	47	negative regulation of cytokine-mediated signaling pathway
GO:0006500	0.0231023	Inf	0.0231023	1	1	N-terminal protein palmitoylation
GO:0031444	0.0231023	Inf	0.0231023	1	1	slow-twitch skeletal muscle fiber contraction
GO:0031104	0.0231023	Inf	0.0231023	1	1	dendrite regeneration
GO:0035994	0.0231023	Inf	0.0231023	1	1	response to muscle stretch
GO:0018153	0.0231023	Inf	0.0231023	1	1	isopeptide cross-linking via N6-(L-isoglutamyl)-L-lysine
GO:0018262	0.0231023	Inf	0.0231023	1	1	isopeptide cross-linking
GO:0003259	0.0231023	Inf	0.0231023	1	1	cardioblast anterior-lateral migration
GO:0010232	0.0231023	Inf	0.0231023	1	1	vascular transport
GO:0060262	0.0231023	Inf	0.0231023	1	1	negative regulation of N-terminal protein palmitoylation
GO:0060254	0.0231023	Inf	0.0231023	1	1	regulation of N-terminal protein palmitoylation
GO:0046056	0.0231023	Inf	0.0231023	1	1	dADP metabolic process
GO:0033364	0.0231023	Inf	0.0231023	1	1	mast cell secretory granule organization
GO:0033388	0.0231023	Inf	0.0231023	1	1	putrescine biosynthetic process from arginine
GO:1903060	0.0231023	Inf	0.0231023	1	1	negative regulation of protein lipidation
GO:1903059	0.0231023	Inf	0.0231023	1	1	regulation of protein lipidation
GO:0006173	0.0231023	Inf	0.0231023	1	1	dADP biosynthetic process
GO:0007596	0.0232653	1.61022	15.5479	24	673	blood coagulation
GO:0006112	0.0232703	2.07774	5.52145	11	239	energy reserve metabolic process
GO:0034766	0.0237115	5.32692	0.623762	3	27	negative regulation of ion transmembrane transport
GO:0050818	0.0237398	2.85437	2.21782	6	96	regulation of coagulation
GO:0051148	0.0240217	3.239	1.64026	5	71	negative regulation of muscle cell differentiation
GO:0044763	0.0241575	1.32726	235.713	251	10203	single-organism cellular process
GO:0050877	0.0244727	1.48426	23.9802	34	1038	neurological system process
GO:0001706	0.0245139	3.88074	1.10891	4	48	endoderm formation
GO:0045445	0.0248324	2.82279	2.24092	6	97	myoblast differentiation
GO:0001707	0.0248812	2.38436	3.51155	8	152	mesoderm formation
GO:0031110	0.0253435	3.19042	1.66337	5	72	regulation of microtubule polymerization or depolymerization
GO:0071875	0.0254976	9.45048	0.254125	2	11	adrenergic receptor signaling pathway
GO:0007341	0.0254976	9.45048	0.254125	2	11	penetration of zona pellucida
GO:0048882	0.0254976	9.45048	0.254125	2	11	lateral line development
GO:0032456	0.0254976	9.45048	0.254125	2	11	endocytic recycling
GO:0009128	0.0254976	9.45048	0.254125	2	11	purine nucleoside monophosphate catabolic process
GO:0060839	0.0254976	9.45048	0.254125	2	11	endothelial cell fate commitment
GO:0060526	0.0254976	9.45048	0.254125	2	11	prostate glandular acinus morphogenesis
GO:0060527	0.0254976	9.45048	0.254125	2	11	prostate epithelial cord arborization involved in prostate glandular acinus morphogenesis
GO:0050817	0.0259013	1.59215	15.7096	24	680	coagulation
GO:0003416	0.0261137	5.11346	0.646865	3	28	endochondral bone growth
GO:0050850	0.0261137	5.11346	0.646865	3	28	positive regulation of calcium-mediated signaling
GO:0051354	0.0261137	5.11346	0.646865	3	28	negative regulation of oxidoreductase activity
GO:0051926	0.0261137	5.11346	0.646865	3	28	negative regulation of calcium ion transport
GO:0060536	0.0261137	5.11346	0.646865	3	28	cartilage morphogenesis
GO:0042745	0.0261137	5.11346	0.646865	3	28	circadian sleep/wake cycle
GO:0098868	0.0261137	5.11346	0.646865	3	28	bone growth
GO:0042659	0.0262226	3.79421	1.13201	4	49	regulation of cell fate specification
GO:0007599	0.0262959	1.58961	15.7327	24	681	hemostasis
GO:0009266	0.0264277	2.22211	4.22772	9	183	response to temperature stimulus
GO:0042330	0.0264749	1.52195	19.8911	29	861	taxis
GO:0048639	0.0266367	2.35135	3.55776	8	154	positive regulation of developmental growth
GO:0007178	0.0268946	1.81034	8.61716	15	373	transmembrane receptor protein serine/threonine kinase signaling pathway
GO:0007631	0.0269334	2.5212	2.91089	7	126	feeding behavior
GO:0001704	0.0272465	2.20924	4.25083	9	184	formation of primary germ layer
GO:0030857	0.028001	3.71145	1.15512	4	50	negative regulation of epithelial cell differentiation
GO:0061098	0.028001	3.71145	1.15512	4	50	positive regulation of protein tyrosine kinase activity
GO:0060419	0.0281248	3.09748	1.70957	5	74	heart growth
GO:0034763	0.0286414	4.91642	0.669967	3	29	negative regulation of transmembrane transport
GO:0007026	0.0286414	4.91642	0.669967	3	29	negative regulation of microtubule depolymerization
GO:0003382	0.0286414	4.91642	0.669967	3	29	epithelial cell morphogenesis
GO:0046031	0.0295852	3.053	1.73267	5	75	ADP metabolic process
GO:0016477	0.0296844	1.40172	32.1815	43	1393	cell migration
GO:2000826	0.0298497	3.63221	1.17822	4	51	regulation of heart morphogenesis
GO:0010470	0.0298497	3.63221	1.17822	4	51	regulation of gastrulation
GO:0045777	0.0298497	3.63221	1.17822	4	51	positive regulation of blood pressure
GO:0055009	0.0301368	8.50479	0.277228	2	12	atrial cardiac muscle tissue morphogenesis
GO:0051044	0.0301368	8.50479	0.277228	2	12	positive regulation of membrane protein ectodomain proteolysis
GO:0003228	0.0301368	8.50479	0.277228	2	12	atrial cardiac muscle tissue development
GO:1901213	0.0301368	8.50479	0.277228	2	12	regulation of transcription from RNA polymerase II promoter involved in heart development
GO:0010886	0.0301368	8.50479	0.277228	2	12	positive regulation of cholesterol storage
GO:0060023	0.0301368	8.50479	0.277228	2	12	soft palate development
GO:0032957	0.0301368	8.50479	0.277228	2	12	inositol trisphosphate metabolic process
GO:0009125	0.0301368	8.50479	0.277228	2	12	nucleoside monophosphate catabolic process
GO:0009612	0.030701	2.15922	4.34323	9	188	response to mechanical stimulus
GO:0048870	0.0307781	1.38796	34.0297	45	1473	cell motility
GO:0031109	0.0307983	2.67476	2.35644	6	102	microtubule polymerization or depolymerization
GO:0051674	0.0310876	1.38687	34.0528	45	1474	localization of cell
GO:0032963	0.0310926	3.00977	1.75578	5	76	collagen metabolic process
GO:0015850	0.0311286	2.05679	5.05941	10	219	organic hydroxy compound transport
GO:0045992	0.0312941	4.73397	0.693069	3	30	negative regulation of embryonic development
GO:0006110	0.0312941	4.73397	0.693069	3	30	regulation of glycolytic process
GO:0044275	0.0317689	3.55627	1.20132	4	52	cellular carbohydrate catabolic process
GO:0032091	0.0317689	3.55627	1.20132	4	52	negative regulation of protein binding
GO:0045840	0.0317689	3.55627	1.20132	4	52	positive regulation of mitotic nuclear division
GO:0060761	0.0317689	3.55627	1.20132	4	52	negative regulation of response to cytokine stimulus
GO:0051261	0.0320945	2.64698	2.37954	6	103	protein depolymerization
GO:0048771	0.0325382	2.13503	4.38944	9	190	tissue remodeling
GO:0009880	0.0328322	2.03698	5.10561	10	221	embryonic pattern specification
GO:0033043	0.0332787	1.53565	16.934	25	733	regulation of organelle organization
GO:0032941	0.0334256	2.61977	2.40264	6	104	secretion by tissue
GO:0048332	0.0334567	2.24258	3.71947	8	161	mesoderm morphogenesis
GO:0071496	0.0334847	2.12314	4.41254	9	191	cellular response to external stimulus
GO:0048706	0.0337082	2.02722	5.12871	10	222	embryonic skeletal system development
GO:2001235	0.033759	3.48343	1.22442	4	53	positive regulation of apoptotic signaling pathway
GO:0097191	0.033759	3.48343	1.22442	4	53	extrinsic apoptotic signaling pathway
GO:0045987	0.0340711	4.56456	0.716172	3	31	positive regulation of smooth muscle contraction
GO:0061001	0.0340711	4.56456	0.716172	3	31	regulation of dendritic spine morphogenesis
GO:0001711	0.0340711	4.56456	0.716172	3	31	endodermal cell fate commitment
GO:1903409	0.0342498	2.92687	1.80198	5	78	reactive oxygen species biosynthetic process
GO:0043267	0.0350815	7.73105	0.30033	2	13	negative regulation of potassium ion transport
GO:0030213	0.0350815	7.73105	0.30033	2	13	hyaluronan biosynthetic process
GO:0048570	0.0350815	7.73105	0.30033	2	13	notochord morphogenesis
GO:0042713	0.0350815	7.73105	0.30033	2	13	sperm ejaculation
GO:0050804	0.035177	1.78102	8.15512	14	353	modulation of synaptic transmission
GO:0051259	0.0358209	1.64972	11.3201	18	490	protein oligomerization
GO:0045927	0.0358692	1.93106	5.91419	11	256	positive regulation of growth
GO:0009179	0.0359002	2.8871	1.82508	5	79	purine ribonucleoside diphosphate metabolic process
GO:0009135	0.0359002	2.8871	1.82508	5	79	purine nucleoside diphosphate metabolic process
GO:0006109	0.035928	2.36095	3.09571	7	134	regulation of carbohydrate metabolic process
GO:0007015	0.0366184	1.77031	8.20132	14	355	actin filament organization
GO:0043586	0.0369715	4.40683	0.739274	3	32	tongue development
GO:0072661	0.0369715	4.40683	0.739274	3	32	protein targeting to plasma membrane
GO:0060911	0.0369715	4.40683	0.739274	3	32	cardiac cell fate commitment
GO:2000272	0.0369715	4.40683	0.739274	3	32	negative regulation of receptor activity
GO:0044724	0.0371763	2.34233	3.11881	7	135	single-organism carbohydrate catabolic process
GO:0060828	0.0373757	1.98907	5.22112	10	226	regulation of canonical Wnt signaling pathway
GO:0043627	0.0375989	2.84839	1.84818	5	80	response to estrogen
GO:0007200	0.0375989	2.84839	1.84818	5	80	phospholipase C-activating G-protein coupled receptor signaling pathway
GO:0007088	0.0378446	2.18478	3.81188	8	165	regulation of mitotic nuclear division
GO:0048871	0.0381949	1.85117	6.72277	12	291	multicellular organismal homeostasis
GO:0009719	0.0385174	1.34743	38.1419	49	1651	response to endogenous stimulus
GO:0090066	0.0389432	1.63179	11.4356	18	495	regulation of anatomical structure size
GO:0035987	0.0399943	4.25962	0.762376	3	33	endodermal cell differentiation
GO:0009409	0.0399943	4.25962	0.762376	3	33	response to cold
GO:0009118	0.0399943	4.25962	0.762376	3	33	regulation of nucleoside metabolic process
GO:1903578	0.0399943	4.25962	0.762376	3	33	regulation of ATP metabolic process
GO:2000273	0.0401565	3.28172	1.29373	4	56	positive regulation of receptor activity
GO:0045165	0.0402213	1.60248	12.2904	19	532	cell fate commitment
GO:0060379	0.0403153	7.08626	0.323432	2	14	cardiac muscle cell myoblast differentiation
GO:0046040	0.0403153	7.08626	0.323432	2	14	IMP metabolic process
GO:0033692	0.0411421	2.77398	1.89439	5	82	cellular polysaccharide biosynthetic process
GO:0009408	0.0421624	2.46751	2.54125	6	110	response to heat
GO:0010092	0.0424318	3.21956	1.31683	4	57	specification of animal organ identity
GO:0010453	0.0424318	3.21956	1.31683	4	57	regulation of cell fate commitment
GO:0016052	0.0424537	2.27066	3.21122	7	139	carbohydrate catabolic process
GO:0051591	0.042987	2.73821	1.91749	5	83	response to cAMP
GO:0046939	0.042987	2.73821	1.91749	5	83	nucleotide phosphorylation
GO:0031114	0.0431383	4.1219	0.785479	3	34	regulation of microtubule depolymerization
GO:0030177	0.0438451	2.25342	3.23432	7	140	positive regulation of Wnt signaling pathway
GO:0001935	0.0438451	2.25342	3.23432	7	140	endothelial cell proliferation
GO:0070482	0.044186	1.76003	7.64686	13	331	response to oxygen levels
GO:0009185	0.0448809	2.70335	1.94059	5	84	ribonucleoside diphosphate metabolic process
GO:0050878	0.0449683	1.46329	19.1518	27	829	regulation of body fluid levels
GO:0048704	0.0451251	2.1034	3.9505	8	171	embryonic skeletal system morphogenesis
GO:0051384	0.0452656	2.23643	3.25743	7	141	response to glucocorticoid
GO:0098662	0.0456589	1.64762	10.0495	16	435	inorganic cation transmembrane transport
GO:0071881	0.0456726	42.4172	0.0462046	1	2	adenylate cyclase-inhibiting adrenergic receptor signaling pathway
GO:0071882	0.0456726	42.4172	0.0462046	1	2	phospholipase C-activating adrenergic receptor signaling pathway
GO:0071883	0.0456726	42.4172	0.0462046	1	2	activation of MAPK activity by adrenergic receptor signaling pathway
GO:0035490	0.0456726	42.4172	0.0462046	1	2	regulation of leukotriene production involved in inflammatory response
GO:0035491	0.0456726	42.4172	0.0462046	1	2	positive regulation of leukotriene production involved in inflammatory response
GO:2000987	0.0456726	42.4172	0.0462046	1	2	positive regulation of behavioral fear response
GO:0035592	0.0456726	42.4172	0.0462046	1	2	establishment of protein localization to extracellular region
GO:0035593	0.0456726	42.4172	0.0462046	1	2	positive regulation of Wnt signaling pathway by establishment of Wnt protein localization to extracellular region
GO:1900060	0.0456726	42.4172	0.0462046	1	2	negative regulation of ceramide biosynthetic process
GO:0035610	0.0456726	42.4172	0.0462046	1	2	protein side chain deglutamylation
GO:0018011	0.0456726	42.4172	0.0462046	1	2	N-terminal peptidyl-alanine methylation
GO:0018012	0.0456726	42.4172	0.0462046	1	2	N-terminal peptidyl-alanine trimethylation
GO:0035609	0.0456726	42.4172	0.0462046	1	2	C-terminal protein deglutamylation
GO:0003065	0.0456726	42.4172	0.0462046	1	2	positive regulation of heart rate by epinephrine
GO:0035983	0.0456726	42.4172	0.0462046	1	2	response to trichostatin A
GO:0035984	0.0456726	42.4172	0.0462046	1	2	cellular response to trichostatin A
GO:0018194	0.0456726	42.4172	0.0462046	1	2	peptidyl-alanine modification
GO:0050783	0.0456726	42.4172	0.0462046	1	2	cocaine metabolic process
GO:0003185	0.0456726	42.4172	0.0462046	1	2	sinoatrial valve morphogenesis
GO:0003172	0.0456726	42.4172	0.0462046	1	2	sinoatrial valve development
GO:0003138	0.0456726	42.4172	0.0462046	1	2	primary heart field specification
GO:0086094	0.0456726	42.4172	0.0462046	1	2	positive regulation of ryanodine-sensitive calcium-release channel activity by adrenergic receptor signaling pathway involved in positive regulation of cardiac muscle contraction
GO:0086023	0.0456726	42.4172	0.0462046	1	2	adrenergic receptor signaling pathway involved in heart process
GO:0086103	0.0456726	42.4172	0.0462046	1	2	G-protein coupled receptor signaling pathway involved in heart process
GO:0097264	0.0456726	42.4172	0.0462046	1	2	self proteolysis
GO:0008627	0.0456726	42.4172	0.0462046	1	2	intrinsic apoptotic signaling pathway in response to osmotic stress
GO:0046087	0.0456726	42.4172	0.0462046	1	2	cytidine metabolic process
GO:0046010	0.0456726	42.4172	0.0462046	1	2	positive regulation of circadian sleep/wake cycle, non-REM sleep
GO:0061044	0.0456726	42.4172	0.0462046	1	2	negative regulation of vascular wound healing
GO:0009182	0.0456726	42.4172	0.0462046	1	2	purine deoxyribonucleoside diphosphate metabolic process
GO:0009183	0.0456726	42.4172	0.0462046	1	2	purine deoxyribonucleoside diphosphate biosynthetic process
GO:0009257	0.0456726	42.4172	0.0462046	1	2	10-formyltetrahydrofolate biosynthetic process
GO:0046317	0.0456726	42.4172	0.0462046	1	2	regulation of glucosylceramide biosynthetic process
GO:0046318	0.0456726	42.4172	0.0462046	1	2	negative regulation of glucosylceramide biosynthetic process
GO:0046448	0.0456726	42.4172	0.0462046	1	2	tropane alkaloid metabolic process
GO:0009631	0.0456726	42.4172	0.0462046	1	2	cold acclimation
GO:0033234	0.0456726	42.4172	0.0462046	1	2	negative regulation of protein sumoylation
GO:0009972	0.0456726	42.4172	0.0462046	1	2	cytidine deamination
GO:0042631	0.0456726	42.4172	0.0462046	1	2	cellular response to water deprivation
GO:1903367	0.0456726	42.4172	0.0462046	1	2	positive regulation of fear response
GO:2000097	0.0456726	42.4172	0.0462046	1	2	regulation of smooth muscle cell-matrix adhesion
GO:2000098	0.0456726	42.4172	0.0462046	1	2	negative regulation of smooth muscle cell-matrix adhesion
GO:0090155	0.0456726	42.4172	0.0462046	1	2	negative regulation of sphingolipid biosynthetic process
GO:0006216	0.0456726	42.4172	0.0462046	1	2	cytidine catabolic process
GO:0002009	0.0458005	1.43213	21.7624	30	942	morphogenesis of an epithelium
GO:0045745	0.045822	6.54067	0.346535	2	15	positive regulation of G-protein coupled receptor protein signaling pathway
GO:0045989	0.045822	6.54067	0.346535	2	15	positive regulation of striated muscle contraction
GO:0033603	0.045822	6.54067	0.346535	2	15	positive regulation of dopamine secretion
GO:0001701	0.0462484	1.57374	12.4983	19	541	in utero embryonic development
GO:0061077	0.0464022	3.99279	0.808581	3	35	chaperone-mediated protein folding
GO:0030111	0.0468832	1.74318	7.71617	13	334	regulation of Wnt signaling pathway
GO:0019226	0.0471964	3.10202	1.36304	4	59	transmission of nerve impulse
GO:0009250	0.0471964	3.10202	1.36304	4	59	glucan biosynthetic process
GO:0005978	0.0471964	3.10202	1.36304	4	59	glycogen biosynthetic process
GO:0030510	0.0481945	2.20321	3.30363	7	143	regulation of BMP signaling pathway
GO:0007411	0.0486638	1.52761	14.231	21	616	axon guidance
GO:0071453	0.0487165	2.3754	2.63366	6	114	cellular response to oxygen levels
GO:0046209	0.0488165	2.6362	1.9868	5	86	nitric oxide metabolic process
GO:0098660	0.0488601	1.63154	10.1419	16	439	inorganic ion transmembrane transport
GO:0044085	0.0490922	1.27298	57.1551	69	2474	cellular component biogenesis
GO:0098655	0.0496845	1.62756	10.165	16	440	cation transmembrane transport
GO:0090162	0.0497845	3.8715	0.831683	3	36	establishment of epithelial cell polarity
GO:0007389	0.0504298	1.42646	21.0924	29	913	pattern specification process
GO:0032412	0.0504477	2.35343	2.65677	6	115	regulation of ion transmembrane transporter activity
GO:0097485	0.0507502	1.51959	14.3003	21	619	neuron projection guidance
GO:0044262	0.0515298	1.81046	6.28383	11	272	cellular carbohydrate metabolic process
GO:0051043	0.0515866	6.07303	0.369637	2	16	regulation of membrane protein ectodomain proteolysis
GO:0032836	0.0515866	6.07303	0.369637	2	16	glomerular basement membrane development
GO:2001057	0.0529496	2.57229	2.033	5	88	reactive nitrogen species metabolic process
GO:0060351	0.0532836	3.75735	0.854785	3	37	cartilage development involved in endochondral bone morphogenesis
GO:0007605	0.0547943	1.84963	5.59076	10	242	sensory perception of sound
GO:0042752	0.0548765	2.9409	1.43234	4	62	regulation of circadian rhythm
GO:0007423	0.0555688	1.39596	23.033	31	997	sensory organ development
GO:0046683	0.0558657	2.28988	2.72607	6	118	response to organophosphorus
GO:0009164	0.0568977	3.64973	0.877888	3	38	nucleoside catabolic process
GO:0001759	0.0568977	3.64973	0.877888	3	38	organ induction
GO:0048168	0.0572804	2.51139	2.07921	5	90	regulation of neuronal synaptic plasticity
GO:0044259	0.0572804	2.51139	2.07921	5	90	multicellular organismal macromolecule metabolic process
GO:0006853	0.0575941	5.66773	0.392739	2	17	carnitine shuttle
GO:0048625	0.0575941	5.66773	0.392739	2	17	myoblast fate commitment
GO:0046130	0.0575941	5.66773	0.392739	2	17	purine ribonucleoside catabolic process
GO:0006152	0.0575941	5.66773	0.392739	2	17	purine nucleoside catabolic process
GO:0010639	0.0585713	1.8256	5.66007	10	245	negative regulation of organelle organization
GO:1904427	0.0606251	3.54808	0.90099	3	39	positive regulation of calcium ion transmembrane transport
GO:0071363	0.0607516	1.4065	20.6073	28	892	cellular response to growth factor stimulus
GO:0030856	0.0628484	2.06505	3.51155	7	152	regulation of epithelial cell differentiation
GO:0006096	0.0631901	2.79564	1.50165	4	65	glycolytic process
GO:0006757	0.0631901	2.79564	1.50165	4	65	ATP generation from ADP
GO:0030212	0.0638304	5.3131	0.415842	2	18	hyaluronan metabolic process
GO:0031116	0.0638304	5.3131	0.415842	2	18	positive regulation of microtubule polymerization
GO:0031272	0.0638304	5.3131	0.415842	2	18	regulation of pseudopodium assembly
GO:0050774	0.0638304	5.3131	0.415842	2	18	negative regulation of dendrite morphogenesis
GO:1902932	0.0638304	5.3131	0.415842	2	18	positive regulation of alcohol biosynthetic process
GO:0098900	0.0638304	5.3131	0.415842	2	18	regulation of action potential
GO:0030002	0.0638304	5.3131	0.415842	2	18	cellular anion homeostasis
GO:0022612	0.0638667	1.7945	5.75248	10	249	gland morphogenesis
GO:0005980	0.0644638	3.45192	0.924092	3	40	glycogen catabolic process
GO:0065007	0.0648063	1.21888	213.142	226	9226	biological regulation
GO:0071822	0.065081	1.31514	33.198	42	1437	protein complex subunit organization
GO:0001708	0.0655198	1.93496	4.27393	8	185	cell fate specification
GO:0022898	0.0656473	2.19119	2.84158	6	123	regulation of transmembrane transporter activity
GO:0007492	0.0656473	2.19119	2.84158	6	123	endoderm development
GO:0001654	0.0656558	1.45652	15.5941	22	675	eye development
GO:0031960	0.0664362	2.03664	3.55776	7	154	response to corticosteroid
GO:0048545	0.066692	1.58235	9.77228	15	423	response to steroid hormone
GO:0044802	0.0671783	1.46561	14.7855	21	640	single-organism membrane organization
GO:0007589	0.0677166	2.17245	2.86469	6	124	body fluid secretion
GO:2000763	0.067723	21.207	0.0693069	1	3	positive regulation of transcription from RNA polymerase II promoter involved in norepinephrine biosynthetic process
GO:2000764	0.067723	21.207	0.0693069	1	3	positive regulation of semaphorin-plexin signaling pathway involved in outflow tract morphogenesis
GO:0043456	0.067723	21.207	0.0693069	1	3	regulation of pentose-phosphate shunt
GO:2000541	0.067723	21.207	0.0693069	1	3	positive regulation of protein geranylgeranylation
GO:2000539	0.067723	21.207	0.0693069	1	3	regulation of protein geranylgeranylation
GO:0006679	0.067723	21.207	0.0693069	1	3	glucosylceramide biosynthetic process
GO:0071527	0.067723	21.207	0.0693069	1	3	semaphorin-plexin signaling pathway involved in outflow tract morphogenesis
GO:0071505	0.067723	21.207	0.0693069	1	3	response to mycophenolic acid
GO:0071506	0.067723	21.207	0.0693069	1	3	cellular response to mycophenolic acid
GO:2001260	0.067723	21.207	0.0693069	1	3	regulation of semaphorin-plexin signaling pathway
GO:2001262	0.067723	21.207	0.0693069	1	3	positive regulation of semaphorin-plexin signaling pathway
GO:2001274	0.067723	21.207	0.0693069	1	3	negative regulation of glucose import in response to insulin stimulus
GO:0002528	0.067723	21.207	0.0693069	1	3	regulation of vascular permeability involved in acute inflammatory response
GO:0035568	0.067723	21.207	0.0693069	1	3	N-terminal peptidyl-proline methylation
GO:0035570	0.067723	21.207	0.0693069	1	3	N-terminal peptidyl-serine methylation
GO:0035572	0.067723	21.207	0.0693069	1	3	N-terminal peptidyl-serine dimethylation
GO:0035573	0.067723	21.207	0.0693069	1	3	N-terminal peptidyl-serine trimethylation
GO:0035625	0.067723	21.207	0.0693069	1	3	epidermal growth factor-activated receptor transactivation by G-protein coupled receptor signaling pathway
GO:0072060	0.067723	21.207	0.0693069	1	3	outer medullary collecting duct development
GO:0072061	0.067723	21.207	0.0693069	1	3	inner medullary collecting duct development
GO:0018016	0.067723	21.207	0.0693069	1	3	N-terminal peptidyl-proline dimethylation
GO:0035608	0.067723	21.207	0.0693069	1	3	protein deglutamylation
GO:0018146	0.067723	21.207	0.0693069	1	3	keratan sulfate biosynthetic process
GO:0072255	0.067723	21.207	0.0693069	1	3	metanephric glomerular mesangial cell development
GO:0044208	0.067723	21.207	0.0693069	1	3	'de novo' AMP biosynthetic process
GO:0014717	0.067723	21.207	0.0693069	1	3	regulation of satellite cell activation involved in skeletal muscle regeneration
GO:0014718	0.067723	21.207	0.0693069	1	3	positive regulation of satellite cell activation involved in skeletal muscle regeneration
GO:0032218	0.067723	21.207	0.0693069	1	3	riboflavin transport
GO:0014901	0.067723	21.207	0.0693069	1	3	satellite cell activation involved in skeletal muscle regeneration
GO:0010512	0.067723	21.207	0.0693069	1	3	negative regulation of phosphatidylinositol biosynthetic process
GO:0008295	0.067723	21.207	0.0693069	1	3	spermidine biosynthetic process
GO:1902031	0.067723	21.207	0.0693069	1	3	regulation of NADP metabolic process
GO:0045938	0.067723	21.207	0.0693069	1	3	positive regulation of circadian sleep/wake cycle, sleep
GO:0009153	0.067723	21.207	0.0693069	1	3	purine deoxyribonucleotide biosynthetic process
GO:0060827	0.067723	21.207	0.0693069	1	3	regulation of canonical Wnt signaling pathway involved in neural plate anterior/posterior pattern formation
GO:0060829	0.067723	21.207	0.0693069	1	3	negative regulation of canonical Wnt signaling pathway involved in neural plate anterior/posterior pattern formation
GO:0001300	0.067723	21.207	0.0693069	1	3	chronological cell aging
GO:0001896	0.067723	21.207	0.0693069	1	3	autolysis
GO:0005992	0.067723	21.207	0.0693069	1	3	trehalose biosynthetic process
GO:0070315	0.067723	21.207	0.0693069	1	3	G1 to G0 transition involved in cell differentiation
GO:0021771	0.067723	21.207	0.0693069	1	3	lateral geniculate nucleus development
GO:0001992	0.067723	21.207	0.0693069	1	3	regulation of systemic arterial blood pressure by vasopressin
GO:0006498	0.067723	21.207	0.0693069	1	3	N-terminal protein lipidation
GO:0006480	0.067723	21.207	0.0693069	1	3	N-terminal protein amino acid methylation
GO:0006196	0.067723	21.207	0.0693069	1	3	AMP catabolic process
GO:2000298	0.067723	21.207	0.0693069	1	3	regulation of Rho-dependent protein serine/threonine kinase activity
GO:2000299	0.067723	21.207	0.0693069	1	3	negative regulation of Rho-dependent protein serine/threonine kinase activity
GO:0050730	0.0680347	1.77185	5.82178	10	252	regulation of peptidyl-tyrosine phosphorylation
GO:0030866	0.0684119	3.36083	0.947195	3	41	cortical actin cytoskeleton organization
GO:0030539	0.0684119	3.36083	0.947195	3	41	male genitalia development
GO:0048512	0.0684119	3.36083	0.947195	3	41	circadian behavior
GO:0044247	0.0684119	3.36083	0.947195	3	41	cellular polysaccharide catabolic process
GO:0009251	0.0684119	3.36083	0.947195	3	41	glucan catabolic process
GO:0000272	0.0684119	3.36083	0.947195	3	41	polysaccharide catabolic process
GO:0010638	0.0685586	1.71645	6.60726	11	286	positive regulation of organelle organization
GO:0070848	0.0699816	1.38421	20.9076	28	905	response to growth factor
GO:0043101	0.0702817	5.00019	0.438944	2	19	purine-containing compound salvage
GO:0043587	0.0702817	5.00019	0.438944	2	19	tongue morphogenesis
GO:0043931	0.0702817	5.00019	0.438944	2	19	ossification involved in bone maturation
GO:0051240	0.0710918	1.31237	31.6271	40	1369	positive regulation of multicellular organismal process
GO:0006006	0.07123	1.81853	5.10561	9	221	glucose metabolic process
GO:0034637	0.071456	2.34474	2.21782	5	96	cellular carbohydrate biosynthetic process
GO:0042509	0.0721263	2.66399	1.57096	4	68	regulation of tyrosine phosphorylation of STAT protein
GO:0018209	0.0728154	1.80986	5.12871	9	222	peptidyl-serine modification
GO:0007165	0.073945	1.19353	109.366	122	4734	signal transduction
GO:0048732	0.0752348	1.44359	14.9934	21	649	gland development
GO:0050732	0.0752409	2.6228	1.59406	4	69	negative regulation of peptidyl-tyrosine phosphorylation
GO:0010647	0.0761608	1.30365	31.8119	40	1377	positive regulation of cell communication
GO:0007588	0.0765723	2.29396	2.26403	5	98	excretion
GO:0043470	0.0766274	3.19231	0.993399	3	43	regulation of carbohydrate catabolic process
GO:0042398	0.0766274	3.19231	0.993399	3	43	cellular modified amino acid biosynthetic process
GO:0001710	0.0766274	3.19231	0.993399	3	43	mesodermal cell fate commitment
GO:0035640	0.0769349	4.72204	0.462046	2	20	exploration behavior
GO:0007320	0.0769349	4.72204	0.462046	2	20	insemination
GO:0045187	0.0769349	4.72204	0.462046	2	20	regulation of circadian sleep/wake cycle, sleep
GO:0001839	0.0769349	4.72204	0.462046	2	20	neural plate morphogenesis
GO:0010565	0.0775609	1.86036	4.43564	8	192	regulation of cellular ketone metabolic process
GO:0010876	0.0789809	1.59518	8.38614	13	363	lipid localization
GO:0009991	0.0789809	1.59518	8.38614	13	363	response to extracellular stimulus
GO:0009132	0.0792029	2.26939	2.28713	5	99	nucleoside diphosphate metabolic process
GO:0044706	0.0793826	1.85016	4.45875	8	193	multi-multicellular organism process
GO:0031111	0.0808904	3.11421	1.0165	3	44	negative regulation of microtubule polymerization or depolymerization
GO:0007622	0.0808904	3.11421	1.0165	3	44	rhythmic behavior
GO:0045197	0.0808904	3.11421	1.0165	3	44	establishment or maintenance of epithelial cell apical/basal polarity
GO:1901658	0.0808904	3.11421	1.0165	3	44	glycosyl compound catabolic process
GO:0060998	0.0808904	3.11421	1.0165	3	44	regulation of dendritic spine development
GO:0070507	0.0809207	2.0664	3.0033	6	130	regulation of microtubule cytoskeleton organization
GO:0042278	0.0812261	1.66091	6.81518	11	295	purine nucleoside metabolic process
GO:0015837	0.0816703	2.54413	1.64026	4	71	amine transport
GO:0045913	0.0816703	2.54413	1.64026	4	71	positive regulation of carbohydrate metabolic process
GO:0072659	0.0820009	1.93035	3.74257	7	162	protein localization to plasma membrane
GO:1990778	0.0820009	1.93035	3.74257	7	162	protein localization to cell periphery
GO:0050867	0.0831597	1.70023	6.05281	10	262	positive regulation of cell activation
GO:0048645	0.083252	2.04971	3.0264	6	131	animal organ formation
GO:0070977	0.0837773	4.47318	0.485149	2	21	bone maturation
GO:0030299	0.0837773	4.47318	0.485149	2	21	intestinal cholesterol absorption
GO:2001259	0.0837773	4.47318	0.485149	2	21	positive regulation of cation channel activity
GO:0035815	0.0837773	4.47318	0.485149	2	21	positive regulation of renal sodium excretion
GO:0072015	0.0837773	4.47318	0.485149	2	21	glomerular visceral epithelial cell development
GO:0072310	0.0837773	4.47318	0.485149	2	21	glomerular epithelial cell development
GO:1901021	0.0837773	4.47318	0.485149	2	21	positive regulation of calcium ion transmembrane transporter activity
GO:0050995	0.0837773	4.47318	0.485149	2	21	negative regulation of lipid catabolic process
GO:0010885	0.0837773	4.47318	0.485149	2	21	regulation of cholesterol storage
GO:0061303	0.0837773	4.47318	0.485149	2	21	cornea development in camera-type eye
GO:0061298	0.0837773	4.47318	0.485149	2	21	retina vasculature development in camera-type eye
GO:0098856	0.0837773	4.47318	0.485149	2	21	intestinal lipid absorption
GO:0001974	0.0849836	2.50653	1.66337	4	72	blood vessel remodeling
GO:0030261	0.0852539	3.03984	1.0396	3	45	chromosome condensation
GO:0003016	0.0852539	3.03984	1.0396	3	45	respiratory system process
GO:0051193	0.0852539	3.03984	1.0396	3	45	regulation of cofactor metabolic process
GO:0051196	0.0852539	3.03984	1.0396	3	45	regulation of coenzyme metabolic process
GO:0060997	0.0852539	3.03984	1.0396	3	45	dendritic spine morphogenesis
GO:0009116	0.0874426	1.59867	7.71617	12	334	nucleoside metabolic process
GO:0023056	0.0877712	1.28546	32.2046	40	1394	positive regulation of signaling
GO:0003156	0.0883618	2.47001	1.68647	4	73	regulation of animal organ formation
GO:0033138	0.0883618	2.47001	1.68647	4	73	positive regulation of peptidyl-serine phosphorylation
GO:0006165	0.0883618	2.47001	1.68647	4	73	nucleoside diphosphate phosphorylation
GO:0030168	0.0888562	1.63154	6.93069	11	300	platelet activation
GO:0035063	0.0892655	14.1369	0.0924092	1	4	nuclear speck organization
GO:0006556	0.0892655	14.1369	0.0924092	1	4	S-adenosylmethionine biosynthetic process
GO:0071838	0.0892655	14.1369	0.0924092	1	4	cell proliferation in bone marrow
[truncated: 2,907 more rows]

## Sheet: DOWN_Venn_E
GO Term Enrichment Analysis for Down-Regulated Genes of Venn Field E
[truncated: 2,571 more rows]

[truncated: 2 more sheets: UP_Venn_A,B+C, UP_Venn_D+E]
