# Supplementary material for: Innate Immune Response and Off-Target Mis-splicing Are Common Morpholino-Induced Side Effects in Xenopus
Source: Dev Cell. 2018 Mar 12;44(5):597–610.e10. doi: 10.1016/j.devcel.2018.01.022 (PMC5861998; doi:10.1016/j.devcel.2018.01.022)
Supplement: Table S5. Splicing Defects Caused by Off-Target MO Hybridization, Related to Figure 5 — Separate sheets list differential splicing events (log2 fold change) caused by cMO or t/t2 MO mix. They also contain differential transcript levels (log2 fold change) and partial sequence matches (≥8 consecutive Watson-Crick base pairing) at blocked splice sites to cMO and t/t2 MOs. [file mmc6.xlsx]

## Sheet: cMO
Mis-splicing detected in cMO-injected embryos
	log2 FC
Intron cluster	t/t2 MO vs. uninjected			cMO vs. uninjected			t/t2 KO vs. wild-type			t/t2 het vs. wild-type			partial sequence match at blocked splice site
	Canonical splicing	Alternative splicing	Transcript level	Canonical splicing	Alternative splicing	Transcript level	Canonical splicing	Alternative splicing	Transcript level	Canonical splicing	Alternative splicing	Transcript level	tsplice MO	ttransl MO	t2splice MO	t2transl MO	cMO	max. t/t2 MO
scaffold_1:54092937:54093918:clu_1694|scaffold_1:54092937:54094515:clu_1694|Xetro.A00816|ydjc	-4.09877	3.41109	-1.24249	-1.35997	3.0021	-1.00605	-0.0443455	1.42664	0.0132099	0.0924753	2.59124	0.100917	0	10	0	0	0	10
scaffold_9:45182751:45183675:clu_28495|scaffold_9:45180978:45184801:clu_28495|Xetro.I00837|dtymk	-1.79739	4.38883	-0.788173	-3.65087	4.29841	-1.50877	-0.181079	-0.483521	-0.183097	-0.0186645	-2.59386	0.0253881	8	0	10	0	10	10
scaffold_4:83269414:83269820:clu_19062|scaffold_4:83268848:83269820:clu_19062|Xetro.D01583|adsl	-2.31838	0.280586	-2.09944	-2.42831	1.50661	-2.02306	-0.452573	-0.603107	-0.473132	0.00647148	-1.0051	0.0234939	9	0	10	0	10	10
scaffold_6:25708346:25709337:clu_24653|scaffold_6:25708346:25710175:clu_24653|Xetro.F00345|zfand1	-1.81978	2.10068	-0.246341	-2.913	1.86671	-0.475684	-0.23898	0.41529	-0.168869	-0.146759	0.504951	-0.0465273	8	0	10	0	10	10
scaffold_632:45717:46613:clu_36693|scaffold_632:45717:46628:clu_36693|Xetro.K03134|scrib	0.234574	0.0704955	0.195138	-3.09035	1.55716	-0.039149	0.29313	0.399834	0.18408	0.165004	0.141971	0.0305246	0	0	0	0	8	0
scaffold_7:67787494:67787602:clu_22671|scaffold_7:67786910:67788092:clu_22671|Xetro.G01208|ercc1	-0.681256	1.34351	0.288639	-2.94886	1.53145	-0.162142	0.0851533	0.405545	0.039435	-0.0194661	0.183465	-0.101022	8	0	8	0	9	8
scaffold_7:37107868:37123050:clu_21832|scaffold_7:37107868:37128714:clu_21832|Xetro.G00729|erlin1	-0.127468	2.09759	-0.104084	-2.52763	4.43644	-1.38447	-0.041423	0.00470544	-0.0401099	-0.0437352	-0.523311	-0.155443	0	0	8	0	9	8
scaffold_7:65194781:65194956:clu_22604|scaffold_7:65192699:65194956:clu_22604|Xetro.G01171|robo4	-0.582661	-2.13323	-0.309761	-2.38153	3.91257	-1.58538	-0.0886934	3.23818	0.10752	-0.0170301	2.10233	0.0290663	0	0	0	0	0	0
scaffold_8:19005406:19009682:clu_30706|scaffold_8:19005409:19009682:clu_30706|Xetro.H00419|	-1.65292	1.93842	-0.055591	-1.57336	2.27827	0.0902494	0.117926	-0.161518	0.0487676	0.232272	-0.0584091	0.0849951	10	0	9	0	8	10
scaffold_6:120470112:120471113:clu_26623|scaffold_6:120470112:120477173:clu_26623|Xetro.F01579|abi1	-0.554587	0.53614	0.403035	-2.29229	0.237496	0.11201	0.375873	-0.0617356	0.0680562	0.0992062	0.0103119	-0.0154429	9	0	10	0	10	10
scaffold_3:21722639:21723700:clu_7506|scaffold_3:21722639:21726395:clu_7506|Xetro.C00626|tm6sf1	-1.67963	0.898341	-1.71322	-1.29708	4.9895	0.109399	-1.42271	0	-1.47545	-0.291007	0	-0.2491	0	0	0	0	0	0
scaffold_1:181201464:181202470:clu_5453|scaffold_1:181201236:181202470:clu_5453|Xetro.A03003|pcm1	-1.66495	2.60376	-1.04298	-1.27167	3.95658	-0.860925	0.106803	2.18185	0.0055574	0.132857	2.58251	0.0767626	0	0	0	0	0	0
scaffold_3:50550437:50585945:clu_8279|scaffold_3:50550437:50587541:clu_8279|Xetro.C01045|diaph1	-1.59236	0.274714	-0.0277194	-1.31044	0.528231	0.146998	-0.240878	0.331887	-0.0672364	-0.0715673	0.0230773	-0.103423	8	0	8	0	10	8
scaffold_8:70171831:70174675:clu_32409|scaffold_8:70171831:70176928:clu_32409|Xetro.H01423|nemf	-1.43311	-1.69998	-1.61821	-1.51916	4.66388	-0.195169	-0.0925259	0.461821	-0.0471155	-0.180965	0.459853	-0.0578012	0	0	0	0	10	0
scaffold_7:60060701:60062493:clu_22473|scaffold_7:60057735:60062493:clu_22473|Xetro.G01111|polr3a	-0.563557	0.387098	-0.31884	-2.12609	2.06518	-0.855327	-0.0345882	0.422089	0.0111767	0.0781213	0.716059	-0.00978615	0	0	8	0	9	8
scaffold_9:97399062:97399341:clu_29937|scaffold_9:97399062:97399497:clu_29937|Xetro.I02085|ppil3	-0.351334	0.795666	-0.307998	-2.07092	4.7103	-0.481392	0.0522073	1.08752	-0.106732	0.0396734	1.33102	-0.0710829	0	0	0	0	0	0
scaffold_471:86462:87683:clu_6304|scaffold_471:86081:87683:clu_6304|Xetro.K02837|pde9a	-1.30946	2.99484	-0.327914	-1.41503	2.31155	-0.460466	0.115793	0.653662	0.0379019	0.149033	1.25325	0.109657	8	0	10	8	9	10
scaffold_9:24971874:24972379:clu_27812|scaffold_9:24971849:24972379:clu_27812|Xetro.I00439|mettl21a	-0.164319	-0.00584573	-0.245172	-2.04668	4.40434	-0.57803	-0.215814	-1.40765	-0.0923315	-0.138229	0.00543481	-0.0482601	8	0	9	0	10	9
scaffold_5:88936986:88937139:clu_16065|scaffold_5:88936265:88937139:clu_16065|Xetro.E01244|c20orf12	0.511002	2.38914	0.627355	-1.7649	5.70445	-0.241021	-0.0143213	0	0.0837074	0.321816	0	0.0946412	0	0	8	8	9	8
scaffold_1:70819512:70819593:clu_2488|scaffold_1:70819515:70827717:clu_2488|Xetro.A01239|unnamed	-1.02376	-1.43654	-1.00301	-1.55267	5.78695	-0.844226	0.0713254	-1.43654	0.134286	0.0402437	-1.43654	0.100044	0	0	0	0	0	0
scaffold_230:112461:113831:clu_250|scaffold_230:112626:113831:clu_250|Xetro.K02170|mospd3	0.510585	-1.22148	0.0328259	-1.64707	0.897624	-0.00891429	-0.0867255	0.125354	0.0934703	-0.159302	-0.0212771	-0.132032	0	0	0	0	0	0
scaffold_4:83620682:83621225:clu_19064|scaffold_4:83620682:83621753:clu_19064|Xetro.D01594|eif3l	-0.288996	2.60983	-0.107108	-1.8445	5.88493	-0.0447082	-0.0833924	-0.678444	-0.0472232	-0.0303649	0.471169	0.0251487	0	0	0	0	0	0
scaffold_6:43605112:43605491:clu_25053|scaffold_6:43602119:43605491:clu_25053|Xetro.F00612|epb41l3	-0.617444	-0.560891	-0.582784	-1.76184	0.292723	-0.0962095	-0.436588	-0.0300336	-0.101	0.15167	-0.0445052	-0.00461534	0	0	0	0	0	0
scaffold_6:131883044:131883717:clu_26841|scaffold_6:131883044:131886225:clu_26841|Xetro.F01701|prkag1	-0.698058	1.39058	-0.367379	-1.68739	7.27852	-0.36033	-0.111211	0	-0.156642	0.0193346	0	-0.00552413	0	0	0	0	0	0
scaffold_2:80848500:80849558:clu_12334|scaffold_2:80845456:80849558:clu_12334|Xetro.B01317|esyt1	-0.0593172	0.0195414	0.0700104	-1.77524	5.40187	-1.22259	0.393022	-1.39522	0.321315	0.195353	0.764497	0.111656	8	0	9	0	12	9
scaffold_1:63792749:63795615:clu_2183|scaffold_1:63793016:63795615:clu_2183|Xetro.A01056|selm	-0.0986937	0.59612	-0.0177092	-1.75512	4.32106	-1.51186	0.0557536	-0.35497	0.0740314	0.00773375	0.707288	0.0185467	8	0	9	0	12	9
scaffold_8:16713077:16715076:clu_30589|scaffold_8:16713077:16715690:clu_30589|Xetro.H00358|hdac8	-0.855381	1.33567	-0.488206	-1.5202	1.66993	-1.23399	-0.114853	-0.18386	-0.0341613	0.0249445	-0.366592	-0.0103157	0	0	9	0	8	9
scaffold_351:80814:80915:clu_36129|scaffold_351:80814:82112:clu_36129|Xetro.K02563|	0.644936	3.2089	0.620654	-1.36347	2.11462	-0.0479933	0.283862	2.09243	0.43676	-0.0154862	1.46441	0.159166	0	0	0	0	0	0
scaffold_10:26000632:26000714:clu_34776|scaffold_10:26000632:26001427:clu_34776|Xetro.J00657|pcif1	-0.0714557	-4.12886	-0.123799	-1.67201	4.99635	0.0393663	0.262437	0	0.134957	0.0890345	1.43668	0.0343534	0	9	0	0	0	9
scaffold_9:48617218:48620635:clu_28613|scaffold_9:48617013:48617783:clu_28613|Xetro.I00896|	-0.11829	-0.241617	-0.091729	-1.67562	1.24967	-0.634597	0.00750677	1.10097	-0.0181024	0.0999498	-0.700145	0.108479	0	0	0	0	0	0
scaffold_7:71549611:71550261:clu_22834|scaffold_7:71547074:71550261:clu_22834|Xetro.G01287|rnf214	0.334801	2.83607	0.445433	-1.54535	5.89587	0.164371	0.102578	-1.33602	0.03336	-0.0101824	-1.33602	-0.0351085	0	0	0	9	10	9
scaffold_2:145883448:145886538:clu_13748|scaffold_2:145876775:145886538:clu_13748|Xetro.B02504|pou2f1	0.352115	0.0842724	0.3507	-1.46037	0.722577	-0.325149	0.196241	-0.0662827	0.22719	0.150881	-0.0536367	0.102584	0	0	8	0	8	8
scaffold_4:29338500:29346843:clu_17633|scaffold_4:29338500:29347708:clu_17633|Xetro.D00590|	-0.228723	-0.328872	-0.012079	-1.61059	2.37482	-0.623015	-0.220556	1.08604	-0.128975	0.0560625	0.730771	0.0836819	0	0	8	0	9	8
scaffold_4:25581659:25594730:clu_17487|scaffold_4:25575313:25594730:clu_17487|Xetro.D00509|prmt7	-0.721628	1.57154	-0.639894	-1.45787	3.43883	-0.541623	-0.0241566	0.436357	-0.0867622	-0.0138069	0.142586	0.0196157	0	0	0	0	0	0
scaffold_2:98105118:98113107:clu_12816|scaffold_2:98105227:98113027:clu_12816|Xetro.B01658|carkd	-0.529986	0	-0.0638263	-1.51414	2.05495	-0.119847	-0.063299	-2.56492	0.15253	0.109648	0.857838	0.0924316	8	0	10	0	9	10
scaffold_2:56167449:56167847:clu_11637|scaffold_2:56167449:56169377:clu_11637|Xetro.B00956|atg3	-0.192671	2.3396	0.149788	-1.55245	4.83894	-0.26228	-0.041296	-1.09268	0.0846018	-0.0169687	-1.58078	0.034055	0	0	0	0	0	0
scaffold_5:65181730:65181922:clu_15402|scaffold_5:65178925:65181922:clu_15402|Xetro.E00863|dynlt1	-0.300745	0.610428	-0.0280407	-1.55046	2.90101	-0.0276817	0.315135	-0.156184	0.377048	0.172565	0.0920145	0.309641	8	0	9	0	10	9
scaffold_1:75761688:75766109:clu_2636|scaffold_1:75747007:75766109:clu_2636|Xetro.A01329|syt2	-0.209943	0.866808	-0.114084	-1.54177	3.64474	-0.234991	0.425986	-0.909171	0.395691	-0.223363	-0.643078	0.202031	8	0	8	0	12	8
scaffold_3:49355512:49359767:clu_8251|scaffold_3:49345039:49346251:clu_8251|Xetro.C01019|h2afy	-0.406143	1.1908	0.145557	-1.48961	0.724834	-0.463947	-0.178839	0	-0.0119753	-0.115522	2.0892	0.0463684	0	0	0	0	0	0
scaffold_8:28086563:28090257:clu_30992|scaffold_8:28086563:28092476:clu_30992|Xetro.H00630|col4a6	-0.417412	-0.444213	-0.348987	-1.48662	0.941157	-0.0366817	-0.0849125	-0.485705	-0.114055	-0.21684	-0.0812811	-0.124012	0	0	0	0	0	0
scaffold_210:101736:102337:clu_36179|scaffold_210:102401:104071:clu_36179|Xetro.K02085|ganab	-1.19567	2.91103	-1.09057	-0.929142	3.63659	-0.9481	-0.0543166	-1.37344	-0.0426407	0.104472	-0.520206	0.0151062	8	0	8	0	10	8
scaffold_7:53812073:53812477:clu_22321|scaffold_7:53810710:53812477:clu_22321|Xetro.G01025|mpi	-0.784939	2.69055	-0.117334	-1.17898	3.89416	-0.323691	-0.618276	-1.45562	-0.250615	-0.0978916	-1.09976	-0.088273	0	0	0	0	0	0
scaffold_9:37726551:37726633:clu_28282|scaffold_9:37726551:37726689:clu_28282|Xetro.I00724|irak1bp1	-0.558041	2.148	-0.199185	-1.2857	6.06837	-0.0279443	0.160383	0.0450866	0.0541542	0.207897	-2.08726	0.164907	0	8	0	0	10	8
scaffold_4:43348366:43349875:clu_17876|scaffold_4:43349066:43351850:clu_17876|Xetro.D00746|aprt	-0.777986	3.73792	-0.544047	-1.16472	4.1332	-0.18046	-0.0488243	-2.11701	-0.224306	0.417466	-2.11701	0.0562333	0	0	9	0	8	9
scaffold_8:56925413:56926581:clu_31934|scaffold_8:56926730:56933096:clu_31934|Xetro.H01193|adck1	-0.656877	2.83441	-0.26128	-1.22914	3.58064	-0.552487	-0.481055	-0.774556	-0.272409	-0.114963	-0.131204	-0.140524	0	0	0	0	0	0
scaffold_9:31313401:31316259:clu_28000|scaffold_9:31313401:31316696:clu_28000|Xetro.I00545|fam126b	-0.142057	0.267112	-0.140262	-1.35189	5.86613	0.133848	0.0647347	0	-0.0425948	0.154468	2.09979	-0.0222151	8	0	9	0	11	9
scaffold_3:77541914:77545046:clu_8853|scaffold_3:77541914:77545191:clu_8853|Xetro.C01530|utp20	-0.134225	0.910985	0.0604711	-1.33654	3.98325	-0.060591	-0.225064	0.15728	-0.108552	-0.0465045	0.907817	-0.0557206	0	0	0	0	0	0
scaffold_8:88444871:88450735:clu_33060|scaffold_8:88444871:88451769:clu_33060|Xetro.H01760|synj2bp	-0.91097	3.2021	-0.684801	-1.01712	3.70148	-0.677733	-0.0409077	-0.284975	-0.0264122	-0.0115148	-0.00213232	-0.0298395	0	0	0	0	0	0
scaffold_2:75917703:75917974:clu_12157|scaffold_2:75914530:75917594:clu_12157|Xetro.B01229|zc3h13	-0.796887	1.15145	-0.0474817	-1.08532	2.01277	0.0528894	0.180759	0.0378165	0.158984	0.194336	0.00159335	0.156939	0	0	0	0	10	0
scaffold_400:35453:35914:clu_145|scaffold_400:35453:39275:clu_145|Xetro.K02675|stx3	-0.312597	4.16495	0.0974161	-1.24738	5.72415	-0.253379	-0.0563767	0.0473121	0.0874375	-0.0172051	-1.4709	0.0343231	0	0	8	0	0	8
scaffold_4:67268280:67270472:clu_18535|scaffold_4:67266146:67270472:clu_18535|Xetro.D01199|evi5	0.135876	1.67635	0.208625	-1.24997	4.26089	-0.023948	0.150168	-1.61751	-0.00668661	0.287687	-0.547174	0.0673496	0	0	0	0	10	0
scaffold_1:131323472:131323545:clu_4297|scaffold_1:131323472:131324310:clu_4297|Xetro.A02352|ubxn6	0.0139755	0.0164575	0.246085	-1.23314	4.92019	-0.0967443	0.0998092	0.301361	0.0287458	0.0778876	-2.93958	0.0290552	0	0	0	0	0	0
scaffold_7:63532695:63535382:clu_22563|scaffold_7:63532695:63536893:clu_22563|Xetro.G01152|unnamed	-1.00173	4.24082	-0.526743	-0.762511	4.24191	-0.220165	0.212766	-0.00740053	0.11407	0.0852261	-0.703708	0.0468386	10	0	10	0	8	10
scaffold_2:89898636:89900039:clu_12602|scaffold_2:89898506:89900039:clu_12602|Xetro.B01498|smug1	-0.926056	1.78207	-0.219397	-0.796767	1.6218	0.0277231	0.143218	0.269192	0.103957	0.0659795	0.21904	0.150311	0	0	10	0	8	10
scaffold_2:123168483:123169045:clu_13253|scaffold_2:123168483:123172830:clu_13253|Xetro.B02037|fam76b	-0.0395253	3.16546	0.026979	-1.16867	5.37773	-0.218686	0.17083	1.42472	0.202034	0.109673	-1.17554	0.15281	8	0	10	0	10	10
scaffold_8:49387135:49387229:clu_31469|scaffold_8:49387135:49388105:clu_31469|Xetro.H00932|ercc2	-0.218441	2.13548	0.161928	-1.12705	5.39237	-0.20395	-0.0601535	-1.43668	-0.0733439	0.0174973	0.02881	-0.0801482	8	0	0	0	0	8
scaffold_3:28689595:28693359:clu_7736|scaffold_3:28687603:28693359:clu_7736|Xetro.C00733|chd2	0.363986	-0.229432	0.434455	-1.06136	4.1241	0.191719	0.0655804	-0.00108364	-0.064171	0.0183769	-0.00425701	-0.061117	8	0	8	0	11	8
scaffold_6:28437786:28438762:clu_24691|scaffold_6:28437741:28438762:clu_24691|Xetro.F00382|stau2	0.0914583	2.89517	0.0732712	-1.10463	6.5423	-0.230778	0.134153	0	0.081512	0.224008	0	0.134816	9	0	8	0	10	9
scaffold_8:24519634:24519946:clu_30870|scaffold_8:24519414:24519946:clu_30870|Xetro.H00551|taf1	0.0298193	2.58588	0.199767	-1.10975	6.31498	-0.546262	-0.0832668	-1.42225	0.0198971	-0.0589257	-1.42225	-0.0504139	0	0	0	0	8	0
scaffold_1:55024003:55026204:clu_1758|scaffold_1:55024015:55026204:clu_1758|Xetro.A00855|cabin1	-0.0651635	-3.4907	-0.0933042	-1.10292	4.72317	0.0629908	0.186718	0	0.147874	0.151574	0	0.104873	0	0	9	0	9	9
scaffold_7:70542730:70543641:clu_22732|scaffold_7:70542730:70544686:clu_22732|Xetro.G01256|ccdc84	0.000646142	5.29577	0.2882	-1.08277	6.1491	-0.619536	0.0229628	-0.651094	0.120622	0.325773	-2.05495	0.0782672	0	0	0	0	10	0
scaffold_5:118553969:118554897:clu_16662|scaffold_5:118552640:118554897:clu_16662|Xetro.E01644|cdc42bpa	0.0393204	-0.354407	-0.119993	-1.08549	0.24071	-0.0922457	-0.656244	0.21115	-0.01986	-0.133905	0.296897	0.0677718	0	0	0	0	8	0
scaffold_8:16899844:16900294:clu_30602|scaffold_8:16898256:16900294:clu_30602|Xetro.H00367|phka1	-0.326633	1.84431	0.0402685	-1.07158	4.56229	0.246058	-0.0832795	-0.437774	-0.355406	-0.00596815	0.402117	-0.150482	0	0	0	8	0	8
scaffold_18:70074:70980:clu_35213|scaffold_18:70074:72241:clu_35213|Xetro.K00073|tyk2	-0.175452	-0.00401455	0.42406	-1.0548	5.27754	-0.346854	0.0823458	0	0.0377839	-0.223244	0	-0.0673391	0	0	8	0	8	8
scaffold_1:111169513:111170290:clu_3477|scaffold_1:111168297:111170290:clu_3477|Xetro.A01884|melk	-0.358113	-0.22885	-0.095967	-1.02787	5.96362	0.0495183	0.0123047	0	-0.0113562	0.091928	0	0.0826527	0	0	0	0	0	0
scaffold_3:40943418:40943718:clu_8065|scaffold_3:40940044:40943718:clu_8065|Xetro.C00895|erc1	-0.389528	3.65613	-0.0755066	-1.00844	1.40385	-0.0292344	0.207916	0	0.200357	0.0192045	0	0.0305663	0	0	0	0	8	0
scaffold_8:82818374:82819180:clu_32786|scaffold_8:82815527:82819180:clu_32786|Xetro.H01640|naa30	-0.548177	4.98847	-0.165755	-0.959051	5.89709	-0.22152	-0.0937318	0	0.00629681	-0.123924	0	-0.0570148	8	0	0	0	11	8
scaffold_2:13901205:13903566:clu_10522|scaffold_2:13901205:13904903:clu_10522|Xetro.B00276|macf1	-0.234134	0.0693384	-0.0381118	-0.990614	0.516116	0.0471416	-0.315876	0.249332	0.105782	0.00888531	-0.0253254	0.149171	0	0	0	0	0	0
scaffold_3:44409755:44410331:clu_8194|scaffold_3:44409755:44414363:clu_8194|Xetro.C00963|cyfip2	-0.486252	1.67463	-0.126424	-0.91592	4.439	-0.246636	0.0852827	-0.8279	0.20349	-0.162878	-0.353646	-0.0377231	8	0	9	0	11	9
scaffold_2:17830679:17832683:clu_10662|scaffold_2:17830679:17833690:clu_10662|Xetro.B00360|rab34	0.330431	1.07818	0.342204	-0.92402	4.15577	-0.141877	0.224798	-0.905766	0.371621	0.00788001	-1.24812	0.121114	0	0	0	0	0	0
scaffold_8:61624659:61626776:clu_32058|scaffold_8:61624659:61628423:clu_32058|Xetro.H01250|itpk1	0.075897	2.03172	0.0482106	-0.934233	5.05913	-0.726172	-0.0305697	1.39975	-0.0287457	0.0569148	0	-0.0454604	8	0	9	0	12	9
scaffold_4:128918479:128920296:clu_20606|scaffold_4:128917132:128920296:clu_20606|Xetro.D02428|shq1	-0.271716	-1.14519	-0.0759578	-0.896117	4.45178	-0.212571	-0.105136	-1.37631	-0.120725	0.305445	-1.37631	-0.0234599	0	0	0	0	10	0
scaffold_8:65839593:65840686:clu_32229|scaffold_8:65838517:65840686:clu_32229|Xetro.H01348|meis3	-0.326844	4.71004	0.0245228	-0.882481	6.13384	-0.177715	0.0815398	-0.843175	0.109977	0.143287	0.514599	0.0387946	0	0	8	0	9	8
scaffold_3:72142453:72144665:clu_8663|scaffold_3:72141778:72144665:clu_8663|Xetro.C01400|dpysl3	-0.425296	5.40708	-0.152374	-0.861626	6.0569	-0.460134	0.149102	0.887918	0.197967	-0.00271944	-1.82602	0.0162688	8	0	9	0	10	9
scaffold_5:40277821:40277900:clu_14844|scaffold_5:40277821:40278104:clu_14844|Xetro.E00546|dopey1	-0.333993	-1.4191	-0.362675	-0.861777	5.24761	-0.196777	0.111416	0	-0.0948947	0.2046	0	0.0491408	8	0	8	0	11	8
scaffold_7:73907890:73909640:clu_22892|scaffold_7:73907093:73909640:clu_22892|Xetro.G01314|zw10	0.100463	-1.42674	0.142967	-0.873462	5.46762	0.153058	0.0706173	0	0.087191	-0.00397753	0	0.00223347	0	0	0	0	0	0
scaffold_9:71568274:71571902:clu_29142|scaffold_9:71537828:71571902:clu_29142|Xetro.I01253|unnamed	-0.124218	3.443	0.120681	-0.851767	6.70828	-0.341946	-0.0937369	1.30372	-0.118234	-0.033298	1.08611	-0.0325299	8	0	9	0	11	9
scaffold_3:91857473:91858023:clu_9296|scaffold_3:91857473:91858801:clu_9296|Xetro.C01766|xrcc6bp1	-0.0610229	-2.43968	-0.149995	-0.83787	5.02055	-0.156074	-0.279906	-1.41926	-0.173738	-0.0980032	-1.41926	-0.141304	8	0	8	0	11	8
scaffold_8b:1904674:1907347:clu_35327|scaffold_8b:1902208:1907347:clu_35327|Xetro.K04925|lrsam1	-0.358216	1.12527	-0.0518478	-0.809453	3.08074	-0.109271	0.00400376	-1.26175	-0.104603	-0.389747	-1.08155	-0.225125	0	0	0	0	0	0
scaffold_1:96034111:96034591:clu_3095|scaffold_1:96030433:96034591:clu_3095|Xetro.A01691|cbwd2	-0.6137	3.02008	-0.244924	-0.744755	3.64887	-0.470209	-0.377827	-1.43087	-0.12844	0.201732	0.697057	0.0124962	10	0	10	0	8	10
scaffold_9:55676081:55677834:clu_28739|scaffold_9:55676052:55677834:clu_28739|Xetro.I00992|mphosph10	-0.501945	-2.11352	-0.324368	-0.752868	6.12889	-0.435144	-0.108528	0.0605211	-0.115528	-0.171732	-1.40496	-0.0601951	0	0	0	0	8	0
scaffold_9:10253910:10255094:clu_27497|scaffold_9:10253871:10255094:clu_27497|Xetro.I00227|arl6ip6	-0.122335	-0.37596	0.141887	-0.813348	2.70424	-0.035322	0.0265804	0.637565	-0.0748353	-0.144754	0.324618	-0.125914	0	0	0	0	0	0
scaffold_2:10939881:10940949:clu_10440|scaffold_2:10939881:10941317:clu_10440|Xetro.B00228|stk40	-0.305554	-1.30787	-0.061957	-0.771549	3.46748	0.00605479	0.119859	0.198165	0.144043	0.175773	-0.381119	0.128396	0	0	0	0	0	0
scaffold_5b:643104:643551:clu_35833|scaffold_5b:642329:643551:clu_35833|Xetro.K05121|ptk2b	0.0182724	-0.774705	-0.0146779	-0.789934	4.40571	-0.457419	0.120694	0.319975	0.067723	0.0590413	-0.334103	0.0457796	0	8	0	0	0	8
scaffold_6:93821872:93824053:clu_26049|scaffold_6:93821872:93825721:clu_26049|Xetro.F01210|atp2c1	-0.371791	5.00115	0.0176602	-0.745689	7.1074	0.105359	0.0587693	0	-0.0861655	0.0911904	1.42035	-0.0135095	0	0	12	0	8	12
scaffold_7:123188379:123188936:clu_24103|scaffold_7:123188026:123188936:clu_24103|Xetro.G02274|arhgap33	-0.235381	3.26558	0.139939	-0.753373	3.6209	-0.203851	0.34682	1.4692	0.411187	0.161306	1.43087	0.0777554	0	0	0	0	0	0
scaffold_8b:1319012:1319129:clu_35293|scaffold_8b:1319012:1330675:clu_35293|Xetro.K04884|zmynd19	-0.300297	5.31377	-0.11014	-0.720229	7.12217	-0.133044	-0.0259839	0	-0.105132	-0.148955	0	-0.185543	8	0	9	0	12	9
scaffold_7:38677829:38678450:clu_21857|scaffold_7:38677401:38678450:clu_21857|Xetro.G00749|sgpl1	0.287513	-0.678861	0.145672	-0.770162	5.31464	0.103644	0.159306	-0.713769	0.0689494	0.116645	-2.10938	0.0283015	0	0	0	0	10	0
scaffold_5:64010955:64011633:clu_15376|scaffold_5:64009110:64011633:clu_15376|Xetro.E00844|hsf2.2	-0.0356438	-1.39522	0.0703938	-0.730555	4.72297	-0.405485	0.0102691	-1.42225	-0.0894903	0.160018	0.00449592	0.0254377	0	0	0	0	0	0
scaffold_18:106388:106529:clu_35218|scaffold_18:105987:106529:clu_35218|Xetro.K00074|raver1	-0.317598	0.737247	-0.19131	-0.691939	4.28018	-0.405997	-0.178842	-1.54114	-0.140434	-0.0329371	-0.034865	-0.0553274	8	0	0	0	0	8
scaffold_35:63096:65319:clu_36772|scaffold_35:63096:65522:clu_36772|Xetro.K00475|acin1	-0.251877	2.66416	0.00345544	-0.700182	4.26514	-0.0175602	0.208545	0	0.129522	0.11155	0	0.113032	0	0	8	0	9	8
scaffold_5:75687022:75688602:clu_15674|scaffold_5:75687022:75689854:clu_15674|Xetro.E01022|galnt2	-0.525565	-0.758109	-0.471654	-0.656176	6.50838	0.266672	-0.344792	0	-0.355477	-0.217963	0	-0.0900986	0	0	0	0	9	0
scaffold_9:55684923:55685186:clu_28740|scaffold_9:55684923:55685913:clu_28740|Xetro.I00992|mphosph10	-0.66737	6.84899	-0.324368	-0.608467	5.70715	-0.435144	-0.0870803	0	-0.115528	-0.0633587	0	-0.0601951	0	0	0	0	0	0
scaffold_1:74092920:74094401:clu_2584|scaffold_1:74081879:74094401:clu_2584|Xetro.A01302|csde1	-0.164518	1.91941	0.0941947	-0.653873	2.44755	-0.15586	0.0575571	-0.228833	0.0109788	0.129794	-0.206662	0.0440377	8	0	8	0	9	8
scaffold_1:62778919:62778988:clu_2097|scaffold_1:62778383:62778988:clu_2097|Xetro.A01017|rasal1	-0.160037	-0.00154692	-0.151593	-0.658749	3.55668	0.0518504	-0.34282	0	-0.0381525	-0.301122	1.40806	0.0988295	8	0	9	9	9	9
scaffold_4:128937311:128938508:clu_20609|scaffold_4:128937311:128942330:clu_20609|Xetro.D02428|shq1	-0.160536	4.06179	-0.0759578	-0.655291	5.3797	-0.212571	-0.283155	1.1559	-0.120725	-0.157123	-0.0362562	-0.0234599	8	0	8	0	10	8
scaffold_6:63371854:63383316:clu_25453|scaffold_6:63371854:63440406:clu_25453|Xetro.F00852|gmds	-0.111539	1.09651	-0.174324	-0.63068	4.55308	-0.728584	-0.0139882	0.174091	-0.0598997	-0.07037	-0.603805	-0.219818	8	0	10	0	10	10
scaffold_7:98305796:98313587:clu_23444|scaffold_7:98305796:98313650:clu_23444|Xetro.G01689|	-0.155887	-0.432255	0.00760389	-0.614812	1.36608	-0.0653633	-0.0114528	-0.010583	0.0628409	0.104026	0.262384	0.0471679	0	0	0	0	9	0
scaffold_5:37925292:37930110:clu_14772|scaffold_5:37924210:37930110:clu_14772|Xetro.E00510|tmem30a	0.00198081	-1.78828	0.2564	-0.635754	5.52853	-0.0484417	-0.0974106	1.40806	-0.120422	0.0574178	1.46441	0.0257868	0	0	0	0	0	0
scaffold_3:25814359:25815294:clu_7696|scaffold_3:25814359:25816617:clu_7696|Xetro.C00710|c15orf42	-0.0737767	3.91157	-0.0322074	-0.605303	5.51674	-0.163543	0.0749988	0	-0.0274678	0.0705582	1.33602	0.00854826	0	0	0	0	0	0
scaffold_9:59004669:59015564:clu_28820|scaffold_9:58982971:59015564:clu_28820|Xetro.I01050|usp22	-0.193547	0.81122	-0.112328	-0.606	2.52946	-0.0396149	0.0866154	-0.123056	-0.0396171	0.112061	-0.793754	-0.0471761	0	0	9	0	8	9
scaffold_4:64456232:64467968:clu_18466|scaffold_4:64452102:64467968:clu_18466|Xetro.D01163|ptbp2	-0.0354399	0	0.0509636	-0.612698	7.55487	-0.0633103	0.0670223	0.0526736	-0.0196572	0.11094	1.10762	0.0936014	0	0	0	0	9	0
scaffold_4:46053641:46055285:clu_17943|scaffold_4:46053641:46060890:clu_17943|Xetro.D00794|usp10	-0.396734	0.882139	-0.241638	-0.577321	6.00033	-0.111415	0.0185574	-1.80119	-0.0357128	0.0868657	-1.73491	0.0391012	8	0	8	0	10	8
scaffold_26:298338:299164:clu_6187|scaffold_26:298338:301607:clu_6187|Xetro.K00328|tmem56.2	-0.213884	0.534725	-0.160372	-0.571462	3.62478	-0.210723	0.128154	0.147782	0.0300677	-0.0584975	-0.385918	-0.090679	0	0	0	0	0	0
scaffold_7:34992435:34993386:clu_21754|scaffold_7:34992435:34996499:clu_21754|Xetro.G00691|vps26a	-0.0736371	1.02737	-0.0468874	-0.568033	6.2312	-0.236164	0.141868	-1.2545	0.0532999	0.0315238	-2.3422	0.00109261	0	0	0	0	0	0
scaffold_96:340984:342073:clu_214|scaffold_96:340984:342381:clu_214|Xetro.K01306|	-0.214825	2.08726	-0.209443	-0.548023	5.78833	-0.156241	0.0472246	0	0.0879694	-0.197198	0	0.0524338	8	0	9	0	11	9
scaffold_2:31820725:31820954:clu_11049|scaffold_2:31820243:31820954:clu_11049|Xetro.B00587|	-0.414608	1.40953	-0.0709257	-0.541082	1.83379	-0.0136833	0.161159	-0.0301902	0.112094	0.138499	0.511388	0.0824603	0	0	9	0	0	9
scaffold_8:61752806:61753433:clu_32073|scaffold_8:61752806:61753635:clu_32073|Xetro.H01254|taf6l	-0.599852	-0.320476	-0.379933	-0.55354	5.03514	-0.0579804	-0.0800016	0	-0.0449354	-0.104811	2.92682	-0.075804	0	0	0	0	0	0
scaffold_1:118246746:118247172:clu_3710|scaffold_1:118246540:118247172:clu_3710|Xetro.A02013|cope	-0.24231	2.63722	-0.123466	-0.509386	5.85607	-0.192353	0.0215762	0	0.00971666	0.0756069	1.42516	0.0372751	8	0	11	0	12	11
scaffold_9:71649230:71649587:clu_29144|scaffold_9:71648408:71649587:clu_29144|Xetro.I01255|sun1	-0.529993	6.30505	-0.181932	-0.519408	6.26156	-0.146795	-0.189006	0	-0.188886	-0.118976	0	-0.0376168	0	8	0	0	0	8
scaffold_5:93062955:93063949:clu_16152|scaffold_5:93062211:93063949:clu_16152|Xetro.E01297|papolg	0.15498	-2.43628	0.107608	-0.601502	5.50334	0.123171	0.112485	0	-0.00674095	0.0647579	0	0.0903965	0	0	0	0	11	0
scaffold_9:79466779:79467025:clu_29417|scaffold_9:79466359:79467025:clu_29417|Xetro.I01454|dnaja3	-0.30633	1.0199	-0.209875	-0.486151	4.80752	-0.208969	-0.164224	1.45139	-0.133612	-0.0708168	0	-0.0700309	8	0	10	0	10	10
scaffold_4:58798738:58799992:clu_18227|scaffold_4:58797533:58799992:clu_18227|Xetro.D01023|pola2	-0.313253	-0.0558905	-0.274494	-0.484554	5.98702	-0.251845	0.0220106	0.689786	-0.0410365	0.0917245	-0.0175612	0.0114704	0	0	0	0	10	0
scaffold_6:77750478:77751012:clu_25648|scaffold_6:77750448:77751012:clu_25648|Xetro.F00986|slc39a6	-0.228073	0.918504	-0.120266	-0.48399	3.85656	-0.0477499	-0.192045	1.26736	-0.218314	-0.138532	0.0192169	-0.133151	0	0	8	0	8	8
scaffold_3:45269656:45270531:clu_8208|scaffold_3:45269656:45271757:clu_8208|Xetro.C00977|tcof1	-0.357788	0.955955	-0.151483	-0.465359	3.28163	-0.0299699	-0.0668177	0.527162	-0.0066764	0.00577227	0.308354	-0.017001	0	0	0	0	0	0
scaffold_2:69837340:69837876:clu_12033|scaffold_2:69835991:69837876:clu_12033|Xetro.B01162|	-0.418822	0	-0.163277	-0.455285	6.26613	-0.134126	0.196481	1.41309	0.219853	0.0998273	0	0.134678	0	0	0	0	10	0
scaffold_4:95467443:95473118:clu_19471|scaffold_4:95467443:95475499:clu_19471|Xetro.D01827|dock7	-0.828162	6.46667	0.000591331	-0.583186	5.79895	0.106288	0.0506552	0	0.0471979	0.198205	0	0.0933013	0	0	8	0	0	8
scaffold_4:60194518:60195623:clu_18320|scaffold_4:60194518:60195784:clu_18320|Xetro.D01072|	0.0824678	0	0.346616	-0.5364	5.48151	-0.182215	0.00964217	0	0.104378	0.0933277	0	0.156817	9	0	8	0	12	9
scaffold_9:84369694:84374431:clu_29578|scaffold_9:84369694:84374666:clu_29578|Xetro.I01590|c17orf39	-0.634622	1.40496	-0.2854	-0.473011	6.57049	-0.0662995	0.0515139	-1.43668	0.00749084	0.0355258	-1.43668	-0.053746	0	0	0	0	10	0
scaffold_2:51871657:51871771:clu_11543|scaffold_2:51871866:51874348:clu_11543|Xetro.B00878|wbscr22	-0.20011	0.730992	-0.0173379	-0.422552	6.39887	-0.308495	0.185329	0	0.0797231	0.174066	1.41331	0.128293	0	0	0	0	0	0
scaffold_1:201447824:201450398:clu_5910|scaffold_1:201447824:201450714:clu_5910|Xetro.A03284|polr1a	-0.404549	0.0329201	-0.347749	-0.404369	4.7345	-0.278686	0.110825	0	0.106179	0.0588478	0	0.101593	8	0	9	0	11	9
scaffold_9:9947305:9948387:clu_27482|scaffold_9:9947305:9949449:clu_27482|Xetro.I00221|arl5a	-0.135074	0.305581	-0.0358969	-0.419388	4.87181	-0.00600928	0.0329662	-2.12782	0.0182159	-0.0579019	-2.12782	-0.0598243	9	0	8	0	10	9
scaffold_7:62273103:62273300:clu_22544|scaffold_7:62270574:62273300:clu_22544|Xetro.G01146|srm	-0.382678	-0.97889	-0.328762	-0.39248	1.81111	-0.130981	0.13429	0.0760969	0.0669951	0.0606882	-0.0612595	-0.0143639	0	0	0	0	0	0
scaffold_207:200426:200567:clu_37009|scaffold_207:198671:200567:clu_37009|Xetro.K02074|fbxl19	-0.0394031	1.7128	0.15481	-0.432486	4.1141	-0.0781851	0.0949549	0.194105	0.131557	-0.0769335	-1.07002	-0.0604477	9	0	10	0	10	10
scaffold_7:123321911:123321995:clu_24108|scaffold_7:123321896:123321995:clu_24108|Xetro.G02284|rbm42	-0.0632	1.28341	0.0357271	-0.422563	6.40587	-0.112699	0.0904999	-0.00595524	0.160938	0.0451452	-1.41926	-0.0358117	8	0	10	0	10	10
scaffold_10:3555912:3559672:clu_33809|scaffold_10:3555912:3560451:clu_33809|Xetro.J00090|mfsd11	-0.0403203	6.88739	0.152218	-0.423209	5.71798	-0.233264	0.129714	1.46549	0.104235	-0.0763675	0	-0.0907836	8	0	11	0	9	11
scaffold_4:140231444:140232170:clu_20877|scaffold_4:140231444:140232791:clu_20877|Xetro.D02577|huwe1	-0.236212	-0.486359	-0.119942	-0.374383	0.584153	0.0121226	0.113006	-0.00267708	0.102555	0.0361888	-0.228879	-0.00237513	0	0	0	0	0	0
scaffold_1:30570909:30571060:clu_939|scaffold_1:30570390:30571060:clu_939|Xetro.A00462|chd1	-0.165383	0	-0.0644622	-0.366573	7.52053	-0.0296928	0.11212	0	0.0729609	0.0218584	0	0.11225	0	0	0	0	0	0
scaffold_1:183004807:183006516:clu_5503|scaffold_1:183004807:183006804:clu_5503|Xetro.A03027|paics.1	-0.370886	1.35639	-0.223861	-0.343146	4.57156	-0.146974	-0.148128	-0.477999	-0.146463	0.000265606	-0.524553	-0.059733	8	0	8	0	9	8
scaffold_1:46901430:46902958:clu_1495|scaffold_1:46900276:46902958:clu_1495|Xetro.A00716|cdk2ap1	-0.550506	-1.39372	-0.465386	-0.375058	6.15312	-0.163593	0.0671275	-1.4692	0.00587131	0.136324	-0.0440373	0.0479165	0	0	0	0	0	0
scaffold_7:102063486:102063848:clu_23572|scaffold_7:102061864:102063848:clu_23572|Xetro.G01790|pafah1b3	-0.0663974	0	0.0138482	-0.368684	6.36779	-0.0403064	0.0613727	0	0.0300544	-0.0539218	0	-0.085649	0	0	0	0	0	0
scaffold_8:82881743:82885935:clu_32788|scaffold_8:82881743:82886885:clu_32788|Xetro.H01643|exoc5	-0.0367268	2.18185	0.10594	-0.376317	5.71782	-0.105912	-0.0991434	0	-0.0353745	-0.164037	0	-0.0610464	0	0	0	0	0	0
scaffold_6:104045211:104048274:clu_26256|scaffold_6:104045211:104061588:clu_26256|Xetro.F01346|nfe2l3	0.106581	-0.745204	0.134679	-0.433294	0.983087	-0.0410565	0.145907	-0.195454	0.0764582	0.096169	0.00333074	0.0473247	8	0	8	0	9	8
scaffold_3:52027262:52028085:clu_8311|scaffold_3:52026830:52028085:clu_8311|Xetro.C01125|sec24a	-0.0741741	0	0.0550384	-0.302424	5.82285	-0.1777	0.103459	0	0.146512	0.0727068	0	0.0474752	8	0	8	0	9	8
scaffold_10:35428052:35436782:clu_35132|scaffold_10:35426139:35436782:clu_35132|Xetro.J00919|c20orf43	-0.108779	0.719037	0.0243392	-0.2698	6.57538	0.0216982	0.117886	-0.893716	0.0884451	-0.0694995	-1.36981	-0.0373915	0	0	0	0	0	0
scaffold_8:49316176:49318061:clu_31454|scaffold_8:49316176:49318131:clu_31454|Xetro.H00930|	-0.54347	0.689585	-0.265991	-0.305397	2.19293	-0.11572	-0.0677732	-0.193982	-0.0568342	-0.0333765	-0.553159	-0.00686085	9	0	8	0	9	9
scaffold_6:52041881:52042446:clu_25240|scaffold_6:52041881:52042933:clu_25240|Xetro.F00706|gmnn	-0.4751	0.00684059	-0.254976	-0.269475	4.90069	-0.124615	-0.10229	0	-0.135625	0.00106807	0	-0.0302545	9	0	8	0	10	9
scaffold_1:51490327:51490862:clu_1603|scaffold_1:51489704:51490862:clu_1603|Xetro.A00775|noc4l	-0.140322	1.69456	-0.110065	-0.253355	3.81424	-0.0792915	0.00213231	-0.59517	-0.0184819	0.110221	-2.06209	0.073776	8	0	8	0	11	8
scaffold_8:84500583:84502488:clu_32857|scaffold_8:84500583:84512732:clu_32857|Xetro.H01672|snap23	-0.367945	6.58919	0.0787272	-0.245008	6.7313	0.127143	0.0407823	-0.0678274	-0.0303036	-0.142979	0.0605606	-0.0697696	8	0	14	8	10	14
scaffold_2:5256269:5257364:clu_10298|scaffold_2:5256269:5260741:clu_10298|Xetro.B00118|znf706.2	0.104504	0.646864	0.219721	-0.365843	4.95664	-0.293186	0.117497	-0.4646	0.190394	0.111975	0.367062	0.129287	0	0	0	0	0	0
scaffold_3:33961010:33961862:clu_7907|scaffold_3:33960262:33961862:clu_7907|Xetro.C00809|tmod3	0.0750378	-3.6553	0.109985	-0.314524	4.70506	-0.107714	0.0621519	-2.50079	0.00629724	-0.0419403	0.129901	-0.0565864	0	0	0	0	0	0
scaffold_5:11834966:11835945:clu_14269|scaffold_5:11834882:11835945:clu_14269|Xetro.E00205|atp11b	0.179273	-0.494828	0.179423	-0.368382	2.87748	0.0477437	-0.0209192	1.12344	-0.146932	0.00658722	0.676577	0.0247057	0	0	0	0	0	0
scaffold_8:49391256:49391356:clu_31475|scaffold_8:49390809:49391356:clu_31475|Xetro.H00932|ercc2	0.301068	-0.00738035	0.161928	-0.493408	5.24877	-0.20395	-0.102503	-0.00738035	-0.0733439	-0.108078	-1.42664	-0.0801482	0	0	0	0	0	0
scaffold_2:9961444:9963224:clu_10410|scaffold_2:9959592:9963224:clu_10410|Xetro.B00201|tinagl1	-0.919888	0.0425549	-1.03829	-0.587644	4.65097	-0.154671	-0.914358	0	-0.936829	0.017743	1.45139	0.0114203	0	0	0	0	0	0
scaffold_1:129555227:129556936:clu_4224|scaffold_1:129555227:129556978:clu_4224|Xetro.A02324|mbd3	-0.647282	-0.922136	-0.0827178	-0.214763	2.19556	-0.0703243	-0.0562256	-0.0695577	0.0284133	0.0468254	0.203211	0.0817484	0	0	8	0	0	8
scaffold_3:116543013:116544107:clu_10033|scaffold_3:116543261:116545399:clu_10033|Xetro.C02110|calu	-0.94072	4.74653	-0.471104	-0.470204	5.30905	-0.111601	-0.146108	-0.0399083	-0.131031	-0.0263486	0.642097	-0.0540575	8	0	0	0	0	8
scaffold_2:2259654:2260652:clu_10184|scaffold_2:2259654:2263762:clu_10184|Xetro.B00059|dnajc8	-0.66086	4.32099	-0.373719	-0.189492	3.65593	-0.151405	0.157008	0.021671	0.110272	0.085997	0.213095	0.0771506	0	0	0	0	0	0
scaffold_4:7789504:7789589:clu_16948|scaffold_4:7789504:7789732:clu_16948|Xetro.D00146|slc39a13	-0.93703	0	-0.690212	-0.407456	6.22551	-0.0408217	-0.171936	1.42674	-0.0530164	-0.258994	0	0.0673571	0	0	0	0	0	0
scaffold_1:115944020:115945850:clu_3630|scaffold_1:115944005:115945850:clu_3630|Xetro.A01956|igfbpl1	0.227852	-0.203765	0.133796	-0.226248	3.76163	0.00108501	-0.0999388	-0.236761	0.0827267	-0.11346	0.332951	0.0804241	0	0	0	0	8	0
scaffold_7:117478681:117479342:clu_24034|scaffold_7:117478455:117479342:clu_24034|Xetro.G02139|smg9	0.549477	-0.00736287	0.503574	-0.605144	4.9476	-0.342121	0.0561689	0	0.120024	-0.0606418	0	0.00421688	0	0	0	0	0	0
scaffold_3:89683327:89683415:clu_9252|scaffold_3:89683327:89683584:clu_9252|Xetro.C01742|krr1	-1.07883	5.13742	-0.473595	-0.378469	4.71267	-0.105422	-0.147252	-1.40385	-0.160148	0.0793804	1.15495	-0.0396969	9	0	8	0	9	9
scaffold_10:18074703:18076500:clu_34430|scaffold_10:18073962:18076500:clu_34430|Xetro.J00455|rundc3a	-1.17693	1.65264	-0.0499063	-0.520623	1.79982	-0.0462025	0.127654	0.0248602	0.351466	0.090985	0.128057	0.129171	0	0	0	0	0	0
scaffold_7:60751635:60753121:clu_22492|scaffold_7:60717608:60753121:clu_22492|Xetro.G01120|rassf4	-1.39423	1.73415	-1.24188	-0.75371	3.81988	-0.0405981	0.162481	2.93126	0.306239	-0.0299929	0	0.0314687	0	0	0	0	9	0

## Sheet: tt2 KD
Mis-splicing detected in t/t2 MO-injected embryos
	log2 FC
Intron cluster	t/t2 MO vs. uninjected			cMO vs. uninjected			t/t2 KO vs. wild-type			t/t2 het vs. wild-type			partial sequence match at blocked splice site
	Canonical splicing	Alternative splicing	Transcript level	Canonical splicing	Alternative splicing	Transcript level	Canonical splicing	Alternative splicing	Transcript level	Canonical splicing	Alternative splicing	Transcript level	tsplice MO	ttransl MO	t2splice MO	t2transl MO	cMO	max. t/t2 MO
scaffold_7:67787494:67787602:clu_22671|scaffold_7:67786910:67788092:clu_22671|Xetro.G01208|ercc1	-0.681256	1.34351	-2.94886	1.53145	0.0851533	0.405545	-0.0194661	0.183465	0.288639	-0.162142	0.039435	-0.101022	8	0	8	0	9	8
scaffold_8:16713077:16715076:clu_30589|scaffold_8:16713077:16715690:clu_30589|Xetro.H00358|hdac8	-0.855381	1.33567	-1.5202	1.66993	-0.114853	-0.18386	0.0249445	-0.366592	-0.488206	-1.23399	-0.0341613	-0.0103157	0	0	9	0	8	9
scaffold_8:56925413:56926581:clu_31934|scaffold_8:56926730:56933096:clu_31934|Xetro.H01193|adck1	-0.656877	2.83441	-1.22914	3.58064	-0.481055	-0.774556	-0.114963	-0.131204	-0.26128	-0.552487	-0.272409	-0.140524	0	0	0	0	0	0
scaffold_7:53812073:53812477:clu_22321|scaffold_7:53810710:53812477:clu_22321|Xetro.G01025|mpi	-0.784939	2.69055	-1.17898	3.89416	-0.618276	-1.45562	-0.0978916	-1.09976	-0.117334	-0.323691	-0.250615	-0.088273	0	0	0	0	0	0
scaffold_4:43348366:43349875:clu_17876|scaffold_4:43348366:43351850:clu_17876|Xetro.D00746|aprt	-0.777986	3.95033	-1.16472	3.75041	-0.0488243	1.54763	0.417466	-0.485042	-0.544047	-0.18046	-0.224306	0.0562333	0	0	9	0	8	9
scaffold_2:75917703:75917974:clu_12157|scaffold_2:75914530:75917594:clu_12157|Xetro.B01229|zc3h13	-0.796887	1.15145	-1.08532	2.01277	0.180759	0.0378165	0.194336	0.00159335	-0.0474817	0.0528894	0.158984	0.156939	0	0	0	0	10	0
scaffold_6:25710493:25710723:clu_24654|scaffold_6:25710302:25710723:clu_24654|Xetro.F00345|zfand1	-0.923942	0.883234	-1.07412	-1.12466	0.0538791	0.481822	0.220404	0.876523	-0.246341	-0.475684	-0.168869	-0.0465273	0	0	0	0	0	0
scaffold_8:82818374:82819180:clu_32786|scaffold_8:82815527:82819180:clu_32786|Xetro.H01640|naa30	-0.548177	4.98847	-0.959051	5.89709	-0.0937318	0	-0.123924	0	-0.165755	-0.22152	0.00629681	-0.0570148	8	0	0	0	11	8
scaffold_8:88444871:88450735:clu_33060|scaffold_8:88444871:88451769:clu_33060|Xetro.H01760|synj2bp	-0.91097	3.2021	-1.01712	3.70148	-0.0409077	-0.284975	-0.0115148	-0.00213232	-0.684801	-0.677733	-0.0264122	-0.0298395	0	0	0	0	0	0
scaffold_4:19327889:19333502:clu_17327|scaffold_4:19327283:19333502:clu_17327|Xetro.D00405|kif18a	-0.251294	6.23462	0.327979	0	0.0798357	0	0.220965	0	-0.0797542	0.0963104	-0.0472306	0.0566275	0	0	0	8	0	8
scaffold_1:95255129:95255958:clu_3066|scaffold_1:95255129:95256257:clu_3066|Xetro.A01674|smc5	-0.300806	5.23581	0.379859	0	-0.180049	0	0.408628	0	0.138952	0.149019	0.0200059	0.0424712	0	0	8	0	0	8
scaffold_3:3241657:3242119:clu_6795|scaffold_3:3239795:3242119:clu_6795|Xetro.C00105|strap	-0.159315	6.22762	-0.150933	0	0.0483042	0	-0.0245701	0	0.0030549	-0.110488	0.0841439	-0.019792	0	0	0	0	0	0
scaffold_6:10443980:10445773:clu_24356|scaffold_6:10439632:10445773:clu_24356|Xetro.F00146|taf2	-0.205367	4.67634	-0.0792702	0.859055	0.0173932	1.09945	-0.0176319	0.78776	0.11037	0.0310008	0.0675797	0.0396147	8	0	0	0	0	8
scaffold_10:18148600:18148725:clu_34443|scaffold_10:18148600:18148901:clu_34443|Xetro.J00458|ubtf	-0.239045	5.60954	-0.280399	0.426913	0.118777	0.0732308	-0.0694947	-1.18581	-0.0545599	-0.236196	0.0659377	-0.0108024	0	0	0	0	0	0
scaffold_1:53733398:53734497:clu_1673|scaffold_1:53732386:53734497:clu_1673|Xetro.A00807|hira	-0.230137	7.92382	0.0557541	0	0.189593	1.39546	0.0702843	0	0.0440955	-0.0130083	0.181964	0.10437	0	0	0	0	0	0
scaffold_18:57203:69861:clu_35213|scaffold_18:57203:70980:clu_35213|Xetro.K00073|tyk2	-0.463254	6.55978	-0.591666	-1.41345	-0.308743	-0.0100098	-0.215282	-0.0295981	0.42406	-0.346854	0.0377839	-0.0673391	0	0	0	0	0	0
scaffold_3:91856089:91857390:clu_9296|scaffold_3:91856089:91858023:clu_9296|Xetro.C01766|xrcc6bp1	-0.234656	5.97506	0.0699007	2.60339	-0.11941	0	0.0447676	1.42225	-0.149995	-0.156074	-0.173738	-0.141304	9	0	9	0	8	9
scaffold_3:32812412:32812980:clu_7829|scaffold_3:32810623:32812980:clu_7829|Xetro.C00776|rab11a	-0.233553	5.05217	0.0272055	-0.845811	-0.104647	-0.651464	-0.0248387	-0.624364	-0.10299	0.0393112	-0.0978644	-0.0519991	0	0	0	0	0	0
scaffold_2:13579243:13579891:clu_10505|scaffold_2:13579243:13580468:clu_10505|Xetro.B00268|zbtb8os	-0.281498	2.13704	-0.340394	-0.87888	-0.129773	1.06519	0.138685	1.55297	0.158966	-0.128117	0.0899527	0.00927156	0	0	0	0	8	0
scaffold_10:18311749:18312105:clu_34439|scaffold_10:18311749:18315878:clu_34439|Xetro.J00466|lsm12	-0.245891	5.35529	-0.213754	0	0.119378	-0.305989	0.0839083	-0.838074	-0.153399	-0.18539	0.0874209	-0.0109506	0	0	0	0	0	0
scaffold_9:3147249:3147483:clu_27256|scaffold_9:3146054:3147483:clu_27256|Xetro.I00081|myo10.2	-0.236666	5.31385	-0.0352203	0	0.369495	0	0.223982	0	-0.179295	0.0214177	0.118632	-0.0337364	9	0	0	0	0	9
scaffold_5:3743844:3745748:clu_13950|scaffold_5:3743844:3746279:clu_13950|Xetro.E00055|eif4a2	-0.268299	6.10479	-0.289473	0.269022	-0.262748	-0.523986	0.096221	-0.0545072	0.784997	-0.175281	-0.256119	0.0505971	0	0	0	0	0	0
scaffold_8:51463911:51464104:clu_31591|scaffold_8:51462816:51464104:clu_31591|Xetro.H01019|ring1	-0.242538	4.87419	-0.0520839	3.47559	0.0845322	-0.257662	-0.139149	-1.36491	0.00372065	-0.0401986	0.0600333	0.00526962	0	0	0	0	0	0
scaffold_10:4122148:4124339:clu_33830|scaffold_10:4121595:4124339:clu_33830|Xetro.J00119|srp68	-0.289663	6.95856	-0.29023	0	0.180849	-1.45139	0.0306753	-1.45139	-0.186331	-0.129864	0.143277	-0.0125033	0	0	0	0	0	0
scaffold_4:15946711:15949072:clu_17269|scaffold_4:15946711:15949999:clu_17269|Xetro.D00356|far1	-0.263702	5.61833	-0.0496571	0.0249514	0.042271	0.884445	-0.00143499	0.0143836	0.0184978	-0.0499506	-0.00117548	0.00344156	0	0	0	0	0	0
scaffold_455:44683:45309:clu_35988|scaffold_455:43462:45309:clu_35988|Xetro.K02805|man1a2	-0.347242	6.29692	0.218613	0	0.183839	0	0.0299328	0	-0.0725976	0.058369	0.313133	0.099312	0	0	0	0	0	0
scaffold_110:234319:234571:clu_36904|scaffold_110:234319:235674:clu_36904|Xetro.K01444|rrm1	-0.331904	4.99266	-0.33855	0.0605606	0.151294	1.43298	0.195355	2.17601	-0.174047	-0.268955	0.1313	0.0833411	0	0	0	0	0	0
scaffold_151:139103:139712:clu_36400|scaffold_151:139103:141078:clu_36400|Xetro.K01777|taok2	-0.289783	3.398	0.0430746	-0.500331	0.234689	2.57773	-0.00774841	2.09329	-0.1626	0.0108156	0.159982	-0.0455453	0	0	0	0	0	0
scaffold_2:41574339:41575008:clu_11341|scaffold_2:41575111:41577258:clu_11341|Xetro.B00734|ift20	-0.30201	2.73045	-0.233088	0.214852	0.262779	0.0339035	0.24559	0.566327	-0.0870565	-0.13772	0.23857	0.202263	0	0	0	0	0	0
scaffold_7:103017520:103021142:clu_23602|scaffold_7:103017520:103018976:clu_23602|Xetro.G01816|prmt1	-0.356835	0.21103	-0.363735	-0.386611	0.0715558	0.227122	-0.0227398	-0.133774	-0.166347	-0.193839	0.0772	0.0344449	0	8	0	0	0	8
scaffold_9:93080469:93081903:clu_29880|scaffold_9:93080367:93081903:clu_29880|Xetro.I02030|atad2b	-0.31032	7.47085	0.0761276	0	0.107395	1.40806	0.101088	0	0.469372	0.107531	-0.0181639	0.05718	8	0	0	0	8	8
scaffold_4:68725034:68728416:clu_18566|scaffold_4:68722132:68728416:clu_18566|Xetro.D01221|znf644	-0.289688	6.64819	-0.102517	2.55791	0.0585873	-0.479491	0.00236439	-0.488797	-0.0272059	-0.0618817	0.0218456	0.0409058	0	0	0	0	0	0
scaffold_24:283146:284325:clu_6096|scaffold_24:283146:284781:clu_6096|Xetro.K00259|atg4d	-0.311929	4.83063	0.0687608	1.21478	0.221051	0.474368	0.109673	1.5342	0.0855877	0.0786965	0.148749	0.047303	0	0	0	0	0	0
scaffold_2:120268430:120269356:clu_13221|scaffold_2:120268430:120270628:clu_13221|Xetro.B01994|dcun1d5	-0.71318	5.18958	-0.652965	5.77631	0.1747	1.39975	0.186172	0	-0.196317	0.00624637	0.106252	0.135763	0	0	0	0	0	0
scaffold_6:19086574:19097934:clu_24460|scaffold_6:19086547:19097934:clu_24460|Xetro.F00237|ywhaz	-0.361454	2.87851	-0.350207	-0.52417	-0.0249369	0.231108	-0.174689	-0.0426796	-0.0229391	-0.0378673	-0.000752359	-0.035212	0	0	0	0	0	0
scaffold_8:7773430:7773515:clu_30231|scaffold_8:7773073:7773515:clu_30231|Xetro.H00184|set	-0.351048	9.10394	-0.29231	2.16034	0.0526772	-2.97592	-0.0537333	-0.381405	-0.173718	-0.180779	0.025987	-0.0543088	0	0	0	0	0	0
scaffold_7:106994902:106995747:clu_23714|scaffold_7:106994426:106995747:clu_23714|Xetro.G01906|suz12	-0.615721	5.15389	-0.589864	4.46769	0.213865	-2.10307	-0.0193155	0.479565	-0.413381	-0.423646	0.16768	0.0202479	8	0	10	0	9	10
scaffold_3:17085673:17086447:clu_7312|scaffold_3:17085673:17087095:clu_7312|Xetro.C00544|ctdspl2	-0.324098	8.36882	0.00877843	0	0.105101	0	-0.0227637	0	-0.0417357	0.0309906	-0.061399	-0.0516877	0	8	0	0	0	8
scaffold_2:959872:960011:clu_10130|scaffold_2:959872:962437:clu_10130|Xetro.B00027|tmem222	-0.343961	2.97621	-0.250583	0.178067	0.155767	-0.050018	0.0583218	0.12533	0.146162	-0.174672	0.108612	0.0773701	0	0	0	0	0	0
scaffold_8c:1591983:1592435:clu_35395|scaffold_8c:1591983:1593372:clu_35395|Xetro.K05005|fam63a	-0.35652	4.39799	0.0651005	-2.09584	0.129173	1.42035	0.0012197	1.453	-0.266761	0.0367636	0.0786539	-0.0731102	10	0	10	0	8	10
scaffold_1:173797767:173798836:clu_5285|scaffold_1:173797767:173802805:clu_5285|Xetro.A02924|cbr4	-0.354723	5.28121	0.0623728	0	-0.110825	1.40385	-0.116524	0	0.45795	0.0831294	0.00117907	-0.171043	0	0	0	0	0	0
scaffold_1:127416647:127418343:clu_4129|scaffold_1:127416647:127420351:clu_4129|Xetro.A02277|dda1	-0.344693	2.41607	-0.183406	0.864867	-0.0537911	-0.421515	0.0499284	-0.0810409	-0.319201	-0.317911	-0.0992388	0.0144884	0	0	0	0	8	0
scaffold_10:3461641:3462603:clu_33805|scaffold_10:3460978:3462603:clu_33805|Xetro.J00086|sec14l5	-0.365572	5.92817	0.0858787	0	0.413724	0	0.205547	0	-0.052564	0.0868573	0.285005	-0.00724124	0	0	0	0	0	0
scaffold_2:78533511:78534421:clu_12267|scaffold_2:78530936:78534421:clu_12267|Xetro.B01288|spats2	-0.338578	5.53748	-0.0472909	0	0.155653	-1.42225	0.309121	1.15646	-0.132818	-0.0362963	0.20218	0.202185	8	0	0	8	0	8
scaffold_8:84500583:84502488:clu_32857|scaffold_8:84500583:84512732:clu_32857|Xetro.H01672|snap23	-0.367945	6.58919	-0.245008	6.7313	0.0407823	-0.0678274	-0.142979	0.0605606	0.0787272	0.127143	-0.0303036	-0.0697696	8	0	14	8	10	14
scaffold_9:3960896:3961807:clu_27278|scaffold_9:3959027:3961807:clu_27278|Xetro.I00111|grsf1	-0.348584	4.46407	-0.1574	0.870382	-0.154391	1.41262	-0.0107196	0.644718	-0.204314	-0.137225	-0.111635	-0.0554552	0	0	0	0	0	0
scaffold_9:28825886:28826374:clu_27887|scaffold_9:28825854:28826374:clu_27887|Xetro.I00498|slc39a10	-0.344696	5.06483	-0.0813788	3.40068	0.0758932	-0.441158	0.0234544	-0.401582	-0.0143119	0.0896291	-0.00692551	-0.0591611	0	0	8	0	8	8
scaffold_1:30566821:30567300:clu_947|scaffold_1:30566620:30567300:clu_947|Xetro.A00462|chd1	-0.343453	6.99918	-0.048338	1.4191	0.0729252	-1.4191	0.105768	-1.4191	-0.0644622	-0.0296928	0.0729609	0.11225	0	0	0	0	0	0
scaffold_5:19157392:19157503:clu_14419|scaffold_5:19156174:19157503:clu_14419|Xetro.E00284|smc4	-0.362653	7.66141	0.0414712	1.54577	-0.112283	-2.55957	0.139412	0.0117891	-0.0399552	0.124485	-0.132416	0.0810881	0	0	0	0	0	0
scaffold_1:89849155:89849972:clu_2965|scaffold_1:89849155:89850240:clu_2965|Xetro.A01614|ptch1	-0.363794	2.97448	0.0467195	0.130024	-0.219004	2.04548	-0.159784	2.74088	-0.0706679	0.0984714	-0.0509995	0.0433927	0	0	0	0	0	0
scaffold_6:71173697:71183935:clu_25585|scaffold_6:71173697:71184173:clu_25585|Xetro.F00927|	-0.390806	8.0911	0.118328	0	-0.0730809	-1.43298	0.0974385	0	0.161732	0.178678	-0.00331745	0.00966156	0	0	0	8	0	8
scaffold_7:43512050:43512806:clu_22004|scaffold_7:43512050:43514956:clu_22004|Xetro.G00820|kiaa1274	-0.34977	5.58597	-0.0821571	4.90392	0.222339	0	0.148813	1.37631	-0.0339751	-0.031201	0.0923268	-0.0209837	0	0	0	0	0	0
scaffold_5:39102990:39110361:clu_14809|scaffold_5:39102990:39113633:clu_14809|Xetro.E00530|sh3bgrl2	-0.385456	5.56188	-0.267407	1.39975	0.0348362	0	0.126577	2.55791	-0.218517	-0.0694232	-0.0763174	0.0567114	0	0	0	0	0	0
scaffold_2:61010994:61012238:clu_11824|scaffold_2:61010994:61012739:clu_11824|Xetro.B01055|tmem131	-0.367375	2.60796	0.0268709	-0.568161	0.123291	-0.326589	0.138323	-1.1204	0.0586556	0.131832	0.108987	0.0967251	0	0	0	0	0	0
scaffold_8:1690148:1690918:clu_30032|scaffold_8:1690228:1690918:clu_30032|Xetro.H00043|pmpca	-0.379717	6.26743	-0.23696	0	0.0248476	0	-0.136937	0	-0.242526	-0.19486	0.0237115	-0.0682124	9	0	8	0	9	9
scaffold_5:16416035:16417226:clu_14365|scaffold_5:16417393:16420283:clu_14365|Xetro.E00252|lrrc31	-0.458419	3.64788	0.224574	-0.334262	-0.0350798	1.43668	0.358367	2.91735	-0.0422989	0.290152	-0.026632	0.151414	8	0	12	0	9	12
scaffold_4:119685785:119685994:clu_20313|scaffold_4:119685773:119685994:clu_20313|Xetro.D02239|sec61a1	-0.363473	8.52975	-0.0213824	2.76182	0.0799763	-2.12975	0.0866438	-0.736024	-0.145175	0.0145118	0.0401335	0.0678173	8	0	14	0	9	14
scaffold_2:58462912:58463622:clu_11716|scaffold_2:58459708:58465459:clu_11716|Xetro.B00996|	-0.420416	2.20665	0.150046	-1.05302	0.109182	0.835491	0.212225	1.2929	0.198629	0.176479	0.0900645	0.114926	0	0	0	0	0	0
scaffold_4:3436388:3449340:clu_16859|scaffold_4:3436388:3438035:clu_16859|Xetro.D00079|btbd10	-0.381176	1.97814	0.0351131	0.106721	0.0312797	-0.245227	0.147548	1.09657	0.185961	0.112142	0.0629653	0.0972135	0	0	0	0	0	0
scaffold_3:1071723:1074112:clu_6686|scaffold_3:1071723:1074004:clu_6686|Xetro.C00044|mkrn1	-0.381529	0.734663	-0.20288	-0.254859	0.0798209	0.0964411	-0.0852016	-0.0057584	-0.0340293	-0.0594174	0.0861699	-0.0609756	0	0	0	0	0	0
scaffold_1:158123428:158124885:clu_4983|scaffold_1:158122027:158124885:clu_4983|Xetro.A02720|ccna2	-0.380064	3.12222	-0.205911	-0.958296	-0.0240622	0.188636	0.159605	-1.12198	-0.180931	-0.0959844	-0.0162411	0.0763706	0	0	0	0	0	0
scaffold_2:30526044:30527098:clu_11032|scaffold_2:30525616:30527098:clu_11032|Xetro.B00565|ncor1	-0.367796	5.60283	-0.0852458	1.13829	0.229676	0.77186	0.109648	0.300004	0.229	0.0366408	0.282959	0.159027	0	0	0	0	8	0
scaffold_2:137972645:137978393:clu_13554|scaffold_2:137972645:137979692:clu_13554|Xetro.B02247|aqp11	-0.377582	1.83353	-0.0594207	-0.0888766	0.179784	-0.0824576	0.141758	0.298336	-0.0220065	0.00210156	0.247355	0.155431	0	0	0	0	0	0
scaffold_6:115642712:115643149:clu_26503|scaffold_6:115641326:115643149:clu_26503|Xetro.F01505|dbf4	-0.400441	5.21345	0.0602971	2.48724	-0.0719697	-0.709846	0.024596	-2.1137	-0.157427	0.0247178	-0.0714363	-0.0112476	0	0	0	0	0	0
scaffold_9:28624961:28625483:clu_27878|scaffold_9:28624961:28625934:clu_27878|Xetro.I00492|tyw5	-0.406018	3.83995	-0.240135	-1.39975	-0.204053	0	-0.163939	1.37631	-0.115994	-0.0455071	-0.253661	-0.143548	0	0	0	0	0	0
scaffold_3:36448324:36448718:clu_7988|scaffold_3:36448324:36448910:clu_7988|Xetro.C00848|mki67	-0.390936	4.66208	-0.0177997	0.451215	0.1956	0.00384436	0.138813	0.260077	-0.226486	-0.0505002	0.0772065	0.0526185	9	0	13	0	9	13
scaffold_8:13191525:13191943:clu_30470|scaffold_8:13191282:13191943:clu_30470|Xetro.H00295|hcfc1	-0.386875	7.40741	-0.0661861	0	0.107328	0	0.058497	0	-0.162525	-0.0373085	0.125425	0.0370357	0	8	0	0	0	8
scaffold_3:87635695:87636690:clu_9201|scaffold_3:87635695:87635917:clu_9201|Xetro.C01709|mdm2	-0.39356	3.0803	-0.143028	1.453	-0.181051	0.0662706	-0.0266967	-0.046348	0.885103	0.373424	-0.102312	0.0149517	0	0	0	0	0	0
scaffold_8:84306093:84307564:clu_32847|scaffold_8:84306093:84309328:clu_32847|Xetro.H01670|rpap1	-0.427352	4.34573	0.0990286	-1.40385	-0.246972	0	-0.216379	0	-0.141187	0.0981653	-0.0549729	-0.066551	0	0	0	0	0	0
scaffold_5:76123329:76125526:clu_15689|scaffold_5:76120865:76125526:clu_15689|Xetro.E01032|scaf8	-0.398852	6.13591	-0.0186894	-0.708559	-0.0252574	-1.41345	0.162838	1.53271	-0.0151284	0.0121327	-0.117139	0.0491658	0	0	0	0	0	0
scaffold_9:17422743:17425626:clu_27641|scaffold_9:17423822:17425626:clu_27641|Xetro.I00312|ppig	-0.468659	0.583075	-0.363642	-0.0626673	0.0608766	-0.179252	-0.0279141	-0.0776538	-0.152252	-0.127883	-0.0229117	-0.0385414	0	0	0	0	0	0
scaffold_576:21341:21412:clu_6495|scaffold_576:20386:21412:clu_6495|Xetro.K03019|trappc10	-0.434139	6.42145	0.104103	0	0.509534	0	0.420793	0	-0.140218	0.0463672	0.271954	0.114685	0	0	0	0	0	0
scaffold_4:48388454:48388783:clu_18005|scaffold_4:48386569:48388783:clu_18005|Xetro.D00836|mphosph6	-0.411585	5.45438	-0.197005	1.39546	-0.0771611	-1.43298	0.11849	1.99059	-0.340314	-0.0146025	-0.126804	-0.0392675	0	0	0	0	0	0
scaffold_1:169971700:169972121:clu_5213|scaffold_1:169971700:169974241:clu_5213|Xetro.A02869|plrg1	-0.405512	8.30887	-0.165701	1.41331	0.193099	0	0.152121	0	-0.193429	-0.0802484	0.0761614	0.0933886	0	0	0	0	0	0
scaffold_10:4010747:4010936:clu_33850|scaffold_10:4010747:4011864:clu_33850|Xetro.J00115|rnf157	-0.409879	3.98082	-0.00698636	-2.07881	0.0626248	1.78365	-0.0327659	-0.023542	-0.277865	0.109275	0.122577	-0.0163018	0	0	0	0	0	0
scaffold_1:55172437:55175116:clu_1767|scaffold_1:55172132:55175116:clu_1767|Xetro.A00860|med15	-0.410096	6.33358	-0.165195	0	0.0743453	0	0.109226	0	-0.148433	-0.0747275	0.0775682	0.125606	0	0	0	0	0	0
scaffold_10:24003707:24004053:clu_34697|scaffold_10:24004692:24008812:clu_34697|Xetro.J00614|vps25	-0.410271	4.37995	-0.100127	1.19048	0.0241352	0.0291231	-0.067506	-1.40385	-0.328395	0.0221718	0.0956469	-0.0751412	0	0	0	0	0	0
scaffold_2:89463291:89509789:clu_12595|scaffold_2:89484089:89485518:clu_12595|Xetro.B01491|znf385a	-0.448723	4.70273	0.120487	2.12261	0.276349	2.12786	0.302714	2.10307	-0.15605	0.0869329	-0.0825069	0.0904709	0	0	0	0	0	0
scaffold_8:69985493:69985793:clu_32389|scaffold_8:69985493:69985954:clu_32389|Xetro.H01418|sos2	-0.55133	6.44813	0.276321	0	0.0529137	0	-0.0186386	0	-0.26392	0.0501275	-0.0512432	-0.0720256	0	0	0	0	0	0
scaffold_5:3750930:3754716:clu_13952|scaffold_5:3750930:3754378:clu_13952|Xetro.E00055|eif4a2	-0.483183	2.04405	-0.340692	-0.0890043	-0.209164	-0.292088	0.120823	0.266707	0.784997	-0.175281	-0.256119	0.0505971	9	0	9	0	8	9
scaffold_7:43133907:43138045:clu_21992|scaffold_7:43135318:43138045:clu_21992|Xetro.G00812|hif1an	-0.433176	1.62117	0.0207664	0.0125524	0.0587966	-1.02086	-0.0310334	-0.454382	-0.17282	0.0818985	0.043659	-0.0252602	0	0	0	0	0	0
scaffold_4:58785033:58785146:clu_18218|scaffold_4:58785033:58787206:clu_18218|Xetro.D01023|pola2	-0.489011	6.06894	-0.349596	1.39975	-0.257208	0	-0.162059	0	-0.274494	-0.251845	-0.0410365	0.0114704	8	0	8	0	0	8
scaffold_2:4236705:4237175:clu_10247|scaffold_2:4236705:4239090:clu_10247|Xetro.B00099|thrap3	-0.423585	7.21675	-0.0557192	1.43087	0.105441	1.45139	0.106579	0	-0.198181	-0.0101903	0.110433	0.108275	9	0	0	0	0	9
scaffold_9:71648408:71649146:clu_29144|scaffold_9:71648408:71649587:clu_29144|Xetro.I01255|sun1	-0.546442	6.30505	-0.435439	6.26156	-0.155345	0	-0.00890636	0	-0.181932	-0.146795	-0.188886	-0.0376168	8	0	12	0	10	12
scaffold_6:70646788:70648227:clu_25564|scaffold_6:70646788:70657624:clu_25564|Xetro.F00921|ctnnd2	-0.468541	5.67796	-0.300285	1.453	0.556688	0	0.370357	0	-0.228511	-0.115025	0.145701	0.103751	0	0	0	0	0	0
scaffold_10:4370102:4372189:clu_33885|scaffold_10:4369876:4372189:clu_33885|Xetro.J00133|sap30bp	-0.425493	3.41774	-0.0879128	0.486723	0.149965	-1.8073	0.16586	-1.8073	-0.220904	-0.0635391	0.0927807	-0.0164719	0	0	0	9	0	9
scaffold_3:106724233:106725606:clu_9722|scaffold_3:106723409:106725606:clu_9722|Xetro.C01972|ptpn12	-0.428487	6.73769	-0.0270215	0	-0.000637499	-1.39975	-0.19789	0.708839	-0.119163	0.020917	-0.0800751	-0.0617203	0	0	0	9	0	9
scaffold_4:94542026:94542239:clu_19433|scaffold_4:94541942:94542356:clu_19433|Xetro.D01815|raver2	-0.440415	2.87002	0.034838	-1.39522	0.0851744	-1.42225	0.134139	-1.42225	-0.104826	0.0198733	0.0112238	0.0819251	0	0	0	0	8	0
scaffold_710:14773:18562:clu_122|scaffold_710:14773:17747:clu_122|Xetro.K03256|cad	-0.451063	0.358057	-0.24388	-0.340681	0.158206	-0.793029	0.255738	-0.270693	-0.0853877	-0.166465	0.00138414	0.0679834	0	0	0	0	0	0
scaffold_2:104271854:104272129:clu_12936|scaffold_2:104271854:104276519:clu_12936|Xetro.B01780|pds5b	-0.429449	6.18421	-0.0433618	0	0.154488	0	0.178482	0	-0.167718	-0.0497296	0.142067	0.117763	0	0	0	0	0	0
scaffold_5:85078354:85078770:clu_15931|scaffold_5:85078354:85081823:clu_15931|Xetro.E01160|slc30a6	-0.435875	4.85396	-0.162428	0.635869	-0.192085	-0.813351	-0.0672924	-0.312303	-0.0506879	0.144554	-0.249395	0.0103157	0	0	0	0	0	0
scaffold_2:11128601:11129078:clu_10434|scaffold_2:11128601:11130860:clu_10434|Xetro.B00230|nfyc	-0.432878	3.11256	-0.0875402	-0.268357	0.178491	0.059416	0.117283	0.475789	-0.189156	-0.0585668	0.108123	0.0968124	0	0	0	0	0	0
scaffold_2:36372809:36373257:clu_11193|scaffold_2:36372809:36373764:clu_11193|Xetro.B00653|mybbp1a	-0.448207	6.23881	-0.202212	-0.023542	0.0818853	0	0.172383	0	-0.313269	-0.173434	0.0167131	0.0767139	0	0	0	0	0	0
scaffold_8:55273676:55274568:clu_31768|scaffold_8:55273676:55274758:clu_31768|Xetro.H01122|samd4b	-0.434575	5.90744	-0.0704609	0	-0.0265561	0	-0.109504	0	-0.0516898	0.0661088	0.00783246	-0.0484033	0	0	0	0	0	0
scaffold_2:75995067:75996911:clu_12163|scaffold_2:75992349:75996911:clu_12163|Xetro.B01235|c13orf18	-0.502133	7.16713	0.176698	1.43654	0.0886894	1.40496	0.248066	0	0.00891208	0.1155	0.0495912	0.151895	0	0	0	0	0	0
scaffold_8:52775625:52776265:clu_31669|scaffold_8:52773734:52776265:clu_31669|Xetro.H01066|yif1b	-0.446217	4.34214	-0.00209326	1.80333	-0.0569445	0.314209	-0.146009	1.084	-0.231373	0.109513	-0.0137593	-0.0840728	0	0	0	0	0	0
scaffold_8:79058804:79059570:clu_32672|scaffold_8:79058804:79060187:clu_32672|Xetro.H01569|unnamed	-0.440544	6.88964	-0.171694	0	0.0224973	-1.42035	-0.0172232	-1.42035	-0.210066	-0.0165104	-0.0267795	-0.0654942	0	0	0	9	0	9
scaffold_7:116473333:116473613:clu_24025|scaffold_7:116473333:116474026:clu_24025|Xetro.G02100|phldb3	-0.453216	6.40667	0.0243188	0	-0.351875	0	-0.252374	0	-0.129314	0.149761	-0.318887	-0.0431548	0	0	0	9	0	9
scaffold_4:87536586:87543669:clu_19262|scaffold_4:87536586:87545318:clu_19262|Xetro.D01709|syde2	-0.451425	3.50187	-0.00535157	-0.814966	0.0609128	0.0299126	0.0136791	0.547804	-0.29911	-0.0226724	-0.0340119	0.0743451	0	0	0	0	0	0
scaffold_9:32305257:32305605:clu_28038|scaffold_9:32300230:32305605:clu_28038|Xetro.I00567|sumo3	-0.458754	6.3099	-0.204064	-2.14198	-0.160387	-1.39601	-0.10134	-2.09883	-0.232676	-0.0959966	-0.173688	-0.130034	0	0	0	0	0	0
scaffold_10:35502147:35503356:clu_35135|scaffold_10:35502147:35505185:clu_35135|Xetro.J00922|aurka	-0.492817	5.49282	-0.310539	0	0.226451	-2.95357	0.0462511	-2.95357	0.0433427	-0.0255946	0.180962	0.00402034	8	0	8	9	0	9
scaffold_7:98717934:98720138:clu_23449|scaffold_7:98717934:98721757:clu_23449|Xetro.G01718|ube2m	-0.452942	7.83883	-0.155968	6.95373	0.127748	-0.00284823	0.0833732	-0.0221499	-0.305301	-0.16618	0.0847273	-0.0474644	9	0	11	0	9	11
scaffold_5:54869832:54871355:clu_15191|scaffold_5:54868245:54871355:clu_15191|Xetro.E00730|	-0.45375	3.80663	-0.0331383	0.0763304	-0.0974133	-0.0561062	0.0986981	0.230736	-0.183775	0.0627083	-0.169092	0.031957	0	0	0	8	0	8
scaffold_7:99858631:99858717:clu_23510|scaffold_7:99858454:99858717:clu_23510|Xetro.G01749|prpf31	-0.452217	5.91534	-0.101172	0	-0.0548094	0	-0.25579	0	-0.228956	-0.0811052	-0.00158978	-0.209992	0	0	0	0	0	0
scaffold_3:101087276:101088334:clu_9540|scaffold_3:101087276:101095404:clu_9540|Xetro.C01887|brd1	-0.450476	6.23082	-0.0764303	0	-0.0514068	0	0.0153595	0	0.336994	0.00481103	-0.0128058	-0.058084	0	0	0	8	0	8
scaffold_1:19726289:19726720:clu_758|scaffold_1:19726289:19727068:clu_758|Xetro.A00320|zfr	-0.4546	4.08049	-0.130913	-0.0366194	0.371608	-1.43298	0.323409	1.13636	0.230828	-0.0341186	0.127473	0.114703	0	0	0	0	0	0
scaffold_10:3858963:3859190:clu_33826|scaffold_10:3858963:3859482:clu_33826|Xetro.J00108|ube2o	-0.497996	7.80187	0.137477	1.41309	0.391204	-1.453	-0.0155036	-1.453	0.39889	0.206864	0.32374	-0.0582059	0	0	0	0	0	0
scaffold_9:71631711:71631855:clu_29137|scaffold_9:71631711:71636455:clu_29137|Xetro.I01254|get4	-0.454476	5.38104	-0.0755893	-2.58804	-0.0461497	-0.863385	0.0386924	-0.81468	-0.134908	-0.0471411	-0.0385611	-0.0374568	0	0	8	0	0	8
scaffold_4:70313725:70315261:clu_18599|scaffold_4:70313211:70315261:clu_18599|Xetro.D01256|prrc2c	-0.459538	8.46036	-0.047579	1.39846	0.12969	0	0.0353493	0	-0.14202	0.0183118	0.112527	0.0882975	0	0	0	0	0	0
scaffold_642:36831:36939:clu_35806|scaffold_642:36800:36939:clu_35806|Xetro.K03153|tbc1d20.1	-0.461292	2.20324	-0.0296311	1.72734	0.0891906	1.47519	-0.268295	-1.4692	-0.473169	0.0372696	0.0850471	-0.0468334	0	0	0	0	0	0
scaffold_8:44467570:44468873:clu_31288|scaffold_8:44466998:44468873:clu_31288|Xetro.H00833|csnk2b	-0.458623	5.32032	-0.137821	-0.323498	-0.0441189	-0.589066	-0.0258371	0.829159	-0.215745	-0.0218331	-0.0392087	-0.0300394	0	0	0	9	0	9
scaffold_6:137620528:137621198:clu_27048|scaffold_6:137620334:137621198:clu_27048|Xetro.F01839|usp4	-0.474731	7.47799	0.0428952	1.4692	0.0843636	0	0.200722	0	-0.266005	0.049625	-0.00634465	0.0714441	9	9	0	0	0	9
scaffold_4:109808566:109813796:clu_19942|scaffold_4:109808366:109812120:clu_19942|Xetro.D02057|smg7	-0.515085	3.27677	0.167322	1.4191	-0.137944	-1.4191	-0.0977016	0.692016	0.319044	0.0623925	0.0827818	0.0663769	8	0	0	0	0	8
scaffold_7:84030878:84031058:clu_23099|scaffold_7:84029416:84031058:clu_23099|Xetro.G01471|cdk11b	-0.463987	6.24821	-0.0993944	0	0.0386861	0	-0.0117291	2.10074	-0.237545	0.00821659	0.0531368	-0.0267127	0	0	0	0	0	0
scaffold_1:73148422:73149020:clu_2542|scaffold_1:73148422:73152687:clu_2542|Xetro.A01280|cept1	-0.465012	5.20567	-0.14185	-0.692708	0.151198	2.12065	0.123832	0	0.0206371	0.100386	0.12884	0.0975622	8	0	0	0	0	8
scaffold_4:12178690:12179033:clu_17142|scaffold_4:12177564:12179033:clu_17142|Xetro.D00271|b4galnt4	-0.493753	4.28803	-0.291298	0.0345819	0.186713	0.00101335	0.182946	-2.12782	-0.278377	-0.0541277	0.094689	0.0955455	10	0	0	0	0	10
scaffold_1:97027795:97029224:clu_3115|scaffold_1:97023121:97029224:clu_3115|Xetro.A01704|kiaa0020	-0.465898	2.75616	-0.0859409	-0.324359	-0.0874777	-0.816297	0.031296	0.319846	-0.155058	-0.0946679	-0.0885895	0.0177153	0	0	0	0	0	0
scaffold_9:55078873:55079697:clu_28729|scaffold_9:55076675:55079697:clu_28729|Xetro.I00978|gtf2a2	-0.4662	3.22509	-0.0426057	0.337639	-0.200934	-0.31484	-0.0629153	-0.0145578	-0.308494	0.0184067	-0.138057	-0.100403	0	0	0	0	0	0
scaffold_1:52538812:52540097:clu_1640|scaffold_1:52538812:52541107:clu_1640|Xetro.A00787|ranbp1	-0.472125	4.43965	-0.183904	1.07154	-0.00457257	0.144772	0.140808	0.737349	-0.27456	-0.100319	-0.0179888	0.0876589	10	0	9	0	8	10
scaffold_6:7424086:7427942:clu_24274|scaffold_6:7424086:7429646:clu_24274|Xetro.F00101|fam49b	-0.468239	1.63251	-0.0590004	0.35954	0.0451852	0.805699	-0.0473168	0.382733	-0.296398	0.0301707	0.041523	-0.00535391	0	8	9	0	0	9
scaffold_3:73898693:73900512:clu_8684|scaffold_3:73898394:73900512:clu_8684|Xetro.C01439|kiaa1191	-0.473754	5.30108	-0.19125	0	-0.0987608	0	-0.0188613	0	0.0928145	0.0605187	-0.0400469	0.00621219	0	0	0	0	0	0
scaffold_4:122169421:122170491:clu_20400|scaffold_4:122169421:122170638:clu_20400|Xetro.D02287|usp19	-0.471356	7.63543	-0.038939	0	0.136136	1.40231	0.0322468	0	0.135821	0.122437	0.147088	0.119551	0	0	0	0	0	0
scaffold_1:119363868:119364605:clu_3808|scaffold_1:119363868:119365432:clu_3808|Xetro.A02048|lias	-0.46946	8.57504	-0.0992973	1.39058	-0.029362	0	0.0121238	2.60603	0.0653482	-0.0861254	-0.118139	0.000948816	0	0	0	0	0	0
scaffold_9:45171523:45172406:clu_28492|scaffold_9:45171912:45172406:clu_28492|Xetro.I00836|ing5	-0.472437	3.28971	-0.0421758	-1.41309	-0.144826	0.00790026	0.224046	-1.39975	-0.0117887	-0.0105704	-0.00766111	0.0243651	0	0	9	0	0	9
scaffold_151:228070:228311:clu_36411|scaffold_151:228070:229433:clu_36411|Xetro.K01785|ino80e	-0.473097	1.71108	-0.156251	0.169476	0.249732	0.186853	-0.0339065	-1.2585	-0.235308	-0.000739046	0.136269	-0.094623	0	0	0	0	0	0
scaffold_8:61318757:61319391:clu_32027|scaffold_8:61318757:61320909:clu_32027|Xetro.H01244|cpsf2	-0.475629	3.2612	-0.143307	-2.24509	0.0081109	-1.55481	-0.0353915	-0.204132	-0.269132	-0.0106551	-0.0658016	-0.0570957	8	0	8	8	8	8
scaffold_4:112081373:112083504:clu_20073|scaffold_4:112081373:112085284:clu_20073|Xetro.D02114|slc38a7	-0.473397	2.55068	-0.112471	0.671178	-0.207804	-1.04423	-0.189917	0.0135341	0.110179	0.157682	-0.0272207	0.0628949	10	0	10	0	8	10
scaffold_4:140269720:140269812:clu_20879|scaffold_4:140268830:140269812:clu_20879|Xetro.D02577|huwe1	-0.482212	2.68032	0.0337704	0.127809	0.103198	1.34973	0.0572017	2.03488	-0.119942	0.0121226	0.102555	-0.00237513	0	0	8	0	0	8
scaffold_5:85388769:85389087:clu_15952|scaffold_5:85388769:85390660:clu_15952|Xetro.E01170|mtr	-0.475162	6.08474	-0.149547	0	-0.196841	0	0.195736	0	0.482024	-0.0378227	-0.366788	-0.0280958	0	10	0	0	0	10
scaffold_1:70148389:70150343:clu_2463|scaffold_1:70148377:70150343:clu_2463|Xetro.A01224|psma5	-0.476004	6.89239	-0.132258	2.02597	0.0286752	-0.974091	0.078926	-1.29977	-0.355836	-0.0442629	-0.00724363	0.0759865	0	0	0	0	0	0
scaffold_8:87573334:87573608:clu_33035|scaffold_8:87572408:87573608:clu_33035|Xetro.H01748|zfyve1	-0.496154	6.03057	0.0958436	0	0.134725	0	0.0905884	0	0.072697	0.12527	0.102216	-0.0378255	0	0	14	0	8	14
scaffold_4:136703730:136704171:clu_20736|scaffold_4:136703730:136705796:clu_20736|Xetro.D02502|tmem43	-0.480565	5.15652	-0.0375421	0	0.141895	0	0.00276823	0	-0.284385	0.0224795	-0.119905	-0.00885511	0	0	0	0	8	0
scaffold_1:47070637:47072210:clu_1500|scaffold_1:47070637:47072706:clu_1500|Xetro.A00725|gtf2h3	-0.48026	1.85024	-0.0633464	-0.665784	-0.0868127	0.144587	0.128164	0.154668	-0.0250307	-0.0101622	0.0753166	0.0396932	0	0	0	0	0	0
scaffold_6:42725176:42726633:clu_25019|scaffold_6:42724205:42726633:clu_25019|Xetro.F00598|smchd1	-0.497039	3.09651	0.0574865	0.112476	-0.0337288	0.0751658	-0.176736	0.0199624	-0.240928	0.0748546	-0.0737612	-0.0669381	8	0	0	0	0	8
scaffold_1:114529703:114530998:clu_3577|scaffold_1:114529191:114530998:clu_3577|Xetro.A01930|ssbp2	-0.490695	4.46054	0.0260265	0.0232252	0.197256	1.43654	0.018992	1.43668	-0.154296	-0.0759965	0.102619	-0.0301434	0	0	0	0	0	0
scaffold_6:133518219:133518317:clu_26890|scaffold_6:133517509:133518317:clu_26890|Xetro.F01734|nbeal2	-0.526284	5.62465	-0.330755	0	-0.0422142	-1.40385	0.310512	-1.40385	0.100647	-0.03557	-0.0822518	0.0139848	0	0	0	0	0	0
scaffold_9:18631478:18633266:clu_27681|scaffold_9:18629421:18633266:clu_27681|Xetro.I00335|itga6	-0.488478	4.3895	-0.0900857	0.0335065	0.00247867	-0.0369025	0.0559525	-2.16009	-0.202407	-0.0646063	-0.0179858	-0.0572623	0	0	0	0	0	0
scaffold_315:63352:63666:clu_35792|scaffold_315:60459:63666:clu_35792|Xetro.K02479|pbrm1	-0.533652	0.600397	-0.339962	0.289906	0.211599	0.065	0.0614753	0.0773195	0.0060256	-0.0649456	0.159366	0.0422012	0	0	0	0	0	0
scaffold_3:36462488:36463102:clu_7983|scaffold_3:36462488:36467728:clu_7983|Xetro.C00848|mki67	-0.493013	3.86233	-0.0827851	0.369254	0.154082	0.239455	0.0914959	-0.913978	-0.226486	-0.0505002	0.0772065	0.0526185	10	0	9	0	0	10
scaffold_2:63714001:63715502:clu_11898|scaffold_2:63715261:63715502:clu_11898|Xetro.B01090|tfdp1	-0.519925	1.05248	0.109742	-0.121676	-0.0197084	0.378998	0.175224	0.3693	-0.399341	0.0546862	0.0833908	0.122353	0	0	0	0	0	0
scaffold_2:18436010:18437336:clu_10698|scaffold_2:18436010:18436823:clu_10698|Xetro.B00382|tmem199	-0.499175	1.24054	-0.0952332	0.459655	-9.91e-05	0.475618	0.0823478	0.84783	-0.310756	-0.0162272	0.0677454	0.0457316	0	0	0	0	0	0
scaffold_6:122490720:122491226:clu_26673|scaffold_6:122490720:122492126:clu_26673|Xetro.F01602|epc1	-0.50483	5.56376	0.0201703	1.11701	0.101799	1.73704	0.14613	1.75	0.0880803	0.0977234	0.017984	0.0263167	10	0	9	0	8	10
scaffold_1:14267813:14269641:clu_566|scaffold_1:14267286:14269641:clu_566|Xetro.A00227|trim23	-0.539697	5.55875	-0.325494	0	0.284388	2.58857	0.0879243	2.90392	-0.0290303	-0.0585826	0.00716055	0.0361114	8	0	0	0	0	8
scaffold_3:25384331:25385531:clu_7668|scaffold_3:25384736:25385531:clu_7668|Xetro.C00703|kif7	-0.566696	5.46208	0.210421	2.13777	-0.162801	-1.39846	-0.0274859	1.17616	-0.0238359	0.041318	-0.0348157	-0.0367786	0	0	0	0	0	0
scaffold_8:9132582:9138973:clu_30354|scaffold_8:9136970:9137698:clu_30354|Xetro.H00227|gpkow	-0.525513	2.80955	-0.25404	1.46392	0.0203502	0	-0.060881	1.42516	-0.0958278	-0.0576289	-0.0361517	0.00108456	9	0	8	0	8	9
scaffold_7:68769736:68769829:clu_22691|scaffold_7:68769736:68770012:clu_22691|Xetro.G01225|	-0.525688	2.40114	-0.250194	-1.18047	-0.00146648	-0.17256	-0.00419342	0.249628	-0.216606	-0.199097	-0.0756199	-0.0361946	0	0	0	0	0	0
scaffold_8:18364359:18367655:clu_30672|scaffold_8:18364359:18367956:clu_30672|Xetro.H00406|ap1ar	-0.526074	7.07981	0.0711292	0	0.0889557	-2.1017	0.196498	-2.1017	-0.265285	0.0203076	0.0630346	0.148112	0	0	0	0	0	0
scaffold_7:74035484:74036595:clu_22886|scaffold_7:74035484:74037852:clu_22886|Xetro.G01317|usp28	-0.559664	6.33715	0.183674	1.39058	-0.435997	0	-0.137921	0	-0.380296	0.0652392	-0.314707	-0.109321	0	0	0	0	0	0
scaffold_2:87119538:87125371:clu_12566|scaffold_2:87119538:87126222:clu_12566|Xetro.B01456|gtf2h4	-0.514204	4.87755	-0.0878938	-0.414529	0.147282	-0.64826	0.107066	0.0121321	-0.000578664	0.0214379	0.11781	0.146092	8	0	0	0	0	8
scaffold_7:112405771:112406262:clu_23857|scaffold_7:112405771:112406565:clu_23857|Xetro.G01999|usp36	-0.545521	6.86051	0.126879	2.10629	0.0336247	-1.42674	-0.203269	-1.42674	-0.177369	0.0572005	0.0446743	0.0286422	0	0	0	0	0	0
scaffold_2:89748404:89749686:clu_12605|scaffold_2:89746559:89749686:clu_12605|Xetro.B01494|copz1	-0.517171	9.52381	-0.0449408	2.59561	0.173395	1.40496	0.155028	0	-0.120532	-0.029329	0.110588	0.0867703	0	0	11	0	0	11
scaffold_3:85942488:85943296:clu_9136|scaffold_3:85941679:85943296:clu_9136|Xetro.C01676|nxt2	-0.566429	5.18992	-0.365921	2.27976	-0.0996217	0.00187154	-0.174437	-0.348004	-0.366328	-0.17257	-0.0869024	-0.106103	0	0	0	0	0	0
scaffold_10:29485452:29486028:clu_34945|scaffold_10:29485452:29486276:clu_34945|Xetro.J00765|mrpl10	-0.518391	3.09056	-0.146461	-0.418387	-0.0154562	-2.96177	-0.0696278	-0.00260731	-0.356177	-0.123529	-0.111929	-0.147251	0	0	0	0	0	0
scaffold_9:55685323:55685913:clu_28740|scaffold_9:55684923:55685913:clu_28740|Xetro.I00992|mphosph10	-0.623423	6.84899	-0.476589	5.70715	-0.05505	0	-0.0265212	0	-0.324368	-0.435144	-0.115528	-0.0601951	0	0	0	0	0	0
scaffold_4:83517622:83518308:clu_19083|scaffold_4:83517622:83519584:clu_19083|Xetro.D01591|tom1	-0.521185	6.32408	-0.112193	1.453	-0.277408	0	-0.0726969	0	-0.244447	-0.0314997	-0.190434	-0.0408312	9	0	9	0	0	9
scaffold_7:63580817:63584558:clu_22568|scaffold_7:63577616:63584558:clu_22568|Xetro.G01152|unnamed	-0.555915	4.40678	-0.304088	-1.40385	0.428607	0	0.382597	1.40806	-0.526743	-0.220165	0.11407	0.0468386	0	0	0	0	0	0
scaffold_9:46620229:46622248:clu_28521|scaffold_9:46586569:46622248:clu_28521|Xetro.I00856|ube2f	-0.527186	3.9805	-0.0380895	0.630497	-0.279045	2.07612	-0.0280297	1.24404	-0.0353462	0.159387	-0.276666	-0.157878	0	0	0	0	0	0
scaffold_8:7597364:7598274:clu_30244|scaffold_8:7597015:7598274:clu_30244|Xetro.H00178|usp20	-0.529644	6.52464	-0.160385	2.57345	-0.209679	-0.0175559	-0.318022	-2.09898	-0.0170804	-0.0951633	0.0354206	-0.0866891	0	8	0	0	0	8
scaffold_3:36271650:36272139:clu_7981|scaffold_3:36271650:36272505:clu_7981|Xetro.C00845|tcf12	-0.531023	7.65017	-0.162862	3.63749	-0.0805482	0.0314375	0.027817	0.66777	-0.118651	0.0208506	-0.0142904	-0.0227969	0	0	0	0	0	0
scaffold_3:17653970:17654725:clu_7367|scaffold_3:17653640:17654725:clu_7367|Xetro.C00564|pias1	-0.533002	5.90251	-0.0212213	0	0.303771	0	0.0618705	0	-0.0131475	0.0263418	0.053529	-0.015676	0	0	0	0	0	0
scaffold_3:20863042:20865625:clu_7455|scaffold_3:20861421:20865625:clu_7455|Xetro.C00599|pldn	-0.526519	3.34218	-0.0821232	-0.0327711	0.0433832	0.187081	0.0904174	0.195366	-0.157242	-0.0156466	0.0348834	-0.0911381	0	0	0	0	0	0
scaffold_2:5820274:5820422:clu_10306|scaffold_2:5820274:5821676:clu_10306|Xetro.B00130|hnrnpr	-0.541836	6.34976	0.0150456	0.64773	0.229491	-0.40559	0.161112	0.293664	-0.229114	0.126155	0.152063	0.105022	0	0	0	0	0	0
scaffold_6:81605683:81613025:clu_25743|scaffold_6:81608571:81613025:clu_25743|Xetro.F01047|sept7	-0.55482	0.116624	-0.244602	0.170817	-0.169972	0.0273169	0.0617615	0.0109861	-0.103147	0.0395919	-0.0387737	-0.00800072	0	0	0	0	0	0
scaffold_3:66138700:66141833:clu_8555|scaffold_3:66140476:66141833:clu_8555|Xetro.C01328|sept8	-0.540978	2.04979	-0.184465	0.584952	-0.0769944	-0.47889	0.00176498	0.242794	-0.385019	-0.0779189	-0.154495	-0.0333474	0	0	0	8	0	8
scaffold_5:13862780:13865349:clu_14313|scaffold_5:13854162:13865349:clu_14313|Xetro.E00223|tbl1xr1	-0.571474	2.07811	-0.313942	-0.489822	-0.141364	0.721769	-0.0411646	0.690925	-0.0716934	-0.00322727	-0.0982489	0.0494767	0	0	0	0	0	0
scaffold_8:52986597:52987313:clu_31682|scaffold_8:52986597:52989281:clu_31682|Xetro.H01073|sae1	-0.547232	1.80143	-0.201157	-0.93205	-0.184983	-0.0549874	-0.0991154	-0.0817934	-0.317943	-0.15488	-0.168052	-0.0956922	0	0	0	8	0	8
scaffold_7:52290607:52292242:clu_22253|scaffold_7:52290607:52292607:clu_22253|Xetro.G00988|ube2q2	-0.540919	7.93818	-0.11359	0	0.0473248	1.41926	-0.0374933	0	0.0738716	0.0878353	0.0389758	-0.0338641	9	0	0	0	0	9
scaffold_5:3868896:3869254:clu_13966|scaffold_5:3868896:3869811:clu_13966|Xetro.E00060|senp5	-0.545197	5.70432	-0.144398	2.09979	-0.271487	-1.61788	-0.0252175	-1.56939	-0.236655	-0.005774	-0.209252	0.00156043	8	0	0	0	0	8
scaffold_1:66479217:66479410:clu_2277|scaffold_1:66479217:66480160:clu_2277|Xetro.A01138|adipor1	-0.555763	6.76768	0.0555219	0.0161228	0.121796	-0.825846	0.0961133	0.714464	-0.0247092	0.134303	0.188436	0.14666	0	0	0	9	0	9
scaffold_4:9935005:9935102:clu_17052|scaffold_4:9934358:9935102:clu_17052|Xetro.D00211|phf21a	-0.56849	6.00774	0.110751	-0.628015	0.144845	0	0.161772	1.4191	-0.0135091	0.123924	0.207133	0.10689	0	0	0	0	0	0
scaffold_3:7505488:7506583:clu_6977|scaffold_3:7505488:7507179:clu_6977|Xetro.C00268|agpat6	-0.546327	6.77171	-0.0970361	0.0375106	0.0328064	0	-0.081252	1.40231	-0.167675	-0.00987438	0.0443774	-0.00958389	0	0	0	0	0	0
scaffold_9:79500478:79501124:clu_29420|scaffold_9:79500478:79502548:clu_29420|Xetro.I01456|naa60	-0.568539	2.98775	0.0933034	0.231242	0.0131855	0.133316	-0.291691	-0.101782	0.347124	0.127094	0.140303	0.03014	0	0	0	0	0	0
scaffold_2:6282543:6282644:clu_10309|scaffold_2:6282543:6282880:clu_10309|Xetro.B00138|ptpru	-0.583215	4.89068	-0.314995	0	0.00365711	0	0.107615	1.46549	-0.0796636	-0.192609	0.102685	0.111919	0	0	0	0	0	0
scaffold_1:163594651:163595830:clu_5063|scaffold_1:163594345:163595830:clu_5063|Xetro.A02787|naa15	-0.559073	8.5641	-0.143535	0	0.0587783	0	0.0911217	0	-0.251469	-0.0970138	-0.0233891	0.0685341	0	0	0	0	0	0
scaffold_1:33698942:33699255:clu_1015|scaffold_1:33698942:33700708:clu_1015|Xetro.A00489|srp19	-0.558501	4.98877	-0.148576	0.201761	0.0885448	-0.794175	0.150575	0.277543	-0.283549	-0.159761	0.0841934	0.0600348	0	0	0	0	0	0
scaffold_6:85744356:85752601:clu_25842|scaffold_6:85744356:85762130:clu_25842|Xetro.F01109|gli3	-0.563816	5.13379	0.0312482	-0.488053	0.0912131	-0.0152507	0.185451	0	0.0906374	0.0867851	-0.00291215	0.0178851	12	0	8	0	8	12
scaffold_5:33523452:33525271:clu_14685|scaffold_5:33523452:33525433:clu_14685|Xetro.E00458|dst	-0.567658	5.64013	-0.229985	-1.40765	-0.126291	-2.10152	0.0751424	-2.10152	-0.0289753	-0.00827897	-0.351463	0.0271987	0	0	0	0	0	0
scaffold_3:6559799:6561307:clu_6909|scaffold_3:6559799:6561976:clu_6909|Xetro.C00234|ddhd2	-0.561923	5.92483	-0.175131	1.42664	0.00514718	-3.24628	-0.109985	-1.83297	-0.123879	0.0262854	0.0332293	0.00964555	0	0	0	0	0	0
scaffold_4:72937799:72938858:clu_18697|scaffold_4:72937799:72942996:clu_18697|Xetro.D01303|	-0.565423	6.74125	0.031895	0	-0.195637	0	-0.0018316	0	-0.229891	0.225614	-0.16531	0.127433	0	0	0	0	0	0
scaffold_1:127041926:127046483:clu_4121|scaffold_1:127041926:127042296:clu_4121|Xetro.A02267|dazap1	-0.560943	0.405376	-0.00585615	0.247005	0.0269609	-0.182208	0.0879972	-0.0792165	-0.135127	0.01447	0.0179047	0.0357753	0	0	0	0	0	0
scaffold_2:126253220:126254241:clu_13315|scaffold_2:126253220:126254509:clu_13315|Xetro.B02087|chaf1b	-0.562611	4.46771	-0.17714	-1.40765	0.202753	-2.10973	0.105076	0.798049	-0.307115	-0.190143	0.104871	0.081756	0	0	0	0	0	0
scaffold_7:85647799:85650458:clu_23134|scaffold_7:85646980:85650458:clu_23134|Xetro.G01487|rer1	-0.561855	7.75307	-0.132053	5.26757	0.0761367	0	0.142115	1.39846	-0.116131	0.100032	0.0804001	0.0182898	9	0	12	0	9	12
scaffold_8:24684190:24684265:clu_30879|scaffold_8:24684190:24684286:clu_30879|Xetro.H00557|nono	-0.561907	3.50363	-0.127945	-0.27723	-0.00119485	-0.130235	-0.0542538	-0.134649	-0.0493714	-0.108315	-0.0203932	-0.0595268	0	0	0	0	0	0
scaffold_2:149666131:149666432:clu_13822|scaffold_2:149666131:149667075:clu_13822|Xetro.B02581|wdr3	-0.579377	6.38825	-0.256855	0	0.0788307	-0.657893	-0.00514018	-3.25545	-0.461486	-0.183742	0.12396	0.0446086	0	0	0	0	0	0
scaffold_3:17260798:17260878:clu_7295|scaffold_3:17260798:17261342:clu_7295|Xetro.C00552|morf4l1	-0.56378	3.31485	-0.131515	-0.198066	0.031496	0.46616	0.0525696	0.103862	-0.155258	-0.0833295	-0.0296752	-0.0424935	0	0	0	0	0	0
scaffold_5:54185204:54208656:clu_15190|scaffold_5:54202040:54208656:clu_15190|Xetro.E00728|man1a1	-0.567106	5.59422	-0.0926295	0	-0.556544	0	-0.244983	0	-0.225218	0.0905752	-0.223701	-0.0260079	0	0	0	0	0	0
scaffold_10:4372886:4373356:clu_33866|scaffold_10:4372623:4373356:clu_33866|Xetro.J00133|sap30bp	-0.569602	1.30689	-0.0773249	0.359042	0.231731	0.483462	0.165157	-0.174452	-0.220904	-0.0635391	0.0927807	-0.0164719	0	0	0	0	0	0
scaffold_3:21076184:21078178:clu_7473|scaffold_3:21075994:21078178:clu_7473|Xetro.C00606|trpm7	-0.591335	5.42273	0.148395	1.41345	-0.0584885	0	-0.0508437	0	-0.340115	0.140498	-0.00788561	-0.01293	0	0	0	0	8	0
scaffold_6:73550509:73551466:clu_25595|scaffold_6:73550358:73551466:clu_25595|Xetro.F00943|myo10	-0.571859	4.70017	-0.160192	5.79851	-0.142472	-1.40765	0.100008	-1.40765	-0.223848	0.137327	-0.0689773	0.0452425	8	0	11	0	10	11
scaffold_9:85621244:85621975:clu_29687|scaffold_9:85619515:85621975:clu_29687|Xetro.I01656|sec14l1	-0.572714	1.30042	-0.131545	-0.0553301	-0.000440614	0.687181	0.0821407	0.223152	0.15239	0.0520547	-0.0639397	0.0330141	0	8	0	0	0	8
scaffold_1:55875940:55876024:clu_1849|scaffold_1:55875940:55877196:clu_1849|Xetro.A00887|eif4enif1	-0.583492	6.60263	0.0842358	-0.00148235	0.0375627	-1.4692	0.0932122	0.712654	-0.335859	0.0577708	0.0423617	0.0697114	0	0	0	0	0	0
scaffold_2:126279138:126279387:clu_13320|scaffold_2:126279138:126280099:clu_13320|Xetro.B02088|morc3	-0.594565	5.9415	0.151214	-1.46441	0.403934	1.13106	0.322459	-2.09135	0.305122	0.077527	0.197626	0.143733	0	0	0	0	0	0
scaffold_8:73374666:73376657:clu_32464|scaffold_8:73374666:73376821:clu_32464|Xetro.H01457|psmc6	-0.573987	6.55685	-0.116206	0.663606	-0.0503382	0.21409	-0.0350848	0.0158998	-0.209396	-0.0589932	-0.0285436	-0.0735732	0	0	9	0	0	9
scaffold_1:70142829:70145771:clu_2461|scaffold_1:70142287:70145771:clu_2461|Xetro.A01224|psma5	-0.575827	7.923	-0.121723	-2.1031	0.0320618	2.59976	0.201001	2.18185	-0.355836	-0.0442629	-0.00724363	0.0759865	0	0	0	0	0	0
scaffold_1:47074125:47078236:clu_1501|scaffold_1:47080807:47082003:clu_1501|Xetro.A00725|gtf2h3	-0.578814	3.11978	-0.128076	1.03081	0.379972	-0.543591	0.206666	-0.0188338	-0.0250307	-0.0101622	0.0753166	0.0396932	0	0	0	0	0	0
scaffold_3:92333085:92333631:clu_9308|scaffold_3:92333085:92338066:clu_9308|Xetro.C01773|scaf11	-0.576473	2.32701	-0.12706	-1.31476	-0.0459103	-0.644073	0.183205	0.251995	-0.174154	0.0512848	-0.0871244	-0.0325735	9	0	8	0	0	9
scaffold_2:150326760:150329596:clu_13849|scaffold_2:150326760:150327614:clu_13849|Xetro.B02595|dnm1l	-0.588472	0.546753	0.0844975	0.212023	-0.0581049	0.231963	0.0777727	0.030482	-0.0656043	0.0810565	0.024074	-0.0330285	0	0	0	0	8	0
scaffold_5:43191758:43200076:clu_14953|scaffold_5:43191758:43195994:clu_14953|Xetro.E00584|map3k7	-0.579903	0.471955	-0.0137379	-0.047531	-0.181441	-0.176656	0.118936	0.186345	-0.0106644	0.0749316	-0.221261	0.0152089	0	0	0	0	0	0
scaffold_2:7916131:7917987:clu_10367|scaffold_2:7915882:7917987:clu_10367|Xetro.B00173|slc30a2	-0.617829	3.33557	0.213218	-3.99269	0.227745	-0.0243171	0.234047	-1.53773	-0.279456	0.268135	0.0838915	0.186207	0	0	0	0	0	0
scaffold_4:63351640:63353202:clu_18457|scaffold_4:63351640:63353421:clu_18457|Xetro.D01157|cep350	-0.589821	5.74484	-0.237333	1.4191	0.0165302	0	-0.12291	0	-0.0289837	0.0248856	0.0497956	0.0849824	0	0	0	11	0	11
scaffold_2:138070868:138077248:clu_13557|scaffold_2:138070868:138077755:clu_13557|Xetro.B02250|unnamed	-0.582984	6.18455	-0.0848067	0	0.347318	0	0.393027	0	-0.435853	-0.0509092	0.129908	0.0590584	0	0	0	0	8	0
scaffold_4:78669347:78670129:clu_18877|scaffold_4:78668697:78670129:clu_18877|Xetro.D01419|nhp2l1	-0.596702	5.09937	-0.23478	1.55038	-0.0842116	-0.518026	0.0319372	-0.24276	-0.466519	-0.115315	-0.0577456	0.0887395	10	0	10	0	8	10
scaffold_7:80614800:80615205:clu_23015|scaffold_7:80613316:80615205:clu_23015|Xetro.G01427|	-0.595905	7.24143	-0.253003	-1.40385	-0.0628572	0.0152507	0.00623712	0.730449	-0.06529	-0.306724	-0.0127559	0.0173811	0	8	0	0	0	8
scaffold_5:85182376:85183513:clu_15920|scaffold_5:85182376:85185998:clu_15920|Xetro.E01163|c14orf169	-0.587546	4.25436	-0.0687781	-0.789722	-0.355518	-0.397716	0.0420285	-0.166761	-0.240002	-0.117488	-0.388711	-0.0321298	0	0	0	0	0	0
scaffold_9:33917115:33918551:clu_28126|scaffold_9:33916382:33918551:clu_28126|Xetro.I00608|kcnj13	-0.593702	5.30734	-0.19495	0	0.0140648	0	0.0553645	0	-0.217229	0.021195	-0.0388835	0.0319235	0	0	0	0	0	0
scaffold_6:32289662:32290013:clu_24804|scaffold_6:32289662:32291515:clu_24804|Xetro.F00436|	-0.590156	1.37136	-0.0219102	-0.119574	-0.098983	-0.738735	-0.127833	-0.351252	-0.236407	0.0721685	-0.103105	-0.0468805	0	0	0	0	0	0
scaffold_5:3862281:3865542:clu_13965|scaffold_5:3862281:3866778:clu_13965|Xetro.E00060|senp5	-0.591244	4.97012	-0.0510752	-0.0830781	-0.214512	0	0.00854982	0	-0.236655	-0.005774	-0.209252	0.00156043	0	8	8	0	0	8
scaffold_2:95512024:95525495:clu_12775|scaffold_2:95512024:95522336:clu_12775|Xetro.B01632|tpp2	-0.600442	0.588359	-0.184491	-0.00987532	0.184158	0.0345846	0.170941	-0.00899781	-0.151947	0.0204223	0.120544	0.135103	0	0	0	0	0	0
scaffold_4:113587767:113594604:clu_20172|scaffold_4:113601320:113606321:clu_20172|Xetro.D02145|siah1	-0.59949	2.86286	-0.192233	-0.0358011	-0.124778	0.477265	-0.0417096	1.1439	0.0113624	-0.0164986	-0.00675063	0.041275	0	0	0	0	0	0
scaffold_233:90292:96653:clu_277|scaffold_233:92804:94943:clu_277|Xetro.K02203|stim1	-0.59675	1.48253	-0.177473	-0.178845	0.0394234	0.177485	0.0680755	-0.047487	-0.152731	-0.0466788	0.108889	0.0630631	0	0	0	0	0	0
scaffold_2:2236679:2237317:clu_10183|scaffold_2:2233530:2237317:clu_10183|Xetro.B00058|pum1	-0.595075	7.97165	-0.0740555	-2.58465	0.201131	2.11894	0.200056	2.62221	0.116999	-0.0218953	0.135708	0.101746	0	0	0	0	0	0
scaffold_9:18237566:18247106:clu_27665|scaffold_9:18243394:18247106:clu_27665|Xetro.I00330|dync1i1	-0.600227	1.93112	-0.180689	0.498613	-0.119074	0.247391	0.028353	-0.746413	0.127918	-0.036576	0.0280057	-0.084208	0	0	0	0	0	0
scaffold_8:61090519:61092836:clu_32034|scaffold_8:61090519:61093416:clu_32034|Xetro.H01237|smek1	-0.604807	6.8834	-0.241585	0	-0.153021	0	-0.0955794	0	-0.16549	-0.0798937	0.0431715	-0.0289831	0	0	0	9	0	9
scaffold_8c:4190007:4190896:clu_35473|scaffold_8c:4187469:4190896:clu_35473|Xetro.K05079|setdb1	-0.616801	8.68983	-0.256528	0	0.105047	1.40395	0.0560324	0	0.181392	-0.00061861	0.139811	-0.0359991	0	0	0	9	0	9
scaffold_7:106306461:106306916:clu_23705|scaffold_7:106302022:106306916:clu_23705|Xetro.G01901|wapal	-0.609794	5.07743	-0.151829	2.86878	0.136638	0.0237213	0.124045	1.12736	-0.23698	0.0204883	0.117868	0.0192101	8	0	10	0	9	10
scaffold_4:8562088:8562390:clu_16998|scaffold_4:8551141:8562390:clu_16998|Xetro.D00172|unnamed	-0.608323	3.87227	-0.131182	0	-0.160914	2.60041	-0.0108432	1.41331	-0.078073	0.179167	-0.0582744	0.0686899	0	0	0	0	0	0
scaffold_9:9771422:9771584:clu_27470|scaffold_9:9771249:9771584:clu_27470|Xetro.I00219|rif1	-0.612229	6.75862	-0.164652	0	-0.0414068	0	0.159351	0	-0.234814	-0.042924	-0.0889194	-0.00579671	0	0	8	0	0	8
scaffold_1:44429994:44430519:clu_1309|scaffold_1:44429994:44435049:clu_1309|Xetro.A00641|naa25	-0.609333	5.96343	0.0169826	-0.467386	0.0727572	2.10685	0.135458	2.559	-0.257473	0.0175097	-0.0287521	0.0751155	0	0	0	0	0	0
scaffold_2:5203295:5205548:clu_10293|scaffold_2:5196335:5205548:clu_10293|Xetro.B00117|zmym4	-0.61163	5.41922	-0.0635972	-1.5535	0.396352	0.825902	0.268371	-0.761418	0.0875703	0.0300835	0.211062	0.173092	0	0	9	8	0	9
scaffold_9:28952786:28953135:clu_27898|scaffold_9:28952786:28953791:clu_27898|Xetro.I00501|nbeal1	-0.616375	6.11641	-0.117282	0	-0.250494	0	-0.0381764	0	-0.206174	0.0497682	-0.161262	-0.0677237	0	0	0	0	0	0
scaffold_4:111239118:111242228:clu_19998|scaffold_4:111239840:111242228:clu_19998|Xetro.D02087|	-0.612461	1.99058	-0.0733028	0.297703	-0.071377	0.314599	0.166947	0.433384	0.0953081	0.225794	-0.107832	0.0773594	0	0	0	0	0	0
scaffold_9:33023037:33023556:clu_28060|scaffold_9:33022414:33023556:clu_28060|Xetro.I00577|cul3	-0.621256	7.16918	-0.0746603	1.42225	-0.129776	-0.0315712	0.130631	1.13444	-0.309676	0.0762651	-0.150659	0.056621	0	0	9	0	0	9
scaffold_2:109334114:109335590:clu_13058|scaffold_2:109333959:109335590:clu_13058|Xetro.B01873|zmym2	-0.620104	2.07983	-0.131913	-0.536627	0.0831236	0.458871	0.152901	0.602196	-0.038478	-0.0248033	0.124184	0.112895	10	0	0	0	0	10
scaffold_9:57739690:57740739:clu_28797|scaffold_9:57738998:57740739:clu_28797|Xetro.I01027|rnf111	-0.618141	2.45971	0.0144651	-0.34576	0.106305	-1.35011	0.16378	-3.47798	0.13465	-0.00708209	0.00964609	-0.0573406	0	0	0	0	0	0
scaffold_8:13954655:13955829:clu_30511|scaffold_8:13954655:13955985:clu_30511|Xetro.H00315|ssr4	-0.638573	5.08058	-0.265032	-0.556652	-0.0680941	0	-0.167891	2.0892	-0.461191	-0.204286	-0.0411819	-0.106601	0	0	0	8	0	8
scaffold_4:112969048:112969259:clu_20136|scaffold_4:112967124:112969259:clu_20136|Xetro.D02134|fa2h	-0.62662	4.66895	-0.0841557	1.81646	-0.113013	2.11701	-0.0217384	1.45139	-0.474505	-0.101442	-0.0440343	0.0896117	0	0	0	0	0	0
scaffold_3:25420548:25421354:clu_7679|scaffold_3:25420548:25421685:clu_7679|Xetro.C00704|fanci	-0.632616	2.14054	-0.140773	0.0787586	-0.0356319	-0.173777	-0.0520991	-0.454013	-0.280915	0.00221487	-0.0759778	-0.0184793	0	0	0	0	0	0
scaffold_10:23998819:24002647:clu_34695|scaffold_10:23999073:24002647:clu_34695|Xetro.J00614|vps25	-0.627191	3.47602	-0.0639876	1.40496	0.0558642	-1.51728	-0.117348	-2.93074	-0.328395	0.0221718	0.0956469	-0.0751412	0	0	0	9	0	9
scaffold_4:32285337:32285422:clu_17690|scaffold_4:32281516:32285422:clu_17690|Xetro.D00629|adcy7	-0.638738	4.19474	0.143696	0.705356	-0.0472647	0.692879	0.165364	1.55029	-0.20768	0.0550185	-0.221188	-0.0101169	0	0	0	0	0	0
scaffold_8:49448614:49448712:clu_31478|scaffold_8:49448614:49451543:clu_31478|Xetro.H00934|mark4	-0.632488	6.81329	-0.037647	0	0.051953	0	-0.12307	0	-0.325964	0.0390871	0.11428	-0.018991	0	0	0	0	0	0
scaffold_37:693499:693576:clu_36763|scaffold_37:692231:693576:clu_36763|Xetro.K00601|	-0.635045	2.8058	-0.0793476	-0.93999	-0.0490076	-0.825982	-0.226893	-1.04848	-0.158338	0.0100843	-0.0152182	-0.0884745	0	0	0	0	0	0
scaffold_8:72615337:72618440:clu_32437|scaffold_8:72615337:72619070:clu_32437|Xetro.H01442|wdhd1	-0.635369	3.8189	-0.112931	-0.568415	-0.00958909	-0.859058	-0.0134287	-1.57271	-0.0396264	0.12677	-0.0601097	-0.0205905	0	0	0	0	0	0
scaffold_4:32181917:32182312:clu_17686|scaffold_4:32181790:32182312:clu_17686|Xetro.D00627|nup93	-0.638069	5.69473	-0.0794713	1.5469	-0.0356292	-1.84004	0.0859553	-1.11971	-0.23508	-0.0385609	-0.0842372	0.0235615	0	8	0	0	0	8
scaffold_1:129555227:129556936:clu_4224|scaffold_1:129554403:129556936:clu_4224|Xetro.A02324|mbd3	-0.647282	0.869922	-0.214763	-0.842615	-0.0562256	0.217642	0.0468254	0.263077	-0.0827178	-0.0703243	0.0284133	0.0817484	0	0	0	0	0	0
scaffold_7:40803857:40828481:clu_21923|scaffold_7:40803857:40819300:clu_21923|Xetro.G00787|camk2g	-0.647329	0.907925	-0.221593	0.13136	0.151438	-0.347445	0.0747684	-0.0486595	0.000141387	0.0863535	-0.0178453	-0.0889352	0	0	0	0	0	0
scaffold_3:116135946:116136571:clu_10021|scaffold_3:116134376:116136571:clu_10021|Xetro.C02102|tnpo3	-0.65535	2.34545	-0.257061	-1.11069	0.0938801	-0.591	-0.00396466	0.251383	-0.429956	-0.121661	0.053832	-0.0159565	8	0	0	0	0	8
scaffold_24:940982:941070:clu_6132|scaffold_24:940940:941070:clu_6132|Xetro.K00285|carm1	-0.65235	8.15596	-0.189467	-1.453	0.1717	-1.37631	6.62e-05	-1.37631	-0.0836654	-0.151217	0.131215	-0.000851132	0	8	0	8	0	8
scaffold_10:19342696:19343300:clu_34529|scaffold_10:19342155:19343300:clu_34529|Xetro.J00501|cdc27	-0.648616	4.21506	-0.112989	0.0247456	0.0269476	0	0.00209991	0	-0.353147	-0.00828315	0.151346	0.0437039	8	0	8	0	0	8
scaffold_9:41483789:41484279:clu_28358|scaffold_9:41481469:41484279:clu_28358|Xetro.I00776|col5a2	-0.650813	6.88473	-0.121084	-2.10685	-0.172887	-1.18675	-0.0424198	0.620525	-0.236245	-0.0437189	-0.138892	-0.11327	9	0	0	0	0	9
scaffold_5:110898905:110899995:clu_16506|scaffold_5:110898615:110899995:clu_16506|Xetro.E01526|eml4	-0.649008	6.03411	-0.0795339	0	-0.185291	0	0.00086447	0	-0.536442	-0.0209216	-0.266167	-0.0184891	0	0	0	9	0	9
scaffold_4:43383535:43383946:clu_17884|scaffold_4:43383586:43384428:clu_17884|Xetro.D00748|trappc2l	-0.649055	1.31003	-0.0960161	-0.372949	-0.1838	0.0759254	0.00309756	-0.00654013	-0.021856	0.127916	-0.0430321	0.0346598	0	0	0	0	0	0
scaffold_4:8991888:8994816:clu_17008|scaffold_4:8989837:8990336:clu_17008|Xetro.D00183|ppfia1	-0.669276	0.621111	-0.354141	0.035986	0.174954	0.378814	0.230439	0.187374	0.0702551	0.0653306	0.103912	0.0510666	0	8	0	0	0	8
scaffold_2:2259654:2260652:clu_10184|scaffold_2:2259654:2263762:clu_10184|Xetro.B00059|dnajc8	-0.66086	4.32099	-0.189492	3.65593	0.157008	0.021671	0.085997	0.213095	-0.373719	-0.151405	0.110272	0.0771506	0	0	0	0	0	0
scaffold_1:125579054:125580556:clu_4053|scaffold_1:125579054:125579882:clu_4053|Xetro.A02233|palm	-0.663841	1.27439	-0.254866	0.471135	-0.0113016	0.0799489	0.0172029	0.274076	-0.225061	-0.104254	0.0717774	0.0479488	0	0	0	0	0	0
scaffold_4:78567496:78568194:clu_18885|scaffold_4:78567496:78568770:clu_18885|Xetro.D01416|edem3	-0.652498	6.46324	-0.0373976	0	0.158503	0	0.0921713	0	-0.0747821	0.130231	0.0545272	0.0403413	0	0	0	8	0	8
scaffold_1:108204520:108205532:clu_3406|scaffold_1:108200314:108205532:clu_3406|Xetro.A01852|sh3gl2	-0.652534	4.10584	-0.028073	0.819632	0.234251	0.00148235	0.0694034	0.677942	-0.24842	0.0915647	0.142128	0.129702	0	0	0	8	0	8
scaffold_1:108207724:108216062:clu_3407|scaffold_1:108207234:108216062:clu_3407|Xetro.A01852|sh3gl2	-0.652699	2.69604	0.0845276	-0.212719	0.0896829	0.0783987	0.223779	-0.0821823	-0.24842	0.0915647	0.142128	0.129702	0	0	0	0	0	0
scaffold_9:56331787:56332362:clu_28764|scaffold_9:56330783:56333750:clu_28764|Xetro.I00998|tjp1	-0.656855	2.3011	-0.0754256	0.52262	-0.000835714	0.0850622	0.0137266	-0.297288	-0.238058	-0.055545	-0.0151742	-0.0309631	0	0	8	0	0	8
scaffold_2:65706264:65707291:clu_11958|scaffold_2:65706264:65709762:clu_11958|Xetro.B01128|dock9	-0.661361	6.47717	0.167686	2.12048	0.0407061	2.58171	0.190852	2.57644	-0.190506	0.1357	0.153014	0.119192	0	0	0	0	0	0
scaffold_1:100994605:100994961:clu_3218|scaffold_1:100994605:100995912:clu_3218|Xetro.A01751|rad17	-0.668576	5.43003	0.178751	2.96342	0.026038	0.0227287	0.240779	-1.39058	-0.453749	0.0437266	-0.04521	-0.0110264	0	0	0	0	0	0
scaffold_6:41531248:41533696:clu_25000|scaffold_6:41531248:41535241:clu_25000|Xetro.F00588|rock1	-0.661723	4.06915	0.0188472	0.00423666	-0.0593105	-1.13791	0.110463	0.635328	-0.170488	0.109131	0.0380508	0.00563533	0	0	0	0	0	0
scaffold_79:46075:46733:clu_37064|scaffold_79:45352:46733:clu_37064|Xetro.K01174|akap8	-0.657938	3.37471	0.014568	-1.50265	0.020197	1.16193	0.000979001	0.943265	-0.383322	-0.00396503	0.026353	-0.0430536	0	0	0	0	0	0
scaffold_602:13180:14092:clu_36142|scaffold_602:13180:15960:clu_36142|Xetro.K03072|ppfibp1	-0.668338	0.425907	-0.0244899	0.174568	-0.172369	0.171188	-0.233631	0.077883	0.0222862	0.0675575	0.139082	-0.0269513	0	0	0	0	0	0
scaffold_4:8073996:8074084:clu_16966|scaffold_4:8073996:8075277:clu_16966|Xetro.D00154|madd	-0.670279	6.31169	0.111012	0	0.264131	-0.0172809	0.176785	-1.42225	-0.507883	0.0657382	0.180071	0.0842601	0	0	0	0	0	0
scaffold_3:105532873:105534594:clu_9668|scaffold_3:105532791:105534942:clu_9668|Xetro.C01945|rint1	-0.66869	2.34184	0.0117189	-0.373286	-0.0915998	-0.980368	-0.0708715	0.196467	-0.163464	0.125904	-0.0264968	0.00934344	0	0	0	0	0	0
scaffold_2:149671698:149672156:clu_13823|scaffold_2:149671240:149672156:clu_13823|Xetro.B02581|wdr3	-0.67577	7.21066	-0.19636	1.43298	0.113746	1.46441	0.112803	2.57616	-0.461486	-0.183742	0.12396	0.0446086	0	0	0	0	0	0
scaffold_1:86322304:86326581:clu_2894|scaffold_1:86322304:86328601:clu_2894|Xetro.A01558|rnf31	-0.675395	6.16615	-0.157463	1.42035	0.00315902	0	0.17968	0	0.132732	0.112291	-0.0154307	0.0515681	9	0	0	0	0	9
scaffold_6:81027684:81028264:clu_25725|scaffold_6:81027651:81028264:clu_25725|Xetro.F01037|brd9	-0.671771	1.94459	0.067004	0.060659	-0.0260022	0.135476	0.0508967	-0.0106924	-0.0908867	0.0176372	-0.0212902	-0.0208951	0	9	0	0	0	9
scaffold_5:45934360:45946537:clu_14984|scaffold_5:45913255:45932314:clu_14984|Xetro.E00607|usp45	-0.678575	5.61396	-0.205154	0	-0.406896	0	0.280466	1.37631	-0.297811	-0.187924	-0.513622	-0.022622	0	0	0	0	0	0
scaffold_6:29530298:29532629:clu_24710|scaffold_6:29523855:29532629:clu_24710|Xetro.F00399|ncoa2	-0.684499	6.9134	-0.114065	0	-0.0236215	-2.10599	0.090999	-0.702136	0.00797773	0.0189309	-0.0515486	-0.0457693	0	0	0	0	0	0
scaffold_1:65639647:65684237:clu_2272|scaffold_1:65639647:65642604:clu_2272|Xetro.A01127|plekha6	-0.679216	1.62665	0.0283756	0.613756	0.260603	0.496376	0.266168	0.0987118	0.154983	0.203584	0.336893	0.254183	0	0	0	0	0	0
scaffold_1:83567240:83568381:clu_2780|scaffold_1:83567240:83568651:clu_2780|Xetro.A01459|chd8	-0.690945	4.1424	-0.0749974	-2.10234	0.141883	0	0.0213505	0	-0.386044	-0.0418707	0.0721277	0.0991286	0	0	0	0	0	0
scaffold_10:24315494:24315593:clu_34710|scaffold_10:24314651:24315593:clu_34710|Xetro.J00621|elac2	-0.691685	2.77711	-0.00527183	-0.318703	0.0948003	-0.67869	-0.00966677	0.210573	-0.18866	0.0512649	0.100197	-0.0242989	8	0	0	0	0	8
scaffold_5:89266654:89268041:clu_16082|scaffold_5:89266654:89268482:clu_16082|Xetro.E01251|rrbp1	-0.694498	4.53237	-0.0290292	0.106682	0.0114493	1.33328	0.103852	1.48882	-0.389039	-0.052723	-0.0164389	0.0615196	0	0	0	10	0	10
scaffold_7:31676771:31677412:clu_21642|scaffold_7:31676771:31677779:clu_21642|Xetro.G00629|dusp11.2	-0.693448	6.84343	-0.0710577	0	0.222134	0	0.171271	0	-0.172071	0.0208846	0.0485741	-0.0492653	0	0	0	8	0	8
scaffold_10:15549581:15552919:clu_34342|scaffold_10:15549581:15553057:clu_34342|Xetro.J00420|cbx2	-0.698009	3.1989	-0.103736	-0.155913	0.179411	0.323576	0.0822517	-0.925701	-0.0855127	-0.0165801	0.084828	-0.0312961	0	0	0	0	0	0
scaffold_9:79082893:79083127:clu_29394|scaffold_9:79082221:79083127:clu_29394|Xetro.I01440|slx4	-0.707855	4.07051	-0.328082	-2.11352	-0.0520778	0.0231193	0.0285189	-2.11894	-0.30132	-0.269921	0.0364498	-0.0446035	0	0	0	0	0	0
scaffold_4:25563453:25574165:clu_17487|scaffold_4:25574394:25594730:clu_17487|Xetro.D00509|prmt7	-0.76441	1.65074	-0.628593	3.43276	-0.162704	0.725876	-0.120856	1.11535	-0.639894	-0.541623	-0.0867622	0.0196157	0	0	0	0	0	0
scaffold_3:98765190:98767642:clu_9475|scaffold_3:98765190:98767943:clu_9475|Xetro.C01853|ndufa5	-0.708399	2.92782	-0.225	0.36213	-0.154457	-0.984473	0.0212425	-0.161282	-0.102995	-0.086139	-0.175082	-0.0941128	0	0	0	0	0	0
scaffold_9:35550642:35553219:clu_28195|scaffold_9:35549514:35553219:clu_28195|Xetro.I00656|pik3cb	-0.717351	3.07826	-0.354077	2.31616	0.101412	-0.0335065	0.176126	0.792996	-0.136984	-0.0722345	-0.0306863	0.0445859	0	0	0	0	0	0
scaffold_2:137923209:137932938:clu_13553|scaffold_2:137919707:137932938:clu_13553|Xetro.B02245|picalm.2	-0.70462	5.56579	-0.00343826	0.659081	0.184404	0.673971	0.137756	1.82637	-0.545729	-0.0341705	0.265416	0.151582	0	0	0	0	0	0
scaffold_5:75690445:75692769:clu_15675|scaffold_5:75689946:75692769:clu_15675|Xetro.E01022|galnt2	-0.737534	6.03383	0.378709	0	-0.392119	2.10938	-0.00481607	2.91572	-0.471654	0.266672	-0.355477	-0.0900986	0	8	0	0	0	8
scaffold_1:127919857:127920160:clu_4154|scaffold_1:127919857:127921102:clu_4154|Xetro.A02289|nr2c2ap	-0.720371	5.60346	-0.241053	-1.40806	-0.24023	-0.680688	-0.0398901	-2.09979	-0.440408	-0.113927	-0.196423	-0.0514069	9	0	9	0	0	9
scaffold_4:86620821:86621184:clu_19236|scaffold_4:86620821:86621415:clu_19236|Xetro.D01688|bap1	-0.725333	5.65771	-0.22719	-0.643646	0.112072	-2.09509	0.0858163	-0.68744	-0.402404	-0.0533921	0.0222907	-0.0067876	9	0	0	0	8	9
scaffold_3:75344226:75349038:clu_8731|scaffold_3:75344199:75349038:clu_8731|Xetro.C01468|dbn1	-0.729477	0.37663	-0.300014	-0.193856	0.387493	0.197307	0.068268	0.0220615	-0.0324559	-0.237624	0.274383	0.015815	0	8	0	0	0	8
scaffold_1:56422945:56423086:clu_1885|scaffold_1:56416626:56423086:clu_1885|Xetro.A00914|pxn	-0.722275	0.00838626	0.0249893	0.0509373	-0.952081	-0.0082163	-0.0333341	-0.000306693	-0.0111158	0.112116	-0.167879	0.0117887	0	0	0	0	0	0
scaffold_3:92317206:92323198:clu_9307|scaffold_3:92317232:92323198:clu_9307|Xetro.C01773|scaf11	-0.720528	4.25348	-0.0609691	-0.63651	0.00940544	1.21957	-0.147886	1.65451	-0.174154	0.0512848	-0.0871244	-0.0325735	0	8	0	0	0	8
scaffold_89:414944:417420:clu_33579|scaffold_89:416497:417420:clu_33579|Xetro.K01283|	-0.722991	4.55676	-0.0908539	-1.40385	0.0938484	-0.440417	0.0018097	-0.427494	-0.155305	-0.121431	0.0969123	-0.0639479	0	0	0	0	0	0
scaffold_8:88262317:88262725:clu_33045|scaffold_8:88262317:88263267:clu_33045|Xetro.H01756|pcnx	-0.727624	6.7157	0.0724714	0	-0.1478	0	-0.0899837	0	-0.174908	0.134028	0.0874571	-0.00390828	0	0	0	0	0	0
scaffold_7:9407331:9407649:clu_21182|scaffold_7:9407331:9407661:clu_21182|Xetro.G00241|ank3	-0.737437	7.61742	-0.213242	-0.075475	-0.0199224	-0.454831	0.0453024	-2.58265	0.00309785	-0.0657627	-0.00966357	-0.0414682	0	0	8	0	0	8
scaffold_6:137153263:137153845:clu_27004|scaffold_6:137153263:137154157:clu_27004|Xetro.F01818|rbm5	-0.728181	8.47563	0.0550083	0	0.0749634	0	0.157833	0	-0.183908	0.0290728	0.0992243	0.104139	0	0	0	0	0	0
scaffold_9:75377452:75377701:clu_29243|scaffold_9:75376239:75377701:clu_29243|Xetro.I01340|loc81691	-0.753425	3.69742	-0.389975	-0.713769	-0.186417	-2.11755	-0.1018	-0.0100941	-0.194919	-0.276984	-0.130691	-0.106105	0	0	0	0	0	0
scaffold_2:80543257:80543986:clu_12296|scaffold_2:80543257:80545103:clu_12296|Xetro.B01304|wdr61	-0.742495	6.06482	-0.150912	0	0.112227	0	0.100615	0	-0.616093	-0.0846	0.0992077	0.0632872	0	0	0	0	0	0
scaffold_3:73904144:73904741:clu_8686|scaffold_3:73904144:73905342:clu_8686|Xetro.C01440|wdr96	-0.746124	5.21993	-0.235721	0	0.174541	2.11878	-0.0847865	1.4191	-0.235352	-0.187444	0.146265	0.0322725	0	0	0	8	0	8
scaffold_8:49017302:49017384:clu_31450|scaffold_8:49017302:49017846:clu_31450|Xetro.H00918|qpctl	-0.737279	4.33372	-0.0421069	-2.07965	-0.142735	0	-0.122793	1.39846	0.0121963	0.134021	-0.127486	-0.111611	0	0	0	0	0	0
scaffold_5:77612958:77621286:clu_15726|scaffold_5:77611995:77621286:clu_15726|Xetro.E01054|map3k5	-0.755326	6.98993	0.304708	0	-0.123323	0	0.126854	0	-0.0718279	0.189731	-0.173828	0.0353427	0	0	0	0	0	0
scaffold_1:97020257:97020768:clu_3112|scaffold_1:97020257:97020777:clu_3112|Xetro.A01704|kiaa0020	-0.747503	1.96116	-0.16961	0.446436	-0.0923152	-0.11731	-0.0579201	0.139546	-0.155058	-0.0946679	-0.0885895	0.0177153	11	0	10	0	8	11
scaffold_1:126152273:126152712:clu_4064|scaffold_1:126151406:126152712:clu_4064|Xetro.A02247|c19orf6	-0.740601	5.38925	0.0719612	-0.00446428	0.0548714	0.0264317	0.146544	-0.301405	-0.0358127	0.0128522	-0.00476863	0.0787632	0	8	0	0	0	8
scaffold_4:86549337:86550993:clu_19230|scaffold_4:86549337:86551085:clu_19230|Xetro.D01685|wdr82	-0.750241	4.27563	-0.160836	-0.463055	-0.0238489	-0.233847	-0.0374317	-0.492836	0.00119612	-0.0761266	-0.0736057	0.0202551	0	0	0	0	0	0
scaffold_2:44349340:44396588:clu_11410|scaffold_2:44349340:44400498:clu_11410|Xetro.B00788|prkx	-0.744336	2.4153	0.00162202	0.183409	-0.124674	-0.0537031	0.116987	-0.470965	-0.230598	0.103589	-0.0781262	0.113701	0	0	0	0	0	0
scaffold_2:13875111:13875907:clu_10520|scaffold_2:13875791:13875907:clu_10520|Xetro.B00276|macf1	-0.742107	0.647516	0.0877052	-0.16198	0.200949	0.264068	0.283092	0.181206	-0.0381118	0.0471416	0.105782	0.149171	0	0	8	10	0	10
scaffold_9:44839851:44840218:clu_28444|scaffold_9:44840328:44846475:clu_28444|Xetro.I00824|ammecr1l	-0.75139	5.43977	-0.0660873	2.09979	0.201528	-1.33602	0.184547	-1.33602	-0.0937038	-0.00452935	-0.0523527	-0.0554976	0	0	0	0	0	0
scaffold_8:65030614:65031892:clu_32194|scaffold_8:65030614:65032092:clu_32194|Xetro.H01328|tgfb1	-0.754494	3.98929	-0.137908	1.86366	-0.306081	0	-0.0798427	0	-0.300986	-0.0244759	-0.306189	-0.0536342	10	0	13	0	9	13
scaffold_5:39166785:39167311:clu_14810|scaffold_5:39167032:39167311:clu_14810|Xetro.E00532|hmgn3	-0.752016	0.752195	0.13717	0.400813	-0.0940329	-0.302039	0.244958	0.0386729	-0.297879	0.116782	-0.215172	0.0419223	8	0	0	0	0	8
scaffold_2:137800520:137805442:clu_13537|scaffold_2:137800520:137808442:clu_13537|Xetro.B02244|sytl2	-0.754268	1.61236	-0.115526	0.0391745	-0.0481171	-0.207483	0.0663855	-0.249257	-0.304904	-0.0163238	-0.0481996	0.112882	10	0	9	0	8	10
scaffold_8:60240508:60263661:clu_31997|scaffold_8:60246933:60263661:clu_31997|Xetro.H01223|foxn3	-0.758306	0.295492	-0.0494313	-0.33823	0.0514545	-0.150973	-0.139889	-0.0361218	-0.0358804	-0.0125134	0.00534718	-0.0697855	0	0	0	0	8	0
scaffold_6:118321278:118341156:clu_26577|scaffold_6:118321278:118331406:clu_26577|Xetro.F01551|mllt10	-0.768805	0.505208	-0.367959	0.05905	-0.0595449	0.0216271	0.0054352	0.0301225	0.178016	0.0308782	0.0737713	0.0344926	0	0	0	0	0	0
scaffold_4:22070323:22070878:clu_17419|scaffold_4:22068884:22070878:clu_17419|Xetro.D00476|fam192a	-0.769728	2.1514	-0.2585	0.851478	-0.0399246	-0.26984	-0.0120332	0.558942	-0.351534	0.00635343	-0.0963085	-0.0437201	0	0	11	0	0	11
scaffold_1:27068284:27068519:clu_878|scaffold_1:27068284:27069139:clu_878|Xetro.A00423|nipbl	-0.762135	7.86339	0.0420328	0	0.0940954	0	0.230748	0	-0.314115	0.0764766	0.118501	0.110112	0	0	0	0	0	0
scaffold_9:36505905:36506009:clu_28222|scaffold_9:36505410:36506009:clu_28222|Xetro.I00680|trip12	-0.767293	8.33529	0.0226777	1.52679	0.0200935	0.709131	0.0798282	2.02853	0.00263643	0.0338759	-0.074581	0.0426012	0	0	0	9	0	9
scaffold_8:47285093:47286181:clu_31381|scaffold_8:47285093:47287519:clu_31381|Xetro.H00884|ddx26b	-0.777868	4.34151	-0.251679	-0.791455	0.172196	0	-0.0252904	1.45139	-0.194967	-0.0110472	0.0142549	-0.105857	0	0	0	0	0	0
scaffold_8:92962705:92963388:clu_33207|scaffold_8:92962705:92963609:clu_33207|Xetro.H01819|vps39	-0.77263	5.15047	-0.0940738	0.00548534	-0.0873164	-2.53309	-0.237302	-2.53309	-0.166476	0.0978145	0.085039	-0.0308711	0	0	0	0	0	0
scaffold_5:122611542:122612676:clu_16763|scaffold_5:122610890:122612676:clu_16763|Xetro.E01723|cul9	-0.766587	6.77486	0.14604	0	0.0394744	0	0.165143	0	-0.317178	0.153611	0.0623798	0.0533902	0	0	0	0	0	0
scaffold_8:25375907:25379485:clu_30908|scaffold_8:25378754:25379485:clu_30908|Xetro.H00580|dlg3	-0.771799	3.05344	0.104441	0.0509622	0.13795	-0.998499	-0.0351663	-0.430584	-0.259005	-0.0545626	0.167357	0.00485724	0	0	0	0	0	0
scaffold_10:18672933:18673101:clu_34487|scaffold_10:18672770:18673101:clu_34487|Xetro.J00479|dbf4b	-0.772421	6.62115	-0.127944	0	0.12931	0	0.0913381	0	0.0166717	0.128118	0.266326	0.0255256	8	0	0	0	0	8
scaffold_4:94941687:94943075:clu_19442|scaffold_4:94941687:94945385:clu_19442|Xetro.D01821|pgm1	-0.76939	3.15937	-0.0273214	0.222044	-0.480377	1.6898	0.0720545	1.2261	-0.569564	0.0673496	-0.567851	-0.0125263	0	0	0	8	0	8
scaffold_4:94539264:94539770:clu_19432|scaffold_4:94539068:94539770:clu_19432|Xetro.D01815|raver2	-0.771075	4.66224	0.0473462	-0.48636	0.183447	0.0229551	0.075	-1.4707	-0.104826	0.0198733	0.0112238	0.0819251	0	0	8	0	0	8
scaffold_10:4601330:4602441:clu_33916|scaffold_10:4601125:4602441:clu_33916|Xetro.J00144|kiaa0195	-0.772581	8.16253	0.0892357	0	0.0926771	0	0.00888033	0	-0.110114	0.0878554	0.0410903	-0.0384113	0	0	0	0	0	0
scaffold_3:105524001:105524077:clu_9666|scaffold_3:105522801:105524077:clu_9666|Xetro.C01945|rint1	-0.773517	8.01236	0.0580664	0	-0.0604835	0	0.112869	0	-0.163464	0.125904	-0.0264968	0.00934344	0	0	0	8	0	8
scaffold_9:94315776:94316636:clu_29896|scaffold_9:94315776:94317301:clu_29896|Xetro.I02047|	-0.773825	6.23069	0.114548	-1.33602	0.13299	1.38452	-0.0380504	1.46441	-0.18814	-0.0437331	-0.0758225	-0.046113	8	0	0	0	0	8
scaffold_4:8062479:8062806:clu_16951|scaffold_4:8057770:8062270:clu_16951|Xetro.D00154|madd	-0.774683	-0.397839	0.0803805	-0.147676	0.319404	0.41303	0.203094	0.264978	-0.507883	0.0657382	0.180071	0.0842601	0	0	0	0	0	0
scaffold_3:112732895:112733103:clu_9875|scaffold_3:112732895:112734282:clu_9875|Xetro.C02043|rbm17	-0.777439	3.05749	-0.0780578	1.16374	0.00955292	0.86684	-0.0155283	-0.16641	-0.625776	-0.000501823	-0.0709028	-0.0400273	0	8	0	0	0	8
scaffold_6:102035642:102037223:clu_26205|scaffold_6:102035642:102038997:clu_26205|Xetro.F01312|fkbp14	-0.775956	1.17734	-0.00099366	0.143363	-0.314663	-0.22699	-0.128449	0.532333	-0.562245	0.0358477	-0.260914	-0.132716	0	0	0	0	0	0
scaffold_6:120449888:120450189:clu_26626|scaffold_6:120449026:120450189:clu_26626|Xetro.F01578|pdss1	-0.778162	6.10189	-0.0302657	0	-0.075954	-0.457851	-0.0664469	-2.56654	-0.374894	-0.026098	-0.152465	-0.0497123	0	0	0	0	0	0
scaffold_8:95176425:95179392:clu_33298|scaffold_8:95176425:95179473:clu_33298|Xetro.H01867|oip5	-0.778825	3.31514	-0.0588011	0.703601	-0.141277	-0.432076	0.0796995	-1.01969	-0.356802	-0.128967	-0.0679597	-0.0194103	0	9	0	0	0	9
scaffold_6:46574520:46579542:clu_25152|scaffold_6:46574520:46582778:clu_25152|Xetro.F00653|seh1l	-0.777327	2.82253	0.107303	0.63325	0.00743254	-1.62438	-0.0675996	-0.592552	-0.105174	0.0654524	-0.0264764	-0.00302182	0	0	0	8	0	8
scaffold_2:58118856:58119583:clu_11683|scaffold_2:58118856:58120704:clu_11683|Xetro.B00987|pdcl3	-0.779891	3.48646	0.000303134	-0.46003	-0.285919	-0.775278	0.134539	-0.514715	-0.53463	-0.0183095	-0.276445	0.106513	0	0	0	0	0	0
scaffold_181:120446:121371:clu_33662|scaffold_181:120446:124286:clu_33662|Xetro.K01938|unnamed	-0.780921	6.03801	0.0633982	0.062692	-0.0241321	1.52329	-0.174478	0.0425549	-0.578084	0.0194045	0.0691927	-0.15148	0	0	10	8	0	10
scaffold_9:32025122:32025953:clu_28021|scaffold_9:32025122:32027961:clu_28021|Xetro.I00560|vps8	-0.782186	5.34421	0.176225	0	-0.179969	-1.40385	-0.0893986	-1.40385	-0.108124	0.183744	-0.16727	-0.0784108	0	0	0	0	0	0
scaffold_5:80066036:80075090:clu_15811|scaffold_5:80066616:80075090:clu_15811|Xetro.E01097|wtap	-0.785892	0.190477	-0.305295	0.23812	-0.183325	-0.446644	-0.0337548	-0.0512302	-0.519766	-0.246475	-0.198355	0.00691269	0	0	0	0	0	0
scaffold_3:21047224:21048219:clu_7465|scaffold_3:21047224:21049478:clu_7465|Xetro.C00606|trpm7	-0.785711	6.35636	0.110549	1.40765	0.175889	0	0.116113	0	-0.340115	0.140498	-0.00788561	-0.01293	0	0	0	9	0	9
scaffold_8:56891579:56891677:clu_31931|scaffold_8:56891579:56892232:clu_31931|Xetro.H01191|alkbh1	-0.788996	7.22401	-0.136737	0	-0.0850891	0.731996	-0.0764458	0.00575578	-0.153527	-0.0548135	-0.114351	-0.119145	0	8	0	0	0	8
scaffold_8:78985362:78986256:clu_32663|scaffold_8:78984720:78986256:clu_32663|Xetro.H01569|unnamed	-0.788663	6.04341	-0.166873	1.41926	0.157738	0	0.0024193	0	-0.210066	-0.0165104	-0.0267795	-0.0654942	11	0	10	0	8	11
scaffold_4:60677340:60678929:clu_18335|scaffold_4:60677340:60679594:clu_18335|Xetro.D01080|chka	-0.789394	5.4922	0.148282	0	-0.142004	0	0.0812116	0	-0.348695	0.064921	-0.090935	-0.0345126	0	8	0	0	0	8
scaffold_4:27669700:27669824:clu_17560|scaffold_4:27669700:27674206:clu_17560|Xetro.D00551|pygb	-0.796574	7.74157	0.105026	1.4692	-0.820876	0	-0.0870294	0	-0.585929	0.200022	-0.8836	-0.096487	0	0	0	0	0	0
scaffold_1:131984563:131985161:clu_4332|scaffold_1:131984563:131985695:clu_4332|Xetro.A02370|ikbkap	-0.799877	5.24383	-0.0461439	1.99604	-0.135287	2.14577	0.00222366	0	-0.690927	0.0562279	-0.126647	0.0212116	0	9	0	0	0	9
scaffold_24:431044:433350:clu_6089|scaffold_24:431044:431250:clu_6089|Xetro.K00265|ilf3	-0.799129	0.130508	-0.404839	-0.089089	0.000990106	0.282918	-0.0451735	0.120249	-0.183278	-0.243863	0.104846	0.0379956	0	0	0	0	0	0
scaffold_2:22089563:22090167:clu_10792|scaffold_2:22089563:22090966:clu_10792|Xetro.B00431|zfx	-0.805812	5.80116	-0.103585	0.855112	0.000311804	-1.23395	0.094066	-1.22187	-0.12818	-0.066304	0.104056	0.119777	0	0	0	0	0	0
scaffold_5:2964398:2966275:clu_13918|scaffold_5:2963755:2966275:clu_13918|Xetro.E00034|hltf	-0.80726	5.71039	-0.00572646	0	-0.236066	0	-0.0721071	0	0.086867	0.0735062	-0.240758	-0.0617664	0	0	0	8	0	8
scaffold_1:41825226:41829002:clu_1206|scaffold_1:41825226:41829984:clu_1206|Xetro.A00588|wsb2	-0.808957	6.48513	-0.125811	0	-0.1449	1.4191	-0.0571114	1.43298	-0.132206	0.10058	0.0444675	0.0363088	0	0	0	0	0	0
scaffold_3:63744155:63745433:clu_8517|scaffold_3:63744155:63745853:clu_8517|Xetro.C01295|ric8b	-0.806197	3.4281	-0.198299	2.42091	0.0587315	-0.407419	0.16958	0.28753	-0.284115	0.0186607	-0.00971917	0.0386197	9	0	8	0	10	9
scaffold_2:6717733:6718333:clu_10340|scaffold_2:6717733:6764769:clu_10340|Xetro.B00150|yrdc	-0.80824	5.79543	-0.0621964	1.15265	0.0640188	1.43668	0.0974941	1.41345	-0.678068	0.0183249	0.0633112	0.11311	0	0	0	0	0	0
scaffold_5:116909347:116909766:clu_16594|scaffold_5:116909296:116909766:clu_16594|Xetro.E01598|mia3	-0.812221	8.23392	0.00347429	1.39846	0.069035	-1.39561	0.0187686	0.0120406	0.173987	0.123456	0.0675854	0.107786	0	0	0	0	0	0
scaffold_42:739869:740390:clu_36565|scaffold_42:739839:740390:clu_36565|Xetro.K00745|c17orf49	-0.816661	1.78179	-0.0990922	-0.0519626	0.00318465	0.193311	-0.115931	0.204162	-0.0654638	-0.133415	-0.0552187	-0.103483	9	0	0	0	0	9
scaffold_8c:2008820:2008944:clu_35405|scaffold_8c:2008820:2008948:clu_35405|Xetro.K05022|scnm1	-0.814104	5.3991	-0.151254	0	0.142888	0	0.0495496	2.10181	0.0105645	-0.0444756	0.115959	0.00429088	12	0	0	0	0	12
scaffold_1:11079453:11080248:clu_485|scaffold_1:11079453:11081185:clu_485|Xetro.A00188|poli	-0.814058	4.4573	-0.243331	-2.11034	-0.0760541	0.247879	-0.240639	-0.38648	-0.0687471	-0.0822947	-0.0965476	-0.193603	0	0	0	0	0	0
scaffold_10:30509071:30520073:clu_34990|scaffold_10:30509071:30529625:clu_34990|Xetro.J00793|cacnb1	-0.816704	0.464653	-0.0265285	0.495724	-0.754104	0.716627	-0.318846	0.692681	-0.746554	0.0915343	-0.365904	-0.105171	0	0	0	0	0	0
scaffold_5:82702143:82702488:clu_15879|scaffold_5:82696602:82702488:clu_15879|Xetro.E01138|utrn	-0.816755	3.52423	-0.138894	-1.5466	-0.321769	-0.644848	0.280072	-2.07782	-0.424429	0.124373	-0.401006	0.00695959	0	0	0	0	0	0
scaffold_7:5868576:5875327:clu_21046|scaffold_7:5866275:5875327:clu_21046|Xetro.G00126|cul4b	-0.816977	6.44792	-0.00399253	1.42664	-0.0955862	-1.43087	-0.0334816	1.47689	-0.189546	0.00338188	-0.00867985	-0.0576115	0	8	0	0	0	8
scaffold_6:29545402:29545502:clu_24722|scaffold_6:29545402:29547356:clu_24722|Xetro.F00399|ncoa2	-0.820215	6.09235	0.0171961	0.622495	0.0593445	0.592347	0.136237	-0.0153943	0.00797773	0.0189309	-0.0515486	-0.0457693	0	0	0	0	0	0
scaffold_2:51259912:51260844:clu_11513|scaffold_2:51259912:51261869:clu_11513|Xetro.B00862|pdk3	-0.822102	6.64567	0.0212633	1.37631	0.38246	0.469669	0.39402	0.496143	-0.307935	0.0717677	0.223117	0.12952	9	0	9	0	8	9
scaffold_1:157761362:157761788:clu_4960|scaffold_1:157760736:157761788:clu_4960|Xetro.A02711|intu	-0.82341	4.04524	-0.159087	-2.09898	0.00201063	0.46114	0.126014	0.0025303	0.131003	0.0952483	0.0569063	0.100194	0	0	0	0	0	0
scaffold_5:122623388:122624494:clu_16767|scaffold_5:122622194:122624494:clu_16767|Xetro.E01723|cul9	-0.811416	5.79658	0.299259	0	0.0391357	0	0.00361234	0	-0.317178	0.153611	0.0623798	0.0533902	0	0	0	0	8	0
scaffold_54:156873:157129:clu_35722|scaffold_54:156873:160733:clu_35722|Xetro.K00904|unnamed	-0.822909	7.72996	0.139324	0	0.00475176	0	0.079031	1.46549	-0.383758	0.0720574	-0.0502878	-0.00636791	0	0	0	0	0	0
scaffold_1:60504350:60504854:clu_1974|scaffold_1:60504350:60506628:clu_1974|Xetro.A00968|ankrd13a	-0.825386	6.2455	-0.219671	0.0270276	0.0340014	0	0.0707625	0	-0.109638	-0.0110967	0.0292419	0.101682	11	0	10	0	8	11
scaffold_2:80809958:80812060:clu_12303|scaffold_2:80809958:80812228:clu_12303|Xetro.B01316|myl6	-0.827591	0.0347583	0.0709591	0.00095035	-0.730967	0.0718862	0.155229	0.127623	0.19759	0.0144924	0.107762	0.0810094	0	0	0	0	0	0
scaffold_2:2158934:2159043:clu_10182|scaffold_2:2158934:2159519:clu_10182|Xetro.B00056|snrnp40	-0.827862	5.63227	-0.154095	1.8434	0.120024	0.842557	0.142046	0.564933	-0.461441	-0.117861	0.0821772	0.10747	0	0	0	0	0	0
scaffold_2:13455386:13457726:clu_10499|scaffold_2:13455386:13462278:clu_10499|Xetro.B00264|yars	-0.832246	5.52729	-0.147827	0	-0.0933084	-1.38452	0.103387	-1.38452	-0.60463	-0.116247	-0.0432656	0.122501	0	0	0	0	0	0
scaffold_4:32255493:32257524:clu_17685|scaffold_4:32254826:32257524:clu_17685|Xetro.D00628|brd7	-0.835797	5.27875	-0.00879298	0.0062256	0.0515787	0.664285	0.0224259	-0.476707	-0.66549	0.0523532	-0.0252694	0.0472419	8	0	0	0	0	8
scaffold_3:79058060:79060228:clu_8939|scaffold_3:79058060:79060951:clu_8939|Xetro.C01569|appl2	-0.838457	5.6518	0.052202	2.57385	0.0687714	-2.12778	0.111745	-0.01719	-0.625526	-0.037791	0.0217129	0.00381153	0	0	0	0	0	0
scaffold_1:122684309:122685113:clu_3926|scaffold_1:122684083:122685113:clu_3926|Xetro.A02159|	-0.835934	3.82765	0.277415	2.94557	-0.0420456	0.654509	0.151029	-1.43654	-0.5051	0.23208	-0.143943	-0.162749	0	0	0	0	0	0
scaffold_4:94953905:94955137:clu_19444|scaffold_4:94952447:94955137:clu_19444|Xetro.D01821|pgm1	-0.850186	3.60947	-0.036298	0.446597	-0.454229	-1.39474	0.100256	-0.348526	-0.569564	0.0673496	-0.567851	-0.0125263	0	8	0	0	0	8
scaffold_4:36321874:36323631:clu_17753|scaffold_4:36321874:36323761:clu_17753|Xetro.D00670|ankrd27	-0.853997	4.82403	0.0370983	-1.38452	-0.0464305	-0.00838751	0.175337	-1.40385	-0.109892	0.16736	-0.0461767	0.0145638	8	0	8	0	9	8
scaffold_4:63265502:63273048:clu_18430|scaffold_4:63265497:63272935:clu_18430|Xetro.D01154|	-0.853956	3.12936	-0.103639	-0.036442	-0.0716733	-0.357034	-0.353838	-0.382752	0.018078	-0.0309256	-0.131604	-0.0270546	0	0	0	0	0	0
scaffold_6:115649743:115654130:clu_26505|scaffold_6:115649743:115654905:clu_26505|Xetro.F01506|slc25a40	-0.856597	5.76319	-0.0644888	0	-0.136862	-1.23429	0.0388929	-1.22906	-0.526177	-0.0350337	-0.171162	-0.0528199	0	0	0	0	0	0
scaffold_2:9924768:9925083:clu_10406|scaffold_2:9922453:9925083:clu_10406|Xetro.B00199|col16a1	-0.854956	6.08226	0.203566	1.42225	-0.188759	0	-0.301384	0	-0.552236	-0.367596	-0.395926	-0.068295	0	0	0	0	0	0
scaffold_1:66722019:66723300:clu_2300|scaffold_1:66721008:66723300:clu_2300|Xetro.A01149|ddx52	-0.852064	5.50132	-0.269272	0.0165262	0.068008	2.13439	0.210812	1.42516	-0.577757	-0.106672	0.0769973	0.128811	0	0	0	10	0	10
scaffold_4:60993793:60994608:clu_18354|scaffold_4:60992566:60994608:clu_18354|Xetro.D01090|efemp2	-0.859278	7.74338	0.159274	3.64069	-0.51677	-2.09505	0.145707	-0.691102	-0.583893	0.23925	-0.572001	0.0790395	0	0	0	0	0	0
scaffold_3:37855340:37855647:clu_8025|scaffold_3:37855340:37855968:clu_8025|Xetro.C00865|aldh18a1	-0.853903	5.60285	-0.263094	0	-0.170777	0	0.0534845	0	-0.489708	-0.100596	-0.09601	-0.0661709	8	0	9	0	9	9
scaffold_1:56314908:56315443:clu_1877|scaffold_1:56314908:56315742:clu_1877|Xetro.A00911|msi2	-0.862193	7.06001	-0.187658	1.51506	0.126774	0.706422	0.0721749	-1.39846	-0.144126	-0.165097	0.223428	0.10507	8	0	0	0	0	8
scaffold_2:9944601:9946164:clu_10409|scaffold_2:9942319:9946164:clu_10409|Xetro.B00200|pef1	-0.857777	4.0026	-0.317431	4.26446	0.0976793	0	0.173819	0	-0.461815	-0.0508105	0.0516219	-0.0139467	0	0	9	0	9	9
scaffold_2:108131474:108138100:clu_13027|scaffold_2:108129261:108138100:clu_13027|Xetro.B01851|mipep	-0.866981	5.73979	0.0390274	1.38452	0.0870802	0	0.0709494	0	-0.334545	0.137784	0.0356772	0.00449033	12	0	9	0	8	12
scaffold_4:64477535:64478001:clu_18468|scaffold_4:64475274:64478001:clu_18468|Xetro.D01163|ptbp2	-0.870387	6.28825	-0.0796051	-0.00804906	0.155689	-0.0375896	0.27109	0.208364	0.0509636	-0.0633103	-0.0196572	0.0936014	0	0	0	0	0	0
scaffold_8:65595998:65596656:clu_32214|scaffold_8:65595768:65596656:clu_32214|Xetro.H01344|gltscr1	-0.8667	5.44557	-0.243266	0	0.31175	0	0.148501	0	0.0695318	0.0416023	0.113778	0.00609573	8	0	0	0	0	8
scaffold_24:145049:145220:clu_6093|scaffold_24:144691:145220:clu_6093|Xetro.K00254|keap1	-0.873826	6.61763	-0.0831133	1.09199	0.0981047	0.00592311	-0.082163	-2.56865	0.0030587	-0.0277839	-0.006581	-0.111731	0	9	0	0	0	9
scaffold_2:602392:637285:clu_10106|scaffold_2:635846:636547:clu_10106|Xetro.B00015|rps6ka1	-0.876348	1.99384	-0.00627405	1.12663	0.287168	-0.84336	0.237416	-2.96403	-0.497883	-0.0693924	0.186017	0.229323	9	0	9	0	8	9
scaffold_2:10636226:10636536:clu_10418|scaffold_2:10635908:10636536:clu_10418|Xetro.B00212|kpna6	-0.876415	3.97153	0.037498	0.187267	0.0617511	-0.188645	0.0854785	-0.456096	-0.416004	0.110777	0.0448339	0.084409	0	0	0	0	0	0
scaffold_3:103611107:103612635:clu_9580|scaffold_3:103607912:103612635:clu_9580|Xetro.C01907|kif21a	-0.872311	2.43539	0.117509	0.389855	-0.050023	-1.8936	0.0491562	-0.229782	-0.629537	0.103896	-0.207906	-0.0644064	0	0	0	0	0	0
scaffold_5:19116222:19117428:clu_14409|scaffold_5:19115069:19117428:clu_14409|Xetro.E00282|kpna4	-0.877658	5.25007	-0.0323016	-1.13386	-0.0132799	-0.0239435	0.149071	0.129735	0.0692068	0.0143871	-0.127648	0.0467724	0	8	0	0	0	8
scaffold_1:199792200:199799492:clu_5893|scaffold_1:199798865:199799495:clu_5893|Xetro.A03267|fam53a	-0.873072	1.2593	-0.223564	-0.0129574	0.183308	-0.145265	0.128124	0.0787925	0.0169903	-0.0166747	0.10898	0.120782	0	0	0	0	0	0
scaffold_1:210670560:210673296:clu_6047|scaffold_1:210670207:210673296:clu_6047|Xetro.A03500|rtkn	-0.878105	3.27184	0.133729	0.0139394	0.0812113	-1.21885	0.183303	-1.67939	-0.343651	0.148594	-0.168388	-0.0581361	0	0	0	0	0	0
scaffold_4:11494937:11510487:clu_17114|scaffold_4:11481027:11510612:clu_17114|Xetro.D00247|ctnnd1	-0.871817	1.17552	-0.255473	0.242589	0.180307	0.369791	0.0586908	0.483021	0.108227	0.0339215	0.110758	-0.00887069	9	0	0	0	0	9
scaffold_7:7980241:7980387:clu_21120|scaffold_7:7980241:7984765:clu_21120|Xetro.G00205|lpcat3	-0.881291	9.65233	0.0839163	2.06026	0.275688	0	0.0350414	1.33602	0.00134802	0.119387	0.103064	-0.080121	8	0	0	0	0	8
scaffold_2:41358908:41361672:clu_11334|scaffold_2:41358908:41361682:clu_11334|Xetro.B00732|prkrip1	-0.88614	3.56377	-0.0121884	-0.631799	0.169441	-0.291263	0.246511	0.504871	-0.419964	0.00616803	0.108713	0.130218	0	0	10	0	0	10
scaffold_8:24483252:24485878:clu_30852|scaffold_8:24483252:24484358:clu_30852|Xetro.H00550|ogt	-0.885221	0.417236	-0.109051	-0.28824	-0.00426633	0.0113929	-0.0697883	-0.272752	-0.247665	0.0131624	-0.0505946	-0.0800029	0	0	0	0	0	0
scaffold_7:26312463:26312681:clu_21510|scaffold_7:26312463:26315323:clu_21510|Xetro.G00539|c10orf76	-0.888306	3.71472	0.0229058	1.12441	0.102459	1.41331	0.0884481	1.45139	-0.294463	0.191101	0.0482221	-0.032076	0	9	0	0	0	9
scaffold_4:84010266:84010970:clu_19122|scaffold_4:84007670:84010970:clu_19122|Xetro.D01607|kdelr3	-0.886484	6.30068	-0.152585	0	-0.0657418	0	0.0016335	0	-0.846315	-0.052263	-0.0998353	-0.0230594	9	0	9	0	8	9
scaffold_4:95467443:95473118:clu_19471|scaffold_4:95467443:95475499:clu_19471|Xetro.D01827|dock7	-0.828162	6.46667	-0.583186	5.79895	0.0506552	0	0.198205	0	0.000591331	0.106288	0.0471979	0.0933013	0	0	8	0	0	8
scaffold_2:2586661:2587034:clu_10209|scaffold_2:2586649:2587034:clu_10209|Xetro.B00069|utp11l	-0.888146	8.38297	-0.284394	1.39372	0.0830186	0	0.188836	0	-0.48577	-0.293944	0.0258931	0.105082	10	0	10	0	8	10
scaffold_7:58433890:58434267:clu_22441|scaffold_7:58433890:58435452:clu_22441|Xetro.G01094|ncapd3	-0.897903	5.84302	0.033948	0	0.0112734	0	-0.215385	0	-0.768988	0.0730247	0.0648816	-0.0505477	0	0	8	0	8	8
scaffold_2:6430136:6432228:clu_10317|scaffold_2:6428340:6432228:clu_10317|Xetro.B00142|srsf4	-0.900515	4.65528	-0.0368954	0.150117	0.243551	-0.723531	0.247416	-0.42368	-0.616272	-0.124394	0.227531	0.11989	0	0	0	0	0	0
scaffold_5:70914839:70918425:clu_15533|scaffold_5:70918536:70919540:clu_15533|Xetro.E00943|	-0.900943	1.60492	-0.064039	0.0198755	-0.416201	0.218724	-0.416413	-0.316035	-0.520424	0.0162757	-0.178377	0.148888	0	0	9	0	0	9
scaffold_3:94940874:94942511:clu_9370|scaffold_3:94939254:94942511:clu_9370|Xetro.C01806|dock4	-0.889829	5.9746	-0.282355	0	0.0167863	0	-0.221624	0	-0.0130005	0.11954	0.0205188	0.0239304	8	0	0	0	10	8
scaffold_3:11246535:11247272:clu_7159|scaffold_3:11246156:11247272:clu_7159|Xetro.C00429|ddx56	-0.892622	7.77095	-0.283154	-1.38452	-0.170179	-1.33602	-0.0283712	0.0662804	-0.29811	-0.163609	-0.129526	-0.053227	0	0	0	0	0	0
scaffold_6:59939492:59939865:clu_25391|scaffold_6:59938111:59939865:clu_25391|Xetro.F00803|tbc1d7	-0.887702	4.2537	-0.347187	-1.40496	-0.0382315	-1.41345	0.0459964	0.0232252	-0.592177	-0.126542	-0.0195531	-0.0681072	0	0	10	0	8	10
scaffold_6:36531315:36532980:clu_24872|scaffold_6:36530247:36532980:clu_24872|Xetro.F00497|ube2v2	-0.903403	9.77696	-0.173653	0	0.0247769	2.14189	-0.020694	2.14206	-0.0652519	-0.0455474	-0.035845	-0.0270932	0	0	0	0	0	0
scaffold_160:43316:43394:clu_37043|scaffold_160:43274:43394:clu_37043|Xetro.K01835|myh10	-0.882484	6.03704	-0.397862	-1.453	0.126841	-1.39561	-0.173987	-1.39561	-0.127252	-0.155945	0.206048	0.0174508	8	0	8	0	0	8
scaffold_4:6376722:6376850:clu_16886|scaffold_4:6374668:6376850:clu_16886|Xetro.D00107|cat.1	-0.910011	7.78347	0.0459137	0.384379	-0.0386449	-0.451663	0.0349233	-0.460646	-0.192041	0.11751	0.0398899	0.0964227	0	0	0	0	0	0
scaffold_1:98403054:98414991:clu_3163|scaffold_1:98403054:98416511:clu_3163|Xetro.A01731|kdm4c	-0.907487	2.83358	0.0937419	-0.397323	-0.0225834	-0.461593	-0.0856612	-0.177736	-0.202952	0.163429	0.0466009	0.0892458	0	0	0	0	0	0
scaffold_9:12328396:12328521:clu_27512|scaffold_9:12320727:12328521:clu_27512|Xetro.I00249|pkp4	-0.920069	4.60983	-0.0136019	-1.37887	0.192032	0.244752	0.328615	-0.613643	0.163957	0.0387268	0.0387803	-0.0383987	9	0	0	0	0	9
scaffold_1:186085964:186087130:clu_5609|scaffold_1:186085964:186088431:clu_5609|Xetro.A03081|guf1	-0.913137	5.50895	0.00784669	1.19673	-0.205831	-2.11017	-0.18717	0.42802	-0.199465	0.144673	-0.157639	-0.0776285	0	0	0	8	0	8
scaffold_9:45108253:45109206:clu_28480|scaffold_9:45107976:45109206:clu_28480|Xetro.I00834|dgkd	-0.913584	3.93832	-0.0754859	0.163282	-0.0565863	0.442422	0.084232	-0.00171596	-0.276838	0.0327099	-0.0630444	0.0421532	0	0	0	0	0	0
scaffold_9:43131324:43131408:clu_28404|scaffold_9:43131324:43133283:clu_28404|Xetro.I00796|armc8	-0.927962	6.78569	-0.0455929	0	-0.198608	0	-0.179186	0	-0.144425	0.134448	-0.189524	-0.097425	0	0	0	9	0	9
scaffold_7:7660898:7663794:clu_21117|scaffold_7:7655953:7663794:clu_21117|Xetro.G00191|usp5	-0.91639	4.25414	-0.124547	0.843945	0.144722	-0.725605	0.155407	-0.00039795	-0.363539	0.0274308	0.0651175	-0.0207771	0	0	0	0	0	0
scaffold_4:99612124:99653473:clu_19592|scaffold_4:99612124:99642183:clu_19592|Xetro.D01873|st3gal3	-0.919734	1.281	-0.176876	0.863922	0.159697	-0.0602155	0.0658506	0.174637	-0.141358	0.00935972	-0.00281314	-0.0184931	0	0	8	0	0	8
scaffold_2:59706605:59707076:clu_11748|scaffold_2:59706075:59707076:clu_11748|Xetro.B01020|cdc16	-0.928955	2.74641	-0.0323461	0.585124	0.0321787	0.760983	-0.000294178	-0.316485	-0.889066	0.0446981	0.0638981	0.121293	0	0	0	0	0	0
scaffold_3:17169897:17174955:clu_7315|scaffold_3:17169897:17176926:clu_7315|Xetro.C00549|fam96a	-0.929414	4.57395	0.0453008	-0.243645	-0.0670721	0.591424	-0.124159	0.337897	-0.286486	0.133507	-0.158385	-0.161741	0	0	0	10	0	10
scaffold_5:116961256:116963234:clu_16608|scaffold_5:116952409:116963234:clu_16608|Xetro.E01602|brox	-0.936248	4.15799	0.0709681	1.09935	-0.0964353	-0.668799	0.0204207	1.40574	-0.149426	0.0599256	-0.153445	-0.0145598	9	0	0	0	0	9
scaffold_7:15723431:15724077:clu_21281|scaffold_7:15722562:15724077:clu_21281|Xetro.G00369|wdr11	-0.928252	5.91574	0.112493	0	0.427595	0.0193017	0.00295368	1.15678	-0.304477	0.194661	0.316988	0.0966316	0	0	0	0	0	0
scaffold_8:27909035:27915279:clu_30988|scaffold_8:27909035:27911999:clu_30988|Xetro.H00629|col4a5	-0.938434	0.126009	-0.137493	-0.0743788	-0.343334	0.0317418	-0.068176	-0.275761	-0.40085	-0.0527104	-0.163422	-0.12374	0	0	0	0	0	0
scaffold_1:42886614:42888200:clu_1233|scaffold_1:42886116:42888200:clu_1233|Xetro.A00608|	-0.949139	5.87182	-0.117413	0	0.470145	0	0.639733	0	-0.284975	-0.0809702	0.16084	0.257362	8	0	0	0	0	8
scaffold_9:40658977:40659067:clu_28325|scaffold_9:40658977:40659613:clu_28325|Xetro.I00758|cpsf4	-0.949102	6.31384	-0.166212	0	-0.0674496	0	-0.112802	0	-0.500926	-0.14031	-0.102546	-0.0926393	8	0	0	0	0	8
scaffold_3:41666321:41668323:clu_8093|scaffold_3:41665371:41668619:clu_8093|Xetro.C00913|parp11	-0.949972	2.5957	-0.0582514	-0.688472	-0.0310437	1.79988	-0.192945	-0.00684059	-0.0486972	0.0992382	-0.0762611	-0.0688915	0	0	0	0	0	0
scaffold_3:97091636:97092474:clu_9423|scaffold_3:97091636:97093133:clu_9423|Xetro.C01830|cttnbp2	-0.951263	3.70467	-0.0694001	0.230874	0.210147	0.275962	0.111798	-0.151022	-0.483722	0.158827	-0.0484029	-0.0173384	0	0	0	8	8	8
scaffold_2:82093725:82095506:clu_12383|scaffold_2:82090388:82098868:clu_12383|Xetro.B01355|naca.2	-0.952177	0.625815	-0.119822	0.13275	-1.00719	0.0404835	-0.00656172	0.215426	-0.088394	-0.0134605	-0.0116828	0.0675138	0	0	0	0	0	0
scaffold_5:49753800:49754276:clu_15072|scaffold_5:49752516:49754276:clu_15072|Xetro.E00659|cep57l1	-0.959134	1.64461	-0.0370766	0.556282	-0.321486	0.48275	-0.140189	0.578595	-0.573953	0.0533093	-0.217989	0.0540918	0	0	0	0	0	0
scaffold_1:86153259:86154149:clu_2874|scaffold_1:86152936:86154149:clu_2874|Xetro.A01550|slc7a8	-0.961912	8.11282	-0.14529	1.82255	0.0741125	0.600924	0.0269095	0.712084	-0.296662	-0.0704655	0.191759	0.091117	0	0	0	0	0	0
scaffold_10:11141385:11141523:clu_34238|scaffold_10:11140084:11141523:clu_34238|Xetro.J00354|arfgef2	-0.956851	7.80949	0.0989488	1.4191	0.207709	0	-0.0535033	0	-0.0662957	0.0991073	0.17129	0.0599282	0	10	0	0	0	10
scaffold_8:77255532:77255630:clu_32589|scaffold_8:77255532:77256624:clu_32589|Xetro.H01537|aspg	-0.963656	-0.0156038	0.0485172	0.0347567	-0.919769	0.195827	0.0266146	-0.0142173	-0.0667845	0.157503	-0.0233312	-0.103636	0	0	0	0	0	0
scaffold_8:52576591:52577767:clu_31663|scaffold_8:52576591:52582979:clu_31663|Xetro.H01060|sipa1l3	-0.961472	5.60398	-0.174182	1.4995	-0.305559	0.0187889	-0.0489055	0.637785	-0.259988	0.0947074	-0.125509	-0.0304515	0	0	0	0	0	0
scaffold_6:92841562:92842693:clu_26008|scaffold_6:92841557:92842414:clu_26008|Xetro.F01197|uba5	-0.96665	4.18036	-0.136392	1.10683	-0.136839	-0.732559	-0.0129599	0.826401	-0.415038	-0.044343	-0.0117671	-0.0213685	0	0	0	0	0	0
scaffold_1:13312053:13338925:clu_546|scaffold_1:13312053:13337120:clu_546|Xetro.A00218|ipo11	-0.964955	3.50636	-0.157435	-0.370664	-0.177723	0.57052	0.0827758	-0.88143	-0.589554	-0.00129261	-0.119082	0.0403837	0	0	0	9	0	9
scaffold_2:4232987:4233917:clu_10238|scaffold_2:4232906:4233917:clu_10238|Xetro.B00099|thrap3	-0.973263	0.916691	-0.0237071	0.157603	0.0954643	0.260227	0.131734	0.343724	-0.198181	-0.0101903	0.110433	0.108275	0	0	0	0	0	0
scaffold_2:56492449:56494395:clu_11652|scaffold_2:56494501:56495303:clu_11652|Xetro.B00964|gk	-0.958393	1.31895	-0.290455	0.602608	0.107871	0.581538	0.0560023	0.242287	-0.593935	0.0563994	0.060236	0.0726934	0	0	0	0	0	0
scaffold_4:7789504:7789589:clu_16948|scaffold_4:7789231:7789589:clu_16948|Xetro.D00146|slc39a13	-0.93703	4.16153	-0.407456	1.78889	-0.171936	-1.41331	-0.258994	-1.41331	-0.690212	-0.0408217	-0.0530164	0.0673571	10	0	9	0	0	10
scaffold_1:88058551:88060600:clu_2931|scaffold_1:88057361:88060600:clu_2931|Xetro.A01587|sass6	-0.975358	6.0464	-0.069556	0	0.0959719	0	0.0898591	0	-0.337303	0.0211596	-0.0774451	0.0850726	0	0	0	0	0	0
scaffold_3:73916040:73916961:clu_8687|scaffold_3:73914608:73916961:clu_8687|Xetro.C01440|wdr96	-0.962587	5.7842	-0.269443	0	0.208751	-1.42674	0.227524	-1.42674	-0.235352	-0.187444	0.146265	0.0322725	0	0	0	0	0	0
scaffold_1:91002284:91004514:clu_3001|scaffold_1:91002284:91005292:clu_3001|Xetro.A01628|agtpbp1	-0.954085	5.7589	0.214439	0	-0.105966	0	0.0300842	2.12722	-0.587486	0.027149	-0.017603	0.151494	0	0	0	0	0	0
scaffold_2:80364349:80369710:clu_12290|scaffold_2:80364349:80373846:clu_12290|Xetro.B01300|bloc1s1	-0.975378	3.8339	-0.196162	1.08679	-0.00611723	-0.0258806	0.212949	-0.629151	-0.580006	-0.0795542	0.0753453	0.118647	8	0	0	0	0	8
scaffold_1:33963942:33966808:clu_1027|scaffold_1:33963942:33967079:clu_1027|Xetro.A00495|ythdc2	-0.960488	4.49711	0.191738	-2.14067	-0.173033	2.12987	0.265228	2.17732	-0.189774	0.211995	0.059055	0.0724936	0	0	0	8	0	8
scaffold_7:38995264:38995827:clu_21862|scaffold_7:38995001:38995827:clu_21862|Xetro.G00753|tmem132a	-0.980621	1.7767	-0.176663	-0.533198	0.215066	0.492677	0.0124133	-0.772631	-0.598593	0.0254953	0.244858	0.00404034	0	0	0	0	0	0
scaffold_9:23421163:23423171:clu_27779|scaffold_9:23414009:23423171:clu_27779|Xetro.I00410|ssfa2	-0.97766	6.62574	-0.278685	0	-0.132902	1.46441	-0.261533	1.33602	-0.226147	0.00204687	-0.0665784	-0.0414148	10	0	9	0	8	10
scaffold_4:71263099:71266892:clu_18628|scaffold_4:71266536:71266892:clu_18628|Xetro.D01274|agl	-0.989385	0.993734	0.0357838	0.649308	-0.577235	-0.519775	0.0307274	-0.492459	-0.492607	0.250498	-0.689635	-0.0559244	0	0	0	0	0	0
scaffold_5:71944690:71945919:clu_15549|scaffold_5:71944188:71945919:clu_15549|Xetro.E00952|sft2d1	-0.988517	2.56824	0.0699547	0.272545	-0.506682	-1.20475	-0.0691568	0.0357289	-0.233527	0.19321	-0.58818	-0.168257	0	0	0	0	0	0
scaffold_2:39606171:39606957:clu_11295|scaffold_2:39606171:39608274:clu_11295|Xetro.B00707|	-0.990488	4.51657	0.064222	-1.21115	0.250664	0.660392	0.073269	0.660392	-0.330482	0.0158946	0.10048	0.123201	9	0	8	0	0	9
scaffold_8:28228005:28228798:clu_31004|scaffold_8:28228661:28228798:clu_31004|Xetro.H00634|picalm.1	-0.988321	6.11946	0.1259	1.15154	-0.221172	-0.29464	0.0128546	-0.630067	0.677558	0.160633	-0.0449679	-0.0697887	0	0	0	0	0	0
scaffold_3:116543013:116544107:clu_10033|scaffold_3:116543261:116545399:clu_10033|Xetro.C02110|calu	-0.94072	4.74653	-0.470204	5.30905	-0.146108	-0.0399083	-0.0263486	0.642097	-0.471104	-0.111601	-0.131031	-0.0540575	8	0	0	0	0	8
scaffold_7:82354398:82361455:clu_23056|scaffold_7:82337581:82354285:clu_23056|Xetro.G01444|noc2l	-1.0004	1.093	-0.200694	-0.17217	-0.00877712	-0.111184	0.0358522	0.381836	-0.849892	-0.175375	-0.0318263	0.0214171	0	8	0	0	0	8
scaffold_2:46787201:46788955:clu_11469|scaffold_2:46787201:46790386:clu_11469|Xetro.B00821|gpm6b	-0.960799	0.395619	-0.42983	-0.0437722	0.391196	0.309441	0.223251	0.394638	0.197891	-0.0528009	0.228896	0.183347	0	0	0	0	0	0
scaffold_6:93173583:93174204:clu_26029|scaffold_6:93171453:93174204:clu_26029|Xetro.F01204|dnajc13	-1.00589	5.25549	-0.0750068	0	0.279624	0	0.100293	0	-0.559724	0.0967798	-0.0251036	-0.0204894	0	0	0	0	0	0
scaffold_4:71837437:71838807:clu_18648|scaffold_4:71836277:71838807:clu_18648|Xetro.D01284|stxbp3	-1.00549	0.979028	0.0833668	0.00733119	-0.196584	0.147789	-0.0426989	0.723883	-0.674458	0.223685	-0.0957966	0.0156441	0	0	0	0	0	0
scaffold_9:47829132:47835146:clu_28549|scaffold_9:47831904:47835146:clu_28549|Xetro.I00876|unnamed	-1.01047	2.72031	-0.0722495	1.87924	0.00583376	-0.0833733	0.0226193	0.431449	-0.0877993	0.0426156	-0.0988087	-0.0496617	0	0	0	0	0	0
scaffold_1:84776578:84777482:clu_2813|scaffold_1:84776578:84778307:clu_2813|Xetro.A01494|ubqln1	-1.00971	5.2825	0.0349807	0.0395422	-0.0140829	-0.753493	0.0972506	0.861406	-0.687866	0.0359878	0.0637262	0.100703	0	0	0	0	0	0
scaffold_3:12458538:12459093:clu_7227|scaffold_3:12460845:12462171:clu_7227|Xetro.C00480|kiaa1310	-1.01215	2.12795	-0.106461	-0.0453099	0.185134	-1.78985	0.209841	-1.09973	-0.37168	0.0275996	0.101566	0.0269604	8	9	0	0	0	9
scaffold_9:45044273:45044397:clu_28471|scaffold_9:45044273:45044884:clu_28471|Xetro.I00831|iws1	-1.01416	3.06746	-0.0332964	-0.326969	-0.142137	-0.33871	0.117004	-0.432317	-0.780847	-0.0698085	-0.189624	0.0313139	0	0	0	0	0	0
scaffold_3:88539800:88542801:clu_9227|scaffold_3:88539800:88546011:clu_9227|Xetro.C01727|zfc3h1	-1.01567	2.6232	-0.0381546	-0.0373259	-0.00512055	0.201823	-0.0727584	-0.145392	-0.122691	0.0312947	0.0887958	0.0523275	0	8	0	0	0	8
scaffold_5:78223087:78230585:clu_15758|scaffold_5:78223087:78237643:clu_15758|Xetro.E01063|nup43	-1.01811	2.28101	-0.0976073	-0.723954	-0.197416	0.534797	0.0352722	-0.231896	-0.735495	-0.0739744	-0.241861	-0.0407646	8	0	0	0	0	8
scaffold_4:39624080:39624581:clu_17823|scaffold_4:39624080:39627837:clu_17823|Xetro.D00719|nudt7	-1.01497	2.59624	-0.195678	-0.784099	0.240646	-0.0149472	0.282335	-0.729084	-0.290277	0.0257122	-0.0321984	0.0829276	0	0	0	0	0	0
scaffold_5:102890365:102892750:clu_16355|scaffold_5:102879349:102888264:clu_16355|Xetro.E01432|ccdc88a	-1.02014	4.01368	0.0277614	-0.0149725	-0.441426	1.19278	-0.011152	0.717587	-0.317405	0.0355929	-0.184658	0.0320299	8	0	0	0	0	8
scaffold_7:45796437:45796798:clu_22038|scaffold_7:45795207:45796798:clu_22038|Xetro.G00845|ndufa13	-1.02187	5.93142	-0.131716	2.52728	-0.0851231	-0.633887	-0.0455145	0.355019	-0.637198	-0.0826021	-0.1186	-0.102029	11	0	11	0	9	11
scaffold_2:27645772:27646519:clu_10964|scaffold_2:27642339:27646519:clu_10964|Xetro.B00525|	-1.02182	4.93611	0.0406246	0	0.35097	-2.09979	0.218356	-0.697485	-0.683891	0.226366	0.163935	0.170039	0	0	9	0	0	9
scaffold_9:66600345:66601359:clu_29027|scaffold_9:66598920:66601359:clu_29027|Xetro.I01174|drg2	-1.02018	4.17481	-0.236424	-0.000990174	-0.119572	-1.1707	-0.0870029	-1.18554	-0.72541	-0.098563	-0.133184	-0.0933255	8	0	0	0	0	8
scaffold_7:35424745:35428344:clu_21775|scaffold_7:35424099:35428344:clu_21775|Xetro.G00704|sorbs1	-1.02073	4.73869	-0.217594	1.31686	0.197622	0.544196	0.0391869	-0.119514	0.132583	-0.0564324	-0.00769324	-0.0278639	0	0	0	10	8	10
scaffold_8:72729654:72729756:clu_32448|scaffold_8:72729654:72730632:clu_32448|Xetro.H01446|ero1l	-1.0249	7.69805	0.105516	0	-0.0709671	0	-0.0988539	0	0.0304348	0.210868	0.11473	-0.116235	0	0	0	9	0	9
scaffold_1:64419748:64420666:clu_2235|scaffold_1:64419748:64421772:clu_2235|Xetro.A01070|mettl17	-1.02383	5.41652	-0.252036	-0.474733	-0.0401979	-1.33865	0.0748039	-0.497545	-0.274266	-0.250615	-0.0538558	-0.0150687	0	0	0	0	0	0
scaffold_5:66931247:67012946:clu_15430|scaffold_5:66931247:67038539:clu_15430|Xetro.E00889|nhsl1	-1.00856	3.32462	0.218942	0.851478	-0.0251784	-0.449603	-0.0364602	0.251997	-0.0417338	0.140355	-0.142569	0.0653507	0	0	0	0	0	0
scaffold_8:7717512:7718640:clu_30250|scaffold_8:7717512:7720586:clu_30250|Xetro.H00181|tbc1d13	-1.03264	8.73851	-0.189668	0	0.030586	0	0.00454122	0	0.256645	0.013273	0.0630193	-0.0601321	0	0	0	0	0	0
scaffold_3:100222855:100223037:clu_9509|scaffold_3:100220417:100223037:clu_9509|Xetro.C01870|hdac10	-1.01586	5.16375	0.212286	4.24424	-0.155256	0	0.00199056	0	-1.06058	0.291582	0.0654206	-0.131495	0	0	0	0	0	0
scaffold_8:51397872:51399397:clu_31573|scaffold_8:51393005:51399397:clu_31573|Xetro.H01015|phf1	-1.03652	6.19465	0.0425881	1.21649	-0.08712	-0.433771	-0.138643	-2.52262	-0.0226749	0.153241	-0.0655105	-0.112306	9	0	0	0	0	9
scaffold_6:10539671:10544449:clu_24330|scaffold_6:10541450:10544449:clu_24330|Xetro.F00147|enpp2	-1.00198	1.97441	0.279656	0.398141	0.170812	0.111143	0.102662	0.00336903	0.183275	0.162754	0.0879075	0.0726015	0	0	0	0	0	0
scaffold_3:88517830:88517926:clu_9223|scaffold_3:88513830:88517926:clu_9223|Xetro.C01727|zfc3h1	-1.04458	7.19098	-0.122887	6.09103	0.0732695	0	0.0011331	0	-0.122691	0.0312947	0.0887958	0.0523275	0	8	0	0	0	8
scaffold_7:23207235:23207424:clu_21432|scaffold_7:23206472:23207424:clu_21432|Xetro.G00493|pdcd11	-1.04594	6.44739	-0.100346	-0.520527	0.0773866	1.4191	-0.00587946	2.10689	-0.42158	-0.0450479	-0.0122707	-0.00241473	0	10	0	8	0	10
scaffold_9:75393501:75393594:clu_29248|scaffold_9:75390927:75393594:clu_29248|Xetro.I01341|eri2	-1.04704	4.97144	-0.0432811	0.347729	0.125753	0	0.0541701	0	-0.410875	-0.0569063	0.00664456	0.00598208	0	0	0	0	0	0
scaffold_4:83174365:83179949:clu_19060|scaffold_4:83174365:83211680:clu_19060|Xetro.D01581|tnrc6b	-1.02056	1.32797	-0.348114	0.190525	0.072951	0.122722	0.204286	0.0696226	-0.0162659	-0.0714509	0.125897	0.0800042	0	0	0	0	0	0
scaffold_9:69261066:69262250:clu_29092|scaffold_9:69261066:69263525:clu_29092|Xetro.I01215|brat1	-1.05363	5.11773	-0.0993139	0	-0.287316	1.41331	-0.347541	1.4692	-0.561097	-0.0234209	-0.181943	-0.0951143	8	0	8	0	0	8
scaffold_1:90781445:90783270:clu_2985|scaffold_1:90778810:90783270:clu_2985|Xetro.A01624|isca1	-1.05394	5.75234	-0.0395063	0	0.0753444	0	0.0674759	0	-0.818279	0.03229	0.00145068	0.031544	0	0	0	10	0	10
scaffold_5:12777480:12778610:clu_14282|scaffold_5:12776757:12778610:clu_14282|Xetro.E00209|ttc14	-1.05615	5.48951	-0.12711	1.27298	-0.254949	-0.0385512	-0.0218934	0.604733	-0.199344	-0.00542418	-0.175655	-0.0104783	0	0	8	0	0	8
scaffold_8:22944991:22946147:clu_30837|scaffold_8:22943657:22946147:clu_30837|Xetro.H00521|ophn1	-1.06313	3.86835	-0.0840382	0.075475	-0.0419896	1.41331	0.0154753	0	-0.570988	0.0845137	-0.170251	-0.010093	0	0	0	0	0	0
scaffold_3:24797734:24810467:clu_7626|scaffold_3:24808015:24810467:clu_7626|Xetro.C00686|ap3s2	-1.06523	1.3547	0.0387208	-0.551643	-0.214257	-0.329425	-0.131315	0.158936	-0.137413	0.0886691	-0.112796	-0.063825	0	0	0	0	8	0
scaffold_4:22037151:22042452:clu_17413|scaffold_4:22037151:22043315:clu_17413|Xetro.D00475|cpne2	-1.06341	7.51459	-0.0112789	0	-0.131989	0	-0.107412	0	0.0150174	-0.0465753	-0.157559	-0.0673999	0	8	0	0	0	8
scaffold_5:11713999:11714428:clu_14253|scaffold_5:11713999:11715627:clu_14253|Xetro.E00199|atp13a-like	-1.06497	7.87059	-0.205909	3.21334	-0.160109	-3.18495	0.03868	-0.604175	-0.0884312	-0.0511602	-0.149242	0.12622	0	0	0	9	0	9
scaffold_3:5655258:5655348:clu_6894|scaffold_3:5654743:5655348:clu_6894|Xetro.C00173|ash2l	-1.07555	4.87958	-0.182526	-1.40231	0.0101551	0	-0.0208383	0	-0.875211	-0.0651206	-0.0291228	-0.0705829	0	0	0	0	0	0
scaffold_7:114188884:114190423:clu_23947|scaffold_7:114188906:114190423:clu_23947|Xetro.G02044|	-1.08319	4.74501	-0.0604203	-0.198015	0.0660799	0.377379	-0.214053	-0.221385	0.00112064	0.104493	0.186928	-0.0240282	0	0	0	0	0	0
scaffold_5:2993688:2995373:clu_13927|scaffold_5:2989827:2993203:clu_13927|Xetro.E00036|hps3	-1.04066	3.00465	0.26053	1.86342	-0.219085	-0.690115	0.038499	-0.965198	-0.329914	0.153414	-0.192684	0.0177108	8	0	0	0	8	8
scaffold_5:93337242:93337453:clu_16185|scaffold_5:93336367:93337453:clu_16185|Xetro.E01303|usp34	-1.0763	5.31206	0.056327	-2.91807	0.276312	-1.16039	0.534071	0.703505	0.0843139	0.0735949	-0.102498	0.0876277	0	0	0	0	0	0
scaffold_2:21692747:21695229:clu_10776|scaffold_2:21692747:21696636:clu_10776|Xetro.B00423|nagpa	-1.07431	2.45847	0.116144	0.538359	-0.00851583	0.466028	-0.290804	0.145038	0.039359	0.272769	0.0411059	-0.0615025	0	0	0	0	0	0
scaffold_2:135496356:135502601:clu_13504|scaffold_2:135493645:135502601:clu_13504|Xetro.B02221|sh3bgr	-1.09069	2.42373	-0.11258	-0.190644	-0.923952	-0.295493	-0.0765899	-0.91444	-1.04977	0.0172866	-0.888911	-0.0848232	0	0	0	0	0	0
scaffold_1:136585063:136585491:clu_4439|scaffold_1:136582830:136585491:clu_4439|Xetro.A02440|sgta	-1.09221	1.39878	-0.0504383	-0.0355043	-0.204837	-0.00761217	-0.0830784	0.27588	-0.590087	-0.00944654	-0.125225	-0.0198754	0	0	0	0	0	0
scaffold_5:83264260:83265262:clu_15892|scaffold_5:83260840:83265262:clu_15892|Xetro.E01143|birc6	-1.10136	7.32576	-0.0744132	0	-0.218752	-0.726437	-0.0403904	0.829382	-0.204088	0.0826943	-0.0728216	0.0651435	0	0	0	0	0	0
scaffold_1:112984480:112984952:clu_3524|scaffold_1:112983921:112984952:clu_3524|Xetro.A01908|ptpn9	-1.09632	5.12709	-0.0195988	0.730072	-0.0622306	1.21753	-0.117169	-1.37631	-0.789695	0.0215495	0.0666068	0.0654761	0	9	0	0	0	9
scaffold_5:69069628:69070546:clu_15456|scaffold_5:69069628:69072157:clu_15456|Xetro.E00907|arid4b	-1.07673	5.16957	-0.292514	0	-0.352929	0	-0.130354	0	-0.328887	0.0598432	-0.33716	-0.12651	0	8	0	0	0	8
scaffold_1:180245947:180251635:clu_5442|scaffold_1:180241801:180251635:clu_5442|Xetro.A02998|fat1	-1.10189	0.191289	-0.0957169	0.0584035	-0.314749	0.0473012	0.402375	0.0686623	0.186164	0.0654904	0.0466641	0.128828	0	0	0	0	0	0
scaffold_1:169167668:169176380:clu_5195|scaffold_1:169172000:169176380:clu_5195|Xetro.A02860|arfip1	-1.09279	0.548132	-0.243809	0.207795	0.0630944	0.121372	0.0991098	0.103788	0.112088	0.121561	0.0272361	0.119849	0	0	0	0	0	0
scaffold_8:7814519:7816331:clu_30263|scaffold_8:7814519:7815783:clu_30263|Xetro.H00186|sptan1	-1.10378	0.137226	-0.122932	-0.149189	-0.570846	0.0494026	-0.0835359	-0.012961	-0.0869776	-0.066347	-0.145823	-0.0673939	8	0	0	0	0	8
scaffold_3:111120979:111129590:clu_9852|scaffold_3:111119592:111129590:clu_9852|Xetro.C02026|celf2	-1.09798	5.87277	0.125913	0	-0.475109	0	-0.163337	0	-0.486604	0.213386	-0.41398	-0.151642	0	0	0	0	0	0
scaffold_4:25700136:25700355:clu_17496|scaffold_4:25700480:25701612:clu_17496|Xetro.D00512|slc7a6	-1.11252	2.87245	-0.0444487	2.89834	0.038755	0.487092	0.0856517	-0.693304	-0.602546	0.0975885	-0.0233765	0.00124239	0	0	0	0	0	0
scaffold_5:40289565:40289865:clu_14848|scaffold_5:40289565:40291589:clu_14848|Xetro.E00546|dopey1	-1.08342	5.28963	-0.321981	0	-0.034949	0	-0.0797359	1.39846	-0.362675	-0.196777	-0.0948947	0.0491408	0	0	0	0	0	0
scaffold_4:8056833:8056938:clu_16950|scaffold_4:8056851:8056938:clu_16950|Xetro.D00154|madd	-1.12042	5.90892	-0.0365477	0	0.190347	0	0.279277	0	-0.507883	0.0657382	0.180071	0.0842601	0	0	0	9	0	9
scaffold_3:71896710:71898100:clu_8655|scaffold_3:71896710:71898672:clu_8655|Xetro.C01395|bnip1	-1.12333	5.07529	-0.0579775	-0.798113	0.16097	0.476683	0.186448	0.817142	-0.149424	-0.0927638	-0.0822972	-0.0747432	0	0	0	8	0	8
scaffold_492:5450:5887:clu_25|scaffold_492:5450:6242:clu_25|Xetro.K02876|dgat1	-1.12271	4.26807	-0.132261	-1.43087	-0.0523733	-2.12884	-0.322364	-2.12884	-0.344813	-0.0562085	-0.0928051	-0.17446	0	0	0	0	0	0
scaffold_8:75921423:75922295:clu_32533|scaffold_8:75921423:75924051:clu_32533|Xetro.H01508|rage	-1.11658	6.7613	0.0658412	0	-0.0556276	-2.09055	-0.104069	-2.09055	-0.0442053	-0.162291	-0.0301711	0.00397142	0	0	0	9	0	9
scaffold_1:53945410:53946061:clu_1688|scaffold_1:53944969:53946061:clu_1688|Xetro.A00813|top3b	-1.12662	3.18264	-0.0941143	-0.460139	0.250253	0.0229036	0.295725	0.92859	-0.724309	0.022197	0.049539	0.0730446	0	0	0	0	0	0
scaffold_3:89683327:89683415:clu_9252|scaffold_3:89683327:89683584:clu_9252|Xetro.C01742|krr1	-1.07883	5.13742	-0.378469	4.71267	-0.147252	-1.40385	0.0793804	1.15495	-0.473595	-0.105422	-0.160148	-0.0396969	9	0	8	0	9	9
scaffold_1:45997600:46002980:clu_1404|scaffold_1:45997589:46002980:clu_1404|Xetro.A00684|bcl7a	-1.1137	4.8071	-0.259661	0.48923	0.0907475	0.479299	0.0652583	-0.228893	-0.738516	-0.0680478	0.0650483	0.111071	0	0	0	0	0	0
scaffold_4:52301080:52301624:clu_18114|scaffold_4:52301080:52302875:clu_18114|Xetro.D00893|fanca	-1.0897	4.21379	0.261932	1.82181	-0.216749	0.490056	0.171672	-0.255164	-0.266612	0.206805	-0.0234655	0.0853523	0	0	0	8	0	8
scaffold_2:21617851:21618989:clu_10755|scaffold_2:21615019:21618995:clu_10755|Xetro.B00421|ywhae	-1.1329	0.0597854	-0.0945976	-0.076622	-0.941948	-0.0300205	0.0467616	0.172374	-0.0112455	-0.0787642	0.14107	0.124144	0	0	0	0	0	0
scaffold_7:74060108:74060710:clu_22889|scaffold_7:74060108:74063005:clu_22889|Xetro.G01317|usp28	-1.12693	1.87431	0.117978	-0.326066	-0.24363	-0.60079	0.0903523	-0.294442	-0.380296	0.0652392	-0.314707	-0.109321	0	0	0	0	0	0
scaffold_4:87161864:87163020:clu_19272|scaffold_4:87161192:87163020:clu_19272|Xetro.D01703|	-1.13649	5.72194	-0.128904	1.42674	-0.755372	0	-0.098317	1.39522	-1.32007	-0.343861	-0.892547	-0.0615837	0	0	0	0	0	0
scaffold_9:60204356:60204750:clu_28864|scaffold_9:60202460:60204750:clu_28864|Xetro.I01080|gtf3c1	-1.06616	3.47856	0.345044	1.2622	-0.129524	3.1975	-0.211102	2.11335	-0.522423	0.361024	-0.0954909	-0.137744	0	0	0	0	0	0
scaffold_1:44342402:44342875:clu_1290|scaffold_1:44342332:44342875:clu_1290|Xetro.A00637|c12orf51	-1.14857	5.76947	0.00525797	1.46549	0.184896	2.14206	0.125661	0	-0.16034	0.1323	0.224435	0.158833	0	11	0	0	0	11
scaffold_8:51861996:51862642:clu_31615|scaffold_8:51858638:51862642:clu_31615|Xetro.H01036|cldnd1	-1.15406	1.51738	-0.0652914	0.698372	0.0228739	0.160914	-0.0511193	-0.0221381	-0.128129	0.198114	0.0383017	0.0251118	0	0	0	0	0	0
scaffold_8:69223385:69223965:clu_32345|scaffold_8:69223385:69224177:clu_32345|Xetro.H01399|slc44a4	-1.15408	3.44726	0.00663025	1.24357	-0.00518079	-0.871518	0.110762	-2.05837	-0.545896	0.121824	-0.109112	-0.0475985	0	0	0	0	0	0
scaffold_9:55855820:55855896:clu_28762|scaffold_9:55846795:55855896:clu_28762|Xetro.I00994|apba2	-1.1457	6.38752	-0.224787	0	0.355439	0	0.25069	0	-0.370715	-0.124926	0.195528	0.0489227	0	0	0	8	0	8
scaffold_7:59910740:59916182:clu_22480|scaffold_7:59910740:59923979:clu_22480|Xetro.G01110|dlg5	-1.1664	3.19824	0.0635345	-1.0399	0.16599	-0.904181	0.129979	-0.569527	-0.361806	0.102113	0.14916	0.0207751	0	0	0	0	0	0
scaffold_5:58237952:58246402:clu_15251|scaffold_5:58237167:58246402:clu_15251|Xetro.E00773|hddc2	-1.11117	1.22022	-0.402823	1.2454	-0.0643228	-0.615793	-0.0206096	-0.54715	-0.203967	-0.0179338	-0.269895	-0.103858	9	0	8	0	9	9
scaffold_4:93673130:93675205:clu_19403|scaffold_4:93672955:93675205:clu_19403|Xetro.D01799|slc35d1	-1.16904	4.24407	0.0615656	-0.751911	-0.0113604	-1.30836	0.12423	-0.122865	-0.142198	0.159949	-0.152616	-0.00193226	0	0	0	9	0	9
scaffold_1:112875805:112876274:clu_3515|scaffold_1:112875805:112878004:clu_3515|Xetro.A01905|cwf19l1	-1.1738	1.54919	0.00975185	0.15853	-0.0285632	-0.572982	0.0353096	-0.155624	-1.03251	0.00512225	-0.0101408	0.0593491	0	0	0	0	0	0
scaffold_1:112883107:112883200:clu_3518|scaffold_1:112882880:112883200:clu_3518|Xetro.A01905|cwf19l1	-1.17361	5.90708	-0.154211	-1.37631	-0.110197	1.41309	-0.0562977	0	-1.03251	0.00512225	-0.0101408	0.0593491	8	0	0	0	0	8
scaffold_1:62608223:62611290:clu_2079|scaffold_1:62608223:62611494:clu_2079|Xetro.A01012|tpcn1	-1.17987	4.2186	-0.0749868	1.19735	0.0912625	-1.42664	0.146156	-1.42664	-0.351832	0.064077	0.06821	-0.016331	0	0	8	8	0	8
scaffold_1:107517560:107518051:clu_3388|scaffold_1:107516606:107518051:clu_3388|Xetro.A01847|dennd4c	-1.16576	6.10961	0.152215	1.4692	0.212152	-2.08531	0.146512	-2.08531	-0.29344	0.127365	0.13953	0.132914	0	0	0	0	0	0
scaffold_7:70337685:70340543:clu_22744|scaffold_7:70337266:70340543:clu_22744|Xetro.G01250|phldb1	-1.17877	0.130487	0.0642209	-0.162342	-0.19503	0.175162	-0.00246854	0.116151	-0.202923	-0.00602014	0.0345065	-0.0276665	0	0	0	9	0	9
scaffold_9:60214339:60220245:clu_28866|scaffold_9:60214339:60222137:clu_28866|Xetro.I01080|gtf3c1	-1.14009	5.15913	0.266082	0	-0.117097	-1.40395	-0.428274	-1.40395	-0.522423	0.361024	-0.0954909	-0.137744	0	8	0	0	0	8
scaffold_3:96856020:96856484:clu_9415|scaffold_3:96853789:96856484:clu_9415|Xetro.C01826|st7	-1.18735	6.2657	-0.116717	0	-0.0993099	0	-0.0426095	0	-0.77235	0.0339047	-0.182385	-0.0784641	0	0	0	8	0	8
scaffold_9:8742252:8742970:clu_27446|scaffold_9:8740983:8742970:clu_27446|Xetro.I00199|orc4	-1.17943	7.64795	-0.178751	2.5954	-0.034787	0.63308	-0.0744574	0.674761	-0.669851	-0.185637	-0.0286138	-0.0758716	0	0	0	0	8	0
scaffold_8:8567826:8572016:clu_30322|scaffold_8:8567826:8572066:clu_30322|Xetro.H00212|fam58a	-1.18962	6.10176	-0.0423213	0	-0.138365	0	0.1203	0	-0.297528	-0.0332371	-0.0372078	-0.0287633	0	0	0	0	0	0
scaffold_4:111064268:111065520:clu_19974|scaffold_4:111064268:111065930:clu_19974|Xetro.D02077|	-1.18997	7.41914	-0.0901975	3.47566	-0.141642	0.37664	0.498997	0.871464	0.12562	0.0243008	-0.237924	-0.0189787	0	0	0	0	0	0
scaffold_1:44419269:44419792:clu_1302|scaffold_1:44419269:44420170:clu_1302|Xetro.A00641|naa25	-1.18802	9.36729	-0.107984	1.41331	0.0364576	-1.17377	0.147861	-2.59892	-0.257473	0.0175097	-0.0287521	0.0751155	0	0	0	9	0	9
scaffold_4:96742557:96742944:clu_19519|scaffold_4:96742557:96743108:clu_19519|Xetro.D01843|mysm1	-1.18437	5.81241	0.0884684	3.07214	-0.101018	-1.453	-0.158419	-0.0532434	0.0454705	0.148689	-0.0908355	-0.0561273	8	0	0	0	0	8
scaffold_10:26001611:26001706:clu_34776|scaffold_10:26000807:26001706:clu_34776|Xetro.J00657|pcif1	-1.19299	7.88714	-0.010366	0	0.119689	0	-0.042323	1.41926	-0.123799	0.0393663	0.134957	0.0343534	0	0	0	8	0	8
scaffold_4:27926849:27927064:clu_17578|scaffold_4:27926849:27949541:clu_17578|Xetro.D00557|ehbp1l1	-1.18231	3.05799	-0.193855	-0.383372	-0.601632	0.0605211	0.0086083	1.54416	-0.639517	0.20989	-0.815088	-0.0571657	0	0	0	0	0	0
scaffold_5:122485702:122487472:clu_16753|scaffold_5:122476398:122487472:clu_16753|Xetro.E01719|vegfa	-1.16342	0.0363487	-0.323268	0.43523	-0.409586	0.252332	-0.28631	0.0110964	-0.611634	0.0869918	-0.316071	-0.0136558	0	0	0	0	0	0
scaffold_1:31209971:31213244:clu_968|scaffold_1:31213310:31222076:clu_968|Xetro.A00468|ppip5k2	-1.17124	1.13979	-0.274161	-0.314896	-0.143575	0.914844	-0.0656641	0.805771	-0.198262	0.0726463	0.0527265	0.0288026	0	0	0	0	0	0
scaffold_2:137898027:137906077:clu_13550|scaffold_2:137898027:137901884:clu_13550|Xetro.B02245|picalm.2	-1.20124	-0.0677588	-0.00552333	0.163077	0.0874275	0.303012	0.11279	0.216752	-0.545729	-0.0341705	0.265416	0.151582	0	0	0	0	0	0
scaffold_10:6040694:6047583:clu_34032|scaffold_10:6046375:6047583:clu_34032|Xetro.J00214|phf20	-1.18908	1.67392	0.173618	0.0966907	0.249571	0.772389	0.141054	-0.134637	0.102029	0.0136717	0.0853194	0.00551477	0	0	0	0	0	0
scaffold_4:86620081:86620163:clu_19235|scaffold_4:86619850:86620163:clu_19235|Xetro.D01688|bap1	-1.20972	3.56211	0.0459137	0.0857674	-0.0409255	-0.211073	0.00173408	-0.0028789	-0.402404	-0.0533921	0.0222907	-0.0067876	0	0	0	0	0	0
scaffold_4:29159146:29160052:clu_17621|scaffold_4:29159146:29161910:clu_17621|Xetro.D00582|tradd	-1.10976	1.53654	0.394729	-0.109586	0.0675064	-1.63898	0.118026	-1.34437	-0.575591	0.184709	-0.0383248	-0.0462013	8	0	8	0	0	8
scaffold_6:160801:163600:clu_24184|scaffold_6:155196:163600:clu_24184|Xetro.F00007|	-1.15505	3.58903	-0.40982	2.34358	0.0243989	-0.10545	0.0303934	0.159275	-0.649047	-0.204186	0.0718561	0.111708	0	0	13	0	8	13
scaffold_1:135835535:135838594:clu_4412|scaffold_1:135830390:135838594:clu_4412|Xetro.A02425|sppl2b	-1.18908	7.33744	-0.293265	2.12522	0.0524589	-1.51005	0.169276	0.0254135	-0.606013	-0.472555	-0.0564642	-0.0104878	8	0	0	0	0	8
scaffold_8:49443347:49447169:clu_31477|scaffold_8:49441996:49447169:clu_31477|Xetro.H00934|mark4	-1.18775	6.46747	-0.323278	0	0.0859489	0	-0.0616892	0	-0.325964	0.0390871	0.11428	-0.018991	0	0	0	9	0	9
scaffold_3:116604291:116612143:clu_10036|scaffold_3:116604175:116612143:clu_10036|Xetro.C02113|ppp6r2	-1.13607	1.41331	-0.463553	2.92929	0.0976282	-1.06769	-0.091479	-1.05853	-0.122139	0.157357	-0.11849	-0.0839961	0	0	0	0	0	0
scaffold_8:92012374:92013036:clu_33146|scaffold_8:92008229:92013036:clu_33146|Xetro.H01800|scfd1	-1.22447	6.67688	-0.0678585	1.39058	-0.0678297	-1.41926	-0.0500904	-1.41926	-0.432602	0.0702974	-0.036149	-0.111167	0	0	0	8	0	8
scaffold_1:73549746:73550746:clu_2555|scaffold_1:73548935:73550746:clu_2555|Xetro.A01286|fance	-1.22354	2.76805	-0.0059618	-1.41331	0.182121	0	0.0805661	0	-0.234266	0.114832	0.0940262	0.0395506	0	0	0	0	0	0
scaffold_7:67207131:67221589:clu_22660|scaffold_7:67210860:67221589:clu_22660|Xetro.G01199|fam55b	-1.22624	2.34221	-0.166604	0.193953	0.263987	0.573659	0.335242	1.03755	-0.491861	-0.33093	0.0919075	0.222775	0	0	0	0	0	0
scaffold_1:198471564:198471987:clu_5868|scaffold_1:198470231:198471987:clu_5868|Xetro.A03244|add1	-1.22968	1.15042	-0.144694	-0.0555144	0.0383425	0.492839	0.239097	0.421992	-0.163942	-0.0438513	0.191774	0.124432	0	0	0	0	0	0
scaffold_3:21739077:21743180:clu_7514|scaffold_3:21732679:21743180:clu_7514|Xetro.C00627|hdgfrp3	-1.22331	2.6189	-0.204636	-0.830138	0.0619068	0.131436	-0.00119319	-0.0550087	0.522897	0.0165085	0.0744161	-0.0302271	0	0	0	0	0	0
scaffold_6:40795726:40796490:clu_24963|scaffold_6:40795726:40798311:clu_24963|Xetro.F00576|npc1	-1.23455	5.41285	-0.0318472	0	0.229233	0	0.0869495	0	-1.12618	0.105953	-0.000252204	-0.0103425	9	0	8	0	0	9
scaffold_8:25030303:25030426:clu_30907|scaffold_8:25029114:25030426:clu_30907|Xetro.H00570|	-1.20547	2.41759	-0.326945	0.134807	0.213061	-0.283015	-0.0746253	-0.985977	-0.547345	0.0388323	0.0409666	-0.018621	0	0	0	8	0	8
scaffold_6:381219:383539:clu_24192|scaffold_6:379654:383539:clu_24192|Xetro.F00021|eef1d	-1.23715	0.293004	-0.0267731	0.31114	-0.605721	-0.233814	-0.283483	-0.191692	-0.168311	-0.0811674	-0.104638	-0.104356	0	0	8	0	0	8
scaffold_4:13197103:13197702:clu_17192|scaffold_4:13197103:13198257:clu_17192|Xetro.D00299|ppp6r3	-1.23909	6.35806	0.02165	0.259266	0.063037	0.212541	0.0847462	-0.334242	-0.208355	0.00321502	0.0336394	0.113665	0	0	8	0	0	8
scaffold_3:106296701:106297753:clu_9695|scaffold_3:106296701:106297768:clu_9695|Xetro.C01958|pmpcb	-1.24553	3.95201	-0.16327	-0.416521	-0.203237	-0.218306	-0.0923373	0.2109	0.0666091	-0.105543	-0.180638	-0.106591	8	0	0	0	0	8
scaffold_2:89898636:89900039:clu_12602|scaffold_2:89898506:89900039:clu_12602|Xetro.B01498|smug1	-0.926056	1.78207	-0.796767	1.6218	0.143218	0.269192	0.0659795	0.21904	-0.219397	0.0277231	0.103957	0.150311	0	0	10	0	8	10
scaffold_3:53229854:53229940:clu_8347|scaffold_3:53229854:53230793:clu_8347|Xetro.C01141|tnni1.2	-1.2529	1.83817	-0.171025	2.27153	-1.01195	-0.264637	-0.162308	0.274893	-0.959791	0.00803104	-1.13095	-0.191661	10	0	8	0	9	10
scaffold_7:113488685:113493038:clu_23908|scaffold_7:113488685:113491500:clu_23908|Xetro.G02022|gps1	-1.25418	1.25011	0.0963884	1.32183	0.0975372	-0.0154483	0.280983	-0.7602	-0.0332239	-0.0414927	0.02648	-0.0754847	8	0	0	0	0	8
scaffold_7:60777300:60781460:clu_22493|scaffold_7:60753196:60781460:clu_22493|Xetro.G01120|rassf4	-1.2676	1.90743	-0.0496307	0.496755	0.415416	0.847886	0.00113003	0.877266	-1.24188	-0.0405981	0.306239	0.0314687	0	0	0	0	0	0
scaffold_24:774394:778301:clu_6112|scaffold_24:774394:778730:clu_6112|Xetro.K00281|qtrt1	-1.26439	1.07227	-0.144645	0.471679	-0.0374438	-1.13318	-0.218261	-0.591172	-1.02665	-0.0570563	-0.0426258	-0.118188	0	0	0	0	0	0
scaffold_1:182997531:182998228:clu_5493|scaffold_1:182992471:182998228:clu_5493|Xetro.A03026|ppat	-1.24914	4.83106	-0.272262	0.274003	0.0716181	0.660823	0.253188	0.663808	-1.00614	-0.20155	0.0279905	0.111351	0	0	0	0	0	0
scaffold_6:88965717:88966595:clu_25911|scaffold_6:88963545:88966595:clu_25911|Xetro.F01149|	-1.27493	4.01214	-0.0747052	-0.321467	-0.0368104	-1.30185	-0.213889	-1.53865	-0.223929	-0.00638795	-0.0320831	-0.062587	0	0	0	10	0	10
scaffold_9:49040442:49040612:clu_28631|scaffold_9:49040442:49041179:clu_28631|Xetro.I00907|col18a1	-1.27704	0.689332	-0.0687603	-0.153492	-0.0168433	-0.0321253	-0.0788604	0.0464997	0.0225318	0.010121	-0.0524929	-0.0795764	0	0	8	0	0	8
scaffold_5:42839530:42841708:clu_14928|scaffold_5:42836374:42841708:clu_14928|Xetro.E00579|mdn1	-1.28119	4.18594	-0.144602	-1.45139	-0.0818297	0	0.161532	0	-1.0515	-0.155183	-0.130304	0.0722226	0	0	0	0	0	0
scaffold_8:3802416:3802944:clu_30083|scaffold_8:3802416:3803973:clu_30083|Xetro.H00085|	-1.28394	3.24228	-0.1011	0.0986766	-0.0136403	-0.728361	0.0704873	-0.684465	-0.596325	-0.126674	-0.0427752	0.0243796	0	0	0	0	0	0
scaffold_1:64787474:64787988:clu_2237|scaffold_1:64787474:64788252:clu_2237|Xetro.A01100|slc12a3.2	-1.2713	6.40191	0.104653	1.42225	-0.350127	0	0.0191524	0	-0.772962	0.0880372	-0.389388	-0.0067418	0	0	0	9	0	9
scaffold_1:31137326:31139855:clu_963|scaffold_1:31136168:31146766:clu_963|Xetro.A00467|pam	-1.20639	2.38462	-0.452192	-0.478457	0.103298	0.158375	0.102745	-0.468716	-0.123488	-0.172846	0.0812101	0.102915	10	0	0	0	0	10
scaffold_7:77668975:77669922:clu_22956|scaffold_7:77668975:77670364:clu_22956|Xetro.G01393|arhgef12	-1.28587	7.83826	0.00920565	0	0.0433547	0	-0.0837249	0	-0.169422	0.0500291	0.0192508	-0.00563402	0	0	0	0	0	0
scaffold_1:62841768:62843441:clu_2101|scaffold_1:62841768:62845110:clu_2101|Xetro.A01019|emid1	-1.08682	3.50639	-0.656577	2.517	0.241392	-0.447352	-0.00845139	0.00329435	-0.335424	-0.328666	0.472745	0.162314	0	0	0	0	0	0
scaffold_10:18074703:18076500:clu_34430|scaffold_10:18073962:18076500:clu_34430|Xetro.J00455|rundc3a	-1.17693	1.65264	-0.520623	1.79982	0.127654	0.0248602	0.090985	0.128057	-0.0499063	-0.0462025	0.351466	0.129171	0	0	0	0	0	0
scaffold_1:183439779:183441708:clu_5538|scaffold_1:183439779:183443507:clu_5538|Xetro.A03039|clock	-1.27598	3.95997	0.0999421	-0.00284823	0.130935	0	-0.10339	0	-0.43866	0.157781	0.183732	0.11315	0	0	0	0	0	0
scaffold_7:63532695:63535382:clu_22563|scaffold_7:63532695:63536893:clu_22563|Xetro.G01152|unnamed	-1.00173	4.24082	-0.762511	4.24191	0.212766	-0.00740053	0.0852261	-0.703708	-0.526743	-0.220165	0.11407	0.0468386	10	0	10	0	8	10
scaffold_6:61917872:61918536:clu_25423|scaffold_6:61917872:61919144:clu_25423|Xetro.F00830|eci2	-1.30622	3.98685	-0.0364338	1.42035	0.00214547	0	0.0956551	0	-0.624685	0.0439539	-0.10715	-0.0712619	0	0	0	0	0	0
scaffold_2:26640844:26644529:clu_10942|scaffold_2:26640844:26642422:clu_10942|Xetro.B00515|ska2	-1.27372	0.434639	-0.3276	-0.223748	-0.091062	0.381439	-0.140164	0.281834	-0.487694	-0.0682288	0.0240927	0.0772357	0	0	0	0	0	0
scaffold_7:89448921:89450821:clu_23247|scaffold_7:89448921:89452401:clu_23247|Xetro.G01552|cpsf3l	-1.31057	5.80883	-0.00957478	0	0.017581	0	0.00633827	0	-0.688473	0.0220534	0.0630233	-0.030566	0	0	13	0	8	13
scaffold_2:54706697:54708252:clu_11606|scaffold_2:54705808:54708252:clu_11606|Xetro.B00937|med14	-1.31115	0.517145	-0.0240371	-0.0669501	0.207616	0.113023	-0.0555895	0.169025	0.0835572	0.0353028	0.216568	0.153985	0	0	0	0	0	0
scaffold_9:3266655:3266745:clu_27264|scaffold_9:3265028:3266745:clu_27264|Xetro.I00086|stk11ip	-1.29009	3.33936	-0.296168	0.246338	0.138145	0.326445	0.0919567	0.146024	-0.354024	-0.0213352	0.112436	-0.00426881	8	0	0	0	0	8
scaffold_6:51422021:51424035:clu_25206|scaffold_6:51422021:51425390:clu_25206|Xetro.F00697|cno	-1.3172	3.58607	-0.143542	0.608156	0.0250024	-0.342359	-0.111992	-0.392473	-0.0957077	-0.127213	-0.0345511	-0.158778	0	0	0	0	0	0
scaffold_7:70322356:70331285:clu_22746|scaffold_7:70324816:70331285:clu_22746|Xetro.G01250|phldb1	-1.31056	0.768443	0.075891	0.199651	0.0802386	0.169863	-0.10613	0.0178801	-0.202923	-0.00602014	0.0345065	-0.0276665	0	0	0	0	0	0
scaffold_2:134325886:134325987:clu_13491|scaffold_2:134324475:134325935:clu_13491|Xetro.B02206|alg8	-1.31379	4.37616	-0.0974537	0.6747	0.157539	1.1816	0.040041	0.722124	-0.812972	-0.0219269	0.155542	0.0697574	0	0	0	0	0	0
scaffold_3:8171744:8172095:clu_7019|scaffold_3:8170157:8174746:clu_7019|Xetro.C00291|reep4	-1.31846	7.95907	0.0303721	0	-0.22986	0	0.161497	0	-0.307043	0.205477	-0.289503	-0.0833011	0	0	0	0	0	0
scaffold_8:49225910:49232222:clu_31465|scaffold_8:49223879:49228034:clu_31465|Xetro.H00927|rtn2	-1.32861	0.630387	-0.0134766	0.358259	-1.3012	-0.343163	-0.151619	-0.156668	-0.225778	0.0457101	-0.472629	-0.148773	0	0	8	0	0	8
scaffold_1:112997529:112997906:clu_3526|scaffold_1:112993933:112997906:clu_3526|Xetro.A01908|ptpn9	-1.32597	3.26639	0.0185207	-0.252572	-0.0143432	1.29595	0.0947264	1.37323	-0.789695	0.0215495	0.0666068	0.0654761	0	0	0	0	0	0
scaffold_10:24574547:24575640:clu_34718|scaffold_10:24574547:24576435:clu_34718|Xetro.J00629|aarsd1	-1.31207	2.2953	-0.268485	0.180391	-0.057765	-0.634458	-0.356988	-0.612854	-0.402655	-0.14299	-0.119639	-0.146614	0	0	0	0	0	0
scaffold_1:135841176:135847916:clu_4413|scaffold_1:135838671:135847916:clu_4413|Xetro.A02425|sppl2b	-1.23193	5.20793	-0.509049	-0.70883	-0.0352123	-1.40806	0.0229313	-1.40806	-0.606013	-0.472555	-0.0564642	-0.0104878	0	0	0	0	0	0
scaffold_6:77618262:77621632:clu_25642|scaffold_6:77618262:77627027:clu_25642|Xetro.F00981|ctnnal1	-1.3269	1.37206	-0.222593	-0.255914	-0.249834	-0.0703313	-0.132242	0.285359	-0.826556	-0.173897	-0.186835	-0.0544204	0	0	0	9	0	9
scaffold_5:10103330:10104123:clu_14154|scaffold_5:10102530:10104123:clu_14154|Xetro.E00161|eif2b5	-1.33776	8.64522	0.0705071	1.33602	0.00799413	0	0.161927	0	-0.504243	0.127339	-0.21788	0.0397115	9	0	9	0	8	9
scaffold_7:123638739:123639674:clu_24157|scaffold_7:123638503:123639674:clu_24157|Xetro.G02291|kiaa0090	-1.32942	0.669526	-0.255613	-0.116962	0.475049	0.207776	0.164215	0.109187	0.0844075	0.00398749	0.238354	0.00606857	8	0	0	8	0	8
scaffold_5:104576081:104577427:clu_16404|scaffold_5:104576081:104578333:clu_16404|Xetro.E01463|bub1	-1.34894	4.5018	-0.155082	-0.460801	0.0820988	-0.0332986	0.257647	0.801191	-1.27667	-0.0305692	0.0354651	0.150122	0	0	8	0	0	8
scaffold_5:97195237:97201984:clu_16257|scaffold_5:97194354:97201984:clu_16257|Xetro.E01360|kif16b	-1.36137	5.7052	-0.0298006	4.72116	-0.0309543	1.42664	0.301171	0	-0.727034	0.101881	-0.121263	0.0690545	0	0	10	0	8	10
scaffold_7:103530044:103532052:clu_23622|scaffold_7:103530044:103531915:clu_23622|Xetro.G01834|ttyh1	-1.34894	1.48963	-0.236182	-0.114186	0.335097	0.268117	0.157465	-0.00587837	0.0657493	-0.191857	0.267644	0.0926939	0	0	0	0	0	0
scaffold_3:11310025:11311808:clu_7165|scaffold_3:11309841:11311808:clu_7165|Xetro.C00431|ogdh	-1.35628	7.91736	-0.106613	2.71955	-0.0932932	-0.713733	-0.0689541	-0.0244609	-0.836631	-0.0749141	-0.0983519	-0.0556852	0	0	0	9	0	9
scaffold_8:44260950:44266510:clu_31289|scaffold_8:44260950:44262951:clu_31289|Xetro.H00826|	-1.36041	4.13103	-0.106998	-0.731612	-0.0173363	1.8285	0.137529	0.72521	0.13643	-0.0496289	-0.00221698	0.00904916	0	0	0	0	0	0
scaffold_9:83669880:83670941:clu_29545|scaffold_9:83669279:83670941:clu_29545|Xetro.I01565|llgl1	-1.3696	3.54811	-0.159002	0.503898	0.335486	0.628894	0.0285454	0.87868	-0.327294	-0.182584	0.244613	-0.0256645	0	0	0	0	0	0
scaffold_5:4209825:4211323:clu_13986|scaffold_5:4209190:4211323:clu_13986|Xetro.E00068|acap2	-1.3783	5.84844	-0.0945364	1.46441	-0.0398743	2.09898	0.153321	0	-0.591392	0.148559	-0.0912315	0.0265878	0	0	0	0	0	0
scaffold_7:51866825:51870130:clu_22230|scaffold_7:51866394:51870130:clu_22230|Xetro.G00978|	-1.38144	4.88291	-0.147139	1.6098	-0.027712	0.670455	0.0801635	2.26896	-0.688125	0.106316	-0.0768594	-0.193807	0	0	0	0	0	0
scaffold_7:41510742:41510915:clu_21952|scaffold_7:41510742:41511466:clu_21952|Xetro.G00793|sec24d	-1.3656	9.95698	-0.264163	0	0.059936	0	0.144244	0	-0.182398	-0.0968259	0.107938	0.0800125	0	0	0	0	0	0
scaffold_1:132021570:132022978:clu_4326|scaffold_1:132021570:132025685:clu_4326|Xetro.A02370|ikbkap	-1.38032	3.51577	-0.165825	0.0312524	0.0933371	-1.38184	0.0145957	-2.04239	-0.690927	0.0562279	-0.126647	0.0212116	0	0	0	0	0	0
scaffold_6:128879388:128880261:clu_26804|scaffold_6:128879388:128881361:clu_26804|Xetro.F01677|ube3c	-1.3849	3.99032	-0.0250594	-2.11375	0.130781	-1.41345	0.143529	0.0132909	-0.766696	0.0677126	-0.0140026	-0.00914677	8	0	8	0	8	8
scaffold_9:33732806:33733687:clu_28111|scaffold_9:33732131:33733687:clu_28111|Xetro.I00596|ilkap	-1.36241	1.7751	0.144299	-0.791297	-0.108355	-0.526548	-0.0261356	-0.739842	-0.797196	0.125948	-0.169781	-0.096998	0	0	0	0	0	0
scaffold_1:144948131:144951105:clu_4697|scaffold_1:144947264:144951105:clu_4697|Xetro.A02551|ptpn13	-1.37271	6.60859	-0.29735	0	0.268431	1.42225	-0.0294914	0	-0.445569	-0.316022	0.176743	0.106136	0	0	9	0	8	9
scaffold_2:134265367:134265470:clu_13481|scaffold_2:134265367:134266304:clu_13481|Xetro.B02202|rsf1	-1.39494	2.48937	-0.25087	1.13006	0.432345	0.826879	0.182499	1.13096	0.000588812	-0.0764937	0.251623	0.167113	8	9	0	0	0	9
scaffold_1:46576261:46577055:clu_1463|scaffold_1:46576261:46577343:clu_1463|Xetro.A00706|hip1r	-1.39969	4.90177	0.111779	0	-0.315697	0	-0.0409546	2.59316	-0.773603	0.107813	-0.328099	0.0443782	0	0	0	0	0	0
scaffold_8:106379535:106383340:clu_33422|scaffold_8:106379535:106386091:clu_33422|Xetro.H02261|arhgef11	-1.3952	0.744899	-0.306339	0.0569984	0.163008	-0.0308071	-0.162171	-0.0653218	0.123503	-0.101667	0.085098	-0.0658044	0	0	0	8	0	8
scaffold_4:116720079:116720186:clu_20248|scaffold_4:116720079:116720977:clu_20248|Xetro.D02192|vprbp	-1.42187	2.22849	-0.149342	-0.534228	0.046941	0.163769	-0.0334843	0.840602	-0.57493	-0.0502633	-0.0138938	0.0342691	0	0	0	0	0	0
scaffold_2:128594249:128594617:clu_13397|scaffold_2:128593742:128594617:clu_13397|Xetro.B02140|urb1	-1.4248	7.40136	-0.104246	-1.39522	0.344337	0	0.123634	0	-0.247236	-0.121085	0.12406	0.143435	0	0	0	9	0	9
scaffold_6:56799066:56804294:clu_25303|scaffold_6:56798995:56804294:clu_25303|Xetro.F00761|gmpr	-1.43245	2.47059	0.0174507	-0.00902622	-0.732325	-0.648623	-0.0815768	-0.38235	-1.28547	0.0513683	-0.842875	-0.0764873	0	0	0	0	0	0
scaffold_2:93467373:93468303:clu_12691|scaffold_2:93465450:93468303:clu_12691|Xetro.B01587|rcbtb1	-1.4369	5.40405	-0.048161	1.37631	0.150594	0.00919235	0.230456	-1.39846	-0.782682	0.0222961	-0.0458069	0.118232	0	0	0	0	0	0
scaffold_7:102886403:102888257:clu_23603|scaffold_7:102884340:102888257:clu_23603|Xetro.G01811|akt1s1	-1.43748	8.16284	-0.113149	5.37293	0.00135509	-0.817512	-0.0517706	0.0172657	-0.306744	-0.0470579	0.0830989	-0.0824709	14	0	0	0	0	14
scaffold_1:144623773:144624089:clu_4678|scaffold_1:144623773:144624868:clu_4678|Xetro.A02549|hnrnpd	-1.33018	1.49378	0.374284	-0.427447	0.187522	-0.118498	0.397966	0.150392	0.22912	-0.225808	-0.027982	0.0852093	0	0	0	0	0	0
scaffold_1:66837277:66838533:clu_2311|scaffold_1:66837277:66840498:clu_2311|Xetro.A01154|heatr6	-1.44257	5.7789	-0.058521	0	0.00513215	0	0.075608	0	-0.902492	0.053831	0.186398	0.133229	0	0	0	0	0	0
scaffold_8:65670428:65671760:clu_32225|scaffold_8:65670428:65672240:clu_32225|Xetro.H01346|kptn	-1.38718	5.10775	0.245082	0	-0.301074	0	-0.248581	0	-0.721446	0.149667	-0.0974849	-0.176586	0	0	0	8	0	8
scaffold_6:73485243:73487975:clu_25590|scaffold_6:73485243:73491811:clu_25590|Xetro.F00943|myo10	-1.40796	2.23126	0.212739	-0.912597	-0.0996671	0.245774	0.0117689	0.47262	-0.223848	0.137327	-0.0689773	0.0452425	0	8	0	0	0	8
scaffold_7:70670353:70672636:clu_22764|scaffold_7:70669959:70672636:clu_22764|Xetro.G01261|slc37a4	-1.44399	0.214092	-0.193728	-0.0175962	-0.135545	0.105043	-0.041152	0.0193838	0.0813738	-0.00678426	0.0939241	0.001405	8	0	0	0	0	8
scaffold_7:19870947:19871217:clu_21374|scaffold_7:19869977:19871217:clu_21374|Xetro.G00439|gmcl1	-1.46204	2.27584	0.0580686	0.476937	0.140442	-1.17204	0.064402	0.0223725	-0.622443	0.123679	-0.138912	-0.0975113	0	0	0	0	0	0
scaffold_8:40302330:40302457:clu_31118|scaffold_8:40302001:40302457:clu_31118|Xetro.H00741|pof1b	-1.4704	3.6863	-0.0913791	-0.182443	-0.187809	-0.081782	-0.10691	-0.283799	-0.177148	0.0229206	-0.21254	-0.0732216	0	0	0	0	0	0
scaffold_3:91304069:91304997:clu_9288|scaffold_3:91303892:91304997:clu_9288|Xetro.C01758|usp15	-1.46424	6.67608	0.0857427	2.08981	-0.412687	0	-0.0663062	1.40385	-0.25606	0.0951639	-0.332317	-0.045554	0	0	11	0	0	11
scaffold_5:3957570:3962400:clu_13971|scaffold_5:3961845:3969592:clu_13971|Xetro.E00064|	-1.4661	0.774832	-0.196076	0.000852653	-0.469105	0.00165419	-0.148921	0.213019	0.0143905	0.0263912	-0.217234	0.013663	0	0	0	0	0	0
scaffold_4:7688535:7701187:clu_16942|scaffold_4:7688535:7696349:clu_16942|Xetro.D00144|mybpc3	-1.46641	-0.0658263	0.104804	0.10915	-0.495676	-0.806654	0.189575	-0.299628	-0.408401	0.10325	-0.781926	-0.0970865	0	0	0	0	0	0
scaffold_564:16634:17223:clu_37266|scaffold_564:16422:17223:clu_37266|Xetro.K03001|	-1.49012	4.60287	-0.167681	-2.13314	0.144775	0	0.0512987	0	-0.11432	-0.0785378	0.141215	-0.0923983	0	0	9	9	0	9
scaffold_7:107042144:107042477:clu_23720|scaffold_7:107042144:107042862:clu_23720|Xetro.G01909|atad5	-1.48645	6.0373	-0.112877	0.691715	0.192243	-2.16009	0.145076	-0.7087	-0.646827	-0.142733	0.0942897	0.025508	0	0	0	9	0	9
scaffold_70:364857:367056:clu_37224|scaffold_70:359775:367056:clu_37224|Xetro.K01031|	-1.48752	3.41377	0.0792992	-0.479831	-0.0159968	0.790895	0.16544	0.445026	-0.879472	-0.0365619	0.00856149	0.135087	0	0	8	8	0	8
scaffold_6:120466305:120468393:clu_26622|scaffold_6:120462824:120468690:clu_26622|Xetro.F01579|abi1	-1.46797	6.80988	0.157461	-1.40385	0.0836693	2.93388	0.0112713	1.39546	0.403035	0.11201	0.0680562	-0.0154429	0	0	0	8	0	8
scaffold_9:81224396:81226913:clu_29489|scaffold_9:81223556:81226913:clu_29489|Xetro.I01506|prpsap2	-1.43717	1.21902	-0.414167	-0.544043	-0.0784415	0.0657048	-0.39787	0.0448238	-0.0694575	0.0126542	-0.102766	-0.0552453	10	0	0	0	0	10
scaffold_6:10398928:10399668:clu_24346|scaffold_6:10397707:10399668:clu_24346|Xetro.F00145|mtbp	-1.50001	7.19246	0.00545907	1.39372	0.123456	0	-0.0722616	0	0.148568	-0.0636128	-0.00898167	0.0159971	8	0	9	0	9	9
scaffold_5:38909748:38909824:clu_14795|scaffold_5:38909748:38911405:clu_14795|Xetro.E00521|ddx43	-1.25812	1.01237	0.577457	0.511757	0.125366	-0.0605938	0.0912512	0.109149	-0.58482	0.372408	-0.0318009	0.0453796	0	0	0	8	0	8
scaffold_1:44311972:44312099:clu_1281|scaffold_1:44311972:44312384:clu_1281|Xetro.A00637|c12orf51	-1.52159	6.36784	-0.0745852	3.4636	0.22925	0	0.174459	0	-0.16034	0.1323	0.224435	0.158833	0	0	0	0	0	0
scaffold_9:78081965:78083394:clu_29314|scaffold_9:78081965:78083507:clu_29314|Xetro.I01397|c16orf13	-1.49018	3.43119	-0.383964	-2.01622	-0.109013	0.207162	-0.0409722	-0.510866	-0.818655	-0.283058	-0.0943654	-0.0887153	0	0	0	10	0	10
scaffold_8:90568022:90569250:clu_33127|scaffold_8:90568009:90569250:clu_33127|Xetro.H01787|atpbd4	-1.09026	2.44195	-0.919344	1.71491	-0.000570213	0.284785	0.0183061	0.0939751	-0.246704	-0.373361	-0.1212	-0.0448261	0	0	0	0	0	0
scaffold_10:21339037:21342074:clu_34600|scaffold_10:21339037:21344354:clu_34600|Xetro.J00545|tlk2	-1.48971	6.30219	-0.378868	4.00819	-0.0775998	-1.41926	0.247238	0	-0.196663	-0.146434	0.0934347	0.00719054	0	0	0	0	0	0
scaffold_2:1508745:1510685:clu_10158|scaffold_2:1508745:1513129:clu_10158|Xetro.B00042|asap3	-1.49609	3.90584	0.276834	-1.41345	0.212356	0	0.150833	0	-0.514213	0.390779	0.219678	0.134144	0	8	0	0	0	8
scaffold_4:93226946:93227042:clu_19380|scaffold_4:93226946:93228345:clu_19380|Xetro.D01786|unnamed	-1.53852	1.01442	0.102841	0.743039	0.159808	0.471157	0.23477	0.454218	-0.64319	0.192692	0.0149283	0.0835682	11	0	8	0	8	11
scaffold_6:71121891:71127232:clu_25580|scaffold_6:71120414:71127232:clu_25580|Xetro.F00926|cmbl	-1.5536	2.58994	-0.162006	-0.998769	-0.165618	-0.934502	0.0081503	-0.297795	-0.482161	0.0847674	-0.140057	0.0189631	0	10	0	0	0	10
scaffold_2:148937204:148938376:clu_13779|scaffold_2:148937204:148939041:clu_13779|Xetro.B02549|spice1	-1.56973	5.4	-0.160847	-0.0191623	0.116865	0.66777	0.242443	-1.43298	0.345404	-0.0703524	0.224531	0.225591	0	0	0	0	0	0
scaffold_1:128277725:128278028:clu_4169|scaffold_1:128277725:128278948:clu_4169|Xetro.A02296|tmem161a	-1.54195	3.89594	-0.317161	-0.723726	-0.791898	-1.14327	-0.103671	-0.461004	-1.08925	-0.130141	-0.656526	-0.0361456	0	0	0	8	0	8
scaffold_626:28374:28594:clu_256|scaffold_626:28201:28594:clu_256|Xetro.K03124|rbm28	-1.57132	7.07418	-0.193813	0	-0.164737	0	-0.0975717	1.42035	-1.31567	-0.0961167	-0.159948	-0.101048	0	0	0	0	0	0
scaffold_6:8823638:8824130:clu_24302|scaffold_6:8823409:8824130:clu_24302|Xetro.F00120|fam91a1	-1.56498	5.67032	0.0951704	0	-0.00530335	0	-0.0394989	0	-1.01431	0.215493	0.0583257	0.0635241	0	0	0	9	0	9
scaffold_5:13058315:13058524:clu_14293|scaffold_5:13058315:13062364:clu_14293|Xetro.E00211|usp13	-1.55356	6.23747	0.157367	2.95348	-0.925762	-1.46441	0.0778616	-1.46441	-1.09217	0.260441	-1.14892	-0.0680907	0	0	0	0	0	0
scaffold_3:65228972:65231797:clu_8549|scaffold_3:65228972:65232643:clu_8549|Xetro.C01314|yipf5	-1.58249	5.61366	-0.0685244	-0.399781	0.0560248	0.667616	0.0415111	0.312949	-0.453622	-0.046718	-0.0477367	-0.0879724	0	0	0	0	0	0
scaffold_3:112955578:112956295:clu_9894|scaffold_3:112954551:112956295:clu_9894|Xetro.C02051|c10orf18	-1.58627	4.78901	-0.0252314	-2.10938	0.114248	-2.10181	-0.140119	-0.0341501	-0.163804	0.101779	-0.0712589	-0.0605936	11	0	10	0	8	11
scaffold_5:38045839:38048613:clu_14776|scaffold_5:38046674:38048613:clu_14776|Xetro.E00512|senp6	-1.58322	2.73784	0.00838416	0.0949481	-0.118207	-0.335394	0.111329	0.0625098	-0.238068	0.0608444	-0.171715	0.0535093	0	0	0	0	0	0
scaffold_1:13225240:13225610:clu_534|scaffold_1:13224556:13225824:clu_534|Xetro.A00217|dimt1l	-1.58664	8.7977	-0.0163215	2.15108	0.0747195	0	0.157456	1.42225	-0.672422	0.0208125	-0.0517899	0.0906587	0	9	8	0	0	9
scaffold_8:3404276:3405052:clu_30059|scaffold_8:3403635:3405052:clu_30059|Xetro.H00069|vav2	-1.58653	7.72559	0.0270559	1.40765	0.496213	0	-0.0369179	2.1041	-0.568078	-0.0133382	0.269811	-0.0249311	0	0	0	0	0	0
scaffold_9:30163581:30163871:clu_27941|scaffold_9:30163160:30163871:clu_27941|Xetro.I00522|stag1	-1.55619	6.14825	-0.377041	1.41019	-0.0136109	0	0.0955253	0	-1.13544	-0.340003	-0.117824	0.0552006	0	0	0	8	0	8
scaffold_8:69979032:69979326:clu_32388|scaffold_8:69975668:69979326:clu_32388|Xetro.H01418|sos2	-1.54073	3.73003	-0.401464	-2.55959	-0.122215	2.62346	-0.244821	0	-0.26392	0.0501275	-0.0512432	-0.0720256	0	0	0	0	0	0
scaffold_24:782579:782857:clu_6113|scaffold_24:782408:802250:clu_6113|Xetro.K00281|qtrt1	-1.59964	7.5803	-0.0243105	-0.00624963	-0.0760574	-2.56455	-0.222899	-2.56455	-1.02665	-0.0570563	-0.0426258	-0.118188	0	0	0	8	0	8
scaffold_1:47816958:47820748:clu_1535|scaffold_1:47816958:47827908:clu_1535|Xetro.A00738|scarb1	-1.58697	1.27137	-0.238341	-0.0470242	0.153074	-0.0530691	-0.0455259	0.160052	-0.38427	-0.182163	-0.0224336	-0.0680853	0	8	0	0	0	8
scaffold_6:82572009:82576111:clu_25769|scaffold_6:82570107:82576111:clu_25769|Xetro.F01063|lrrfip2	-1.598	0.423912	-0.195138	-0.0577569	-0.138236	0.297958	0.10982	0.172934	-0.318832	0.03285	-0.119128	0.00180162	0	0	0	0	0	0
scaffold_1:100215805:100216170:clu_3191|scaffold_1:100215805:100216665:clu_3191|Xetro.A01739|mpdz	-1.60848	0.986167	-0.163853	0.0340116	0.181424	0.343301	0.108735	0.412987	-0.35002	0.027267	0.101941	0.0754209	0	0	0	0	0	0
scaffold_1:44538230:44539819:clu_1306|scaffold_1:44537376:44539819:clu_1306|Xetro.A00644|mapkapk5	-1.61292	1.63068	-0.132934	0.0113155	0.0455808	0.136216	-0.0403013	0.266095	-0.490723	0.00210844	0.148171	0.127395	0	0	0	0	0	0
scaffold_7:99585463:99585950:clu_23472|scaffold_7:99585463:99586671:clu_23472|Xetro.G01740|ppp1r12c	-1.61962	2.57129	0.0334721	0.324082	0.0835774	-0.0404397	-0.0438146	-0.270603	-0.196663	0.0374517	0.145025	0.045323	0	0	0	0	0	0
scaffold_6:57319128:57319952:clu_25312|scaffold_6:57319128:57319597:clu_25312|Xetro.F00767|nup153	-1.57041	0.111672	-0.404973	-0.00110808	0.127462	0.187512	-0.0196578	0.173921	0.0271455	-0.0355985	0.0717827	0.0174394	0	0	0	0	0	0
scaffold_2:42070511:42073685:clu_11351|scaffold_2:42070511:42073791:clu_11351|Xetro.B00743|kiaa0664	-1.61422	6.77704	-0.19731	1.4692	0.114058	2.18185	0.248071	0	-1.22827	-0.210766	0.0934892	0.124499	0	0	0	13	0	13
scaffold_8:62755709:62757813:clu_32129|scaffold_8:62755709:62756867:clu_32129|Xetro.H01283|c14orf49	-1.62241	4.71641	-0.203519	2.02998	0.287631	-0.48898	0.143889	-0.48241	-0.231827	0.0400237	-0.0298506	-0.0534711	0	0	0	0	0	0
scaffold_10:9540583:9541813:clu_34182|scaffold_10:9539952:9541813:clu_34182|Xetro.J00293|epb41l1	-1.62509	8.31193	-0.219931	0	0.2435	0	0.00147281	0	-0.367874	-0.112582	0.341948	0.0297353	8	0	0	8	0	8
scaffold_1:63976211:63977324:clu_2147|scaffold_1:63976211:63979051:clu_2147|Xetro.A01060|	-1.5397	3.29592	0.347785	-1.21091	0.169981	1.39372	0.315435	1.42664	-0.818739	0.292241	0.170917	0.170071	0	0	0	0	0	0
scaffold_9:4475847:4477550:clu_27324|scaffold_9:4475847:4477838:clu_27324|Xetro.I00125|prkag3	-1.64674	2.89317	-0.136817	-0.163837	-1.01679	-0.57013	-0.201623	0.641915	-1.2883	0.0268934	-1.03344	-0.240633	0	0	0	0	0	0
scaffold_9:31210692:31212855:clu_27980|scaffold_9:31210692:31213780:clu_27980|Xetro.I00541|cflar	-1.63821	3.68484	0.0971452	2.26065	-0.175748	0.166049	0.0172715	-0.426803	-0.316707	0.131992	-0.0510815	-0.0895037	0	0	0	0	0	0
scaffold_1:117107282:117108060:clu_3660|scaffold_1:117107282:117109416:clu_3660|Xetro.A01985|smc2	-1.65924	4.16264	-0.201187	-0.489931	0.0502593	-2.62921	0.114326	-0.0229948	-1.14205	-0.138157	-0.0348811	0.0444467	9	0	0	0	0	9
scaffold_1:159045678:159046846:clu_5011|scaffold_1:159045678:159046928:clu_5011|Xetro.A02743|nudt6	-1.64004	2.95495	0.195071	-1.08336	-0.104081	-0.713769	-0.149756	-0.709629	-0.286468	0.14847	-0.0669213	-0.0755656	0	11	0	0	0	11
scaffold_7:23999383:24001178:clu_21471|scaffold_7:23999383:24001563:clu_21471|Xetro.G00516|fam178a	-1.65841	5.03566	0.0834825	0.720827	-0.245236	1.43654	-0.151519	1.43668	-0.0173829	0.0286052	0.0209553	-0.0503235	0	0	0	0	0	0
scaffold_1:68975265:68976135:clu_2409|scaffold_1:68967395:68976135:clu_2409|Xetro.A01197|ube2t	-1.66282	3.3033	-0.263577	1.14291	-0.031622	1.88723	0.221072	2.49896	-0.904316	0.0691199	0.0905756	0.187241	12	0	0	0	0	12
scaffold_3:24976492:24976800:clu_7642|scaffold_3:24976492:24977828:clu_7642|Xetro.C00692|	-1.64407	5.1017	-0.344966	0	-0.270035	0	-0.585672	0	-0.700574	-0.126146	0.0341051	-0.101797	0	0	0	0	0	0
scaffold_9:33729196:33731093:clu_28110|scaffold_9:33728426:33729284:clu_28110|Xetro.I00596|ilkap	-1.66791	2.22248	-0.242184	-1.42035	-0.153354	1.39561	0.0288883	2.16206	-0.797196	0.125948	-0.169781	-0.096998	0	0	0	0	0	0
scaffold_8:84737233:84737830:clu_32884|scaffold_8:84736333:84737830:clu_32884|Xetro.H01683|ubr1	-1.67575	5.4713	-0.152319	0	0.0856321	0	-0.171802	0	-0.907884	0.0385872	-0.0163133	-0.0801174	0	0	0	0	0	0
scaffold_9:43108795:43112563:clu_28402|scaffold_9:43112658:43126837:clu_28402|Xetro.I00796|armc8	-1.6955	3.4573	-0.0212014	0	0.0404897	1.40231	0.0391696	2.09135	-0.144425	0.134448	-0.189524	-0.097425	0	0	0	0	0	0
scaffold_6:31940132:31941412:clu_24800|scaffold_6:31939773:31941412:clu_24800|Xetro.F00434|ggh	-1.40405	6.01757	-0.792292	0.579871	-0.024499	-1.33602	0.109891	-1.33602	-0.544992	-0.781482	0.118101	0.160889	10	0	10	0	8	10
scaffold_7:70960570:70968278:clu_22791|scaffold_7:70960570:70970953:clu_22791|Xetro.G01269|mpzl3	-1.6777	2.84517	0.149351	-0.231521	-0.164616	2.93566	0.183675	2.12434	-0.101836	0.338644	-0.162603	0.0247781	9	0	0	0	0	9
scaffold_1:35349035:35349996:clu_1056|scaffold_1:35349035:35350491:clu_1056|Xetro.A00514|slc12a2	-1.71018	10.3304	-0.244044	3.65934	-0.183498	-2.54723	-0.191243	-1.14748	-0.317696	-0.067627	-0.148681	-0.00887212	0	0	0	8	0	8
scaffold_6:82579161:82581980:clu_25770|scaffold_6:82577049:82581980:clu_25770|Xetro.F01063|lrrfip2	-1.72293	0.643687	-0.164605	0.0104149	-0.950841	-0.240493	-0.264544	-0.779956	-0.318832	0.03285	-0.119128	0.00180162	0	0	0	0	0	0
scaffold_6:82563122:82566006:clu_25767|scaffold_6:82555311:82566006:clu_25767|Xetro.F01063|lrrfip2	-1.72813	2.36759	-0.0181708	1.52989	-1.26422	0.0846979	-0.145497	-1.091	-0.318832	0.03285	-0.119128	0.00180162	0	0	0	0	0	0
scaffold_4:27070925:27075873:clu_17545|scaffold_4:27070925:27077798:clu_17545|Xetro.D00538|fam65a	-1.73108	4.69975	-0.0619641	2.10951	-0.124709	-1.42674	0.104584	-1.42674	-0.565297	0.0676743	-0.0558482	-0.00443652	0	8	0	0	0	8
scaffold_7:45415190:45415618:clu_22026|scaffold_7:45412803:45415618:clu_22026|Xetro.G00842|ppif	-1.69587	7.26623	-0.366689	0.510359	-0.291465	-0.282005	0.0273919	-1.1483	-0.566136	-0.293324	-0.355192	-0.08478	0	0	0	0	0	0
scaffold_4:125055381:125055914:clu_20521|scaffold_4:125055381:125057202:clu_20521|Xetro.D02361|cand2	-1.73631	4.71847	-0.124967	0	-0.212122	0	-0.111845	0	-0.297718	0.121823	-0.277403	-0.117013	8	8	0	0	0	8
scaffold_1:145179776:145180701:clu_4706|scaffold_1:145179776:145181049:clu_4706|Xetro.A02558|uso1	-1.73778	6.50485	0.0442086	0	0.0801306	0	0.118329	0	-1.10673	0.190321	0.134048	0.117228	11	0	10	0	8	11
scaffold_7:114096355:114096578:clu_23946|scaffold_7:114096355:114100874:clu_23946|Xetro.G02042|pycr1	-1.72884	2.59541	-0.287954	1.29539	-0.258065	-0.818949	0.0152024	0.526461	-1.45476	-0.161944	-0.225663	0.0232587	0	0	0	0	0	0
scaffold_2:129909101:129909692:clu_13426|scaffold_2:129909101:129910743:clu_13426|Xetro.B02160|cct8	-1.7455	0.0171866	-0.205763	-0.149945	-0.372108	0.167165	0.0761172	0.153505	-0.177924	-0.0342162	0.0324999	0.113738	0	0	9	0	0	9
scaffold_8:65669401:65670355:clu_32224|scaffold_8:65668961:65670355:clu_32224|Xetro.H01346|kptn	-1.70924	5.91591	0.249054	1.39561	-0.295683	0	-0.413918	0	-0.721446	0.149667	-0.0974849	-0.176586	0	0	0	8	0	8
scaffold_1:59208323:59208692:clu_1952|scaffold_1:59207739:59208692:clu_1952|Xetro.A00950|	-1.66863	4.39484	-0.539377	0	-0.457945	0	-0.0126303	0	-1.4821	-0.336436	-0.648019	-0.0323798	8	0	0	0	0	8
scaffold_609:25373:25463:clu_36113|scaffold_609:25373:25444:clu_36113|Xetro.K03092|ftsjd2	-1.76727	1.777	0.0641599	0.0425093	0.0209281	1.15874	0.100539	-0.02052	-0.639241	0.0380126	-0.0185512	0.0246837	12	0	0	0	0	12
scaffold_4:116727442:116728271:clu_20250|scaffold_4:116727442:116728625:clu_20250|Xetro.D02192|vprbp	-1.67112	2.7234	-0.552845	2.1114	0.0897417	-1.31755	0.190489	-0.43993	-0.57493	-0.0502633	-0.0138938	0.0342691	10	0	11	0	9	11
scaffold_3:7965949:7969714:clu_6999|scaffold_3:7960877:7969714:clu_6999|Xetro.C00284|slc39a14	-1.69754	1.86058	-0.492709	1.12645	-0.119251	1.0413	-0.0869494	-0.212975	-0.352515	0.0137181	-0.0944792	-0.0940809	0	0	0	0	0	0
scaffold_5:115877371:115878778:clu_16569|scaffold_5:115878022:115879712:clu_16569|Xetro.E01582|eprs	-1.75888	4.30772	-0.312789	-0.00654463	-0.0940615	0.539443	-0.042957	0.61768	-0.328574	-0.0358431	-0.171298	-0.00520159	0	0	0	0	0	0
scaffold_6:68243347:68255106:clu_25522|scaffold_6:68163533:68199399:clu_25522|Xetro.F00895|fastkd3	-1.81879	2.10074	-0.14286	2.52334	-0.216018	-1.50394	-0.280209	-0.402265	-1.42525	-0.0166306	-0.173893	-0.0107532	0	0	0	0	0	0
scaffold_210:81196:89189:clu_36174|scaffold_210:75535:89189:clu_36174|Xetro.K02085|ganab	-1.382	5.30546	-0.946152	0	-0.0476936	1.39522	0.100753	1.41345	-1.09057	-0.9481	-0.0426407	0.0151062	0	0	0	0	0	0
scaffold_30:483099:483672:clu_36747|scaffold_30:483099:484252:clu_36747|Xetro.K00402|strbp	-1.81271	5.16867	0.032725	-0.769043	0.0215378	-0.116818	-0.211041	0.267701	-0.227083	-0.00964991	0.113262	-0.0252832	0	0	0	8	0	8
scaffold_5:59063630:59086493:clu_15266|scaffold_5:59078013:59084265:clu_15266|Xetro.E00778|trdn	-1.83003	-0.357345	-0.0357524	-0.106799	-1.41314	-0.631622	-0.431575	-0.0195165	-1.32973	-0.0206462	-1.31633	-0.122585	0	0	0	0	0	0
scaffold_7:59948941:59950640:clu_22482|scaffold_7:59948941:59951203:clu_22482|Xetro.G01110|dlg5	-1.83299	4.11985	0.0941937	0.250108	0.0252555	1.43087	-0.35253	2.145	-0.361806	0.102113	0.14916	0.0207751	0	0	0	0	0	0
scaffold_230:112626:113831:clu_250|scaffold_230:112461:113789:clu_250|Xetro.K02170|mospd3	-1.22148	0.721889	0.897624	-2.92007	0.125354	-1.80252	-0.0212771	-1.11174	0.0328259	-0.00891429	0.0934703	-0.132032	0	0	0	0	9	0
scaffold_471:86081:86411:clu_6304|scaffold_471:86081:87683:clu_6304|Xetro.K02837|pde9a	-1.24764	2.99484	-1.07338	2.31155	0.177102	0.653662	0.0739817	1.25325	-0.327914	-0.460466	0.0379019	0.109657	8	0	10	0	9	10
scaffold_4:116875717:116884199:clu_20265|scaffold_4:116878313:116886177:clu_20265|Xetro.D02199|hyal2	-1.85859	4.78384	-0.176366	0	0.0819116	-0.0314375	-0.0515685	1.05243	-0.329553	-0.0363178	0.0873865	0.0398336	9	0	0	0	0	9
scaffold_3:86696099:86696432:clu_9172|scaffold_3:86693876:86696432:clu_9172|Xetro.C01693|helb	-1.87758	4.59876	-0.00620648	0	-0.0581701	0	-0.0649921	0	-1.11927	0.0589301	0.0168667	-0.118624	8	0	8	0	0	8
scaffold_7:54849383:54857917:clu_22382|scaffold_7:54850097:54857917:clu_22382|Xetro.G01060|csnk1g1	-1.90315	0.802379	-0.221387	1.26183	-0.161363	-2.47862	-0.15653	0.459388	-0.0185707	0.0127289	0.00481739	-0.0166369	0	0	0	0	0	0
scaffold_8:43953954:43957101:clu_31222|scaffold_8:43954658:43957101:clu_31222|Xetro.H00812|tubb	-1.91448	6.04946	-0.135466	0.0744077	-0.0571897	-0.094689	-0.214384	-0.0133071	-1.2937	0.0739955	-0.023065	-0.0687514	10	8	0	0	0	10
scaffold_2:39678176:39684923:clu_11292|scaffold_2:39678176:39685773:clu_11292|Xetro.B00712|kiaa1524	-1.89459	6.5318	0.136595	1.42516	-0.0828934	0	-0.1996	0	-0.948047	0.0403042	-0.0140542	0.0931413	0	0	0	0	0	0
scaffold_1:156045431:156045877:clu_4915|scaffold_1:156045431:156046295:clu_4915|Xetro.A02694|ostc	-1.93996	4.65719	-0.145148	-0.170037	0.0173759	-0.559563	-0.0232791	0.0927509	-1.17431	0.0242193	0.0099223	-0.0295632	0	0	0	0	0	0
scaffold_5:110912344:110912558:clu_16501|scaffold_5:110903586:110912558:clu_16501|Xetro.E01526|eml4	-1.94877	0.684582	-0.210831	-0.149541	-0.357869	-0.0422187	0.0358624	-0.135403	-0.536442	-0.0209216	-0.266167	-0.0184891	10	0	9	0	8	10
scaffold_5:62356229:62357382:clu_15350|scaffold_5:62355342:62356077:clu_15350|Xetro.E00829|epb41l2	-1.95243	6.326	-0.103711	0	-0.211942	1.40231	0.0897796	0	-1.51602	0.022302	-0.127199	0.0462462	9	8	8	0	9	9
scaffold_6:40802799:40802934:clu_24960|scaffold_6:40802799:40803778:clu_24960|Xetro.F00576|npc1	-1.94715	5.04117	0.0850933	0.454287	0.0802773	-0.879084	-0.0211502	0.645905	-1.12618	0.105953	-0.000252204	-0.0103425	0	0	0	0	0	0
scaffold_6:32263409:32266463:clu_24802|scaffold_6:32263409:32267452:clu_24802|Xetro.F00436|	-1.97682	1.9722	-0.0386399	-0.110189	-0.0968827	-0.18775	-0.124208	-0.0620853	-0.236407	0.0721685	-0.103105	-0.0468805	0	0	0	8	0	8
scaffold_1:112879461:112880541:clu_3516|scaffold_1:112879395:112880541:clu_3516|Xetro.A01905|cwf19l1	-1.96598	5.13686	-0.00788085	-0.342922	-0.156843	0.038872	0.0122523	0.900695	-1.03251	0.00512225	-0.0101408	0.0593491	0	0	0	8	0	8
scaffold_9:81312939:81313484:clu_29491|scaffold_9:81312939:81315311:clu_29491|Xetro.I01508|	-1.97211	8.41119	-0.205693	-0.0152507	-0.00732854	0	0.0433275	2.14186	-0.195409	-0.0986722	-0.00931273	-0.0251488	0	0	8	8	0	8
scaffold_234:152296:153055:clu_35970|scaffold_234:152296:153658:clu_35970|Xetro.K02214|cln3	-1.99689	2.23481	-0.0701945	0.174635	0.237438	2.10409	-0.00616749	2.07965	-1.1569	-0.0215406	0.0407351	-0.0901404	0	8	0	0	0	8
scaffold_2:76539317:76588753:clu_12180|scaffold_2:76539317:76593965:clu_12180|Xetro.B01246|	-2.00071	2.40959	0.0521672	-0.893998	-0.0225339	-0.455896	0.285496	0.480023	-1.40909	-0.0214256	0.159026	0.151317	0	0	0	0	0	0
scaffold_5:62357479:62359453:clu_15347|scaffold_5:62357479:62361467:clu_15347|Xetro.E00829|epb41l2	-2.01531	5.84378	-0.0339645	0.711981	-0.169321	1.56631	0.0370048	0.694534	-1.51602	0.022302	-0.127199	0.0462462	0	0	0	0	0	0
scaffold_3:21729802:21729963:clu_7513|scaffold_3:21729802:21730019:clu_7513|Xetro.C00626|tm6sf1	-1.98956	3.5505	0.265542	-2.12508	-1.56651	0	-0.343037	1.41926	-1.71322	0.109399	-1.47545	-0.2491	0	0	0	10	0	10
scaffold_2:55837805:55838626:clu_11632|scaffold_2:55837099:55838215:clu_11632|Xetro.B00952|kdm6a	-2.03306	1.74799	0.0557547	-0.28941	0.505521	-0.312379	0.189426	-0.28714	0.00158151	0.0927628	0.153568	0.144563	0	0	0	0	0	0
scaffold_1:75913695:75914299:clu_2640|scaffold_1:75913364:75914299:clu_2640|Xetro.A01331|celsr2	-2.06878	6.49179	-0.163026	0.0414578	0.317064	-0.695342	-0.0130976	-0.690116	-0.742826	-0.0692756	0.413089	0.169107	0	0	0	0	0	0
scaffold_2:17188208:17189300:clu_10652|scaffold_2:17188208:17190398:clu_10652|Xetro.B00348|acy3	-2.07756	6.79017	-0.0839532	0	0.278504	1.43087	0.220449	0	-0.601399	-0.0389101	0.210692	0.131045	0	0	10	0	0	10
scaffold_4:125057921:125059980:clu_20522|scaffold_4:125057921:125063140:clu_20522|Xetro.D02361|cand2	-2.08733	2.81701	-0.170949	0.308243	-0.22189	0.572277	0.00474583	-0.714768	-0.297718	0.121823	-0.277403	-0.117013	0	0	0	8	0	8
scaffold_8:70152094:70152853:clu_32404|scaffold_8:70151935:70152853:clu_32404|Xetro.H01423|nemf	-2.06902	2.85836	0.151485	0.00302504	-0.034279	-2.95077	-0.109537	0.938769	-1.61821	-0.195169	-0.0471155	-0.0578012	8	0	0	0	0	8
scaffold_4:20423043:20424943:clu_17339|scaffold_4:20421672:20424943:clu_17339|Xetro.D00432|tnnt3	-2.09558	-0.356673	-0.0290092	-0.0274251	-1.07333	-0.898514	-0.0502582	0.0276068	-1.10134	0.0972572	-1.05996	-0.0775545	0	0	8	0	0	8
scaffold_5:62361633:62378211:clu_15348|scaffold_5:62379613:62381243:clu_15348|Xetro.E00829|epb41l2	-2.12526	0.0391931	-0.210112	-0.303661	0.0527743	-0.896762	0.113864	-0.11829	-1.51602	0.022302	-0.127199	0.0462462	8	0	8	0	0	8
scaffold_1:181201236:181201319:clu_5453|scaffold_1:181201236:181202470:clu_5453|Xetro.A03003|pcm1	-1.65258	2.60376	-1.07637	3.95658	0.0565518	2.18185	0.236095	2.58251	-1.04298	-0.860925	0.0055574	0.0767626	0	0	0	0	8	0
scaffold_5:42765805:42767321:clu_14934|scaffold_5:42764823:42767321:clu_14934|Xetro.E00579|mdn1	-2.03226	2.61308	-0.588599	0.898985	0.00366122	0	0.157675	2.55366	-1.0515	-0.155183	-0.130304	0.0722226	8	0	8	0	10	8
scaffold_1:16842765:16846995:clu_665|scaffold_1:16842765:16843076:clu_665|Xetro.A00274|aggf1	-1.97426	0.812291	-0.718781	-0.0220578	0.316387	1.17457	0.163762	0.00314419	-0.132341	0.0575724	0.0719603	0.0266473	0	0	0	0	0	0
scaffold_210:94565:95188:clu_36175|scaffold_210:94565:97378:clu_36175|Xetro.K02085|ganab	-1.69212	5.99463	-1.11301	0	0.0478986	0	0.231483	0	-1.09057	-0.9481	-0.0426407	0.0151062	0	8	0	0	0	8
scaffold_10:4081866:4082536:clu_33855|scaffold_10:4080457:4082536:clu_33855|Xetro.J00117|exoc7	-2.16694	3.3702	-0.0291526	-3.47129	0.12317	-1.5513	-0.0518262	-0.402513	0.0720279	0.05519	0.101349	-0.0276373	8	0	8	0	0	8
scaffold_2:13383986:13384072:clu_10492|scaffold_2:13383986:13385406:clu_10492|Xetro.B00260|rnf19b	-2.1654	0.887737	0.0160606	-0.598797	0.291525	0.695947	0.0969854	0.398995	-0.733491	0.179443	0.280811	0.0985828	0	0	8	0	0	8
scaffold_1:163450002:163452581:clu_5058|scaffold_1:163464897:163465380:clu_5058|Xetro.A02783|c4orf49	-1.35438	0.374155	-1.33627	-0.161645	-0.124282	-0.205329	-0.0299761	-0.0380314	0.162669	-0.124502	-0.203481	-0.0462858	0	0	0	0	0	0
scaffold_4:92647019:92647228:clu_19344|scaffold_4:92646170:92647228:clu_19344|Xetro.D01775|cth	-2.18318	0.863753	-0.155556	0.0703622	-0.117673	-0.81343	-0.130799	-0.393428	-1.63077	-0.0636522	-0.0537322	-0.0784248	0	0	0	10	0	10
scaffold_5:52814203:52815811:clu_15157|scaffold_5:52812718:52815811:clu_15157|Xetro.E00707|zufsp	-2.17916	5.90958	-0.346129	0	0.243754	0	0.370884	1.39058	-0.410182	0.0319261	-0.0332134	0.0326678	0	0	0	0	0	0
scaffold_2:76536636:76536731:clu_12179|scaffold_2:76534592:76536731:clu_12179|Xetro.B01243|rb1	-2.20058	6.10159	-0.012946	2.57684	0.0528353	-2.11462	0.16279	-2.11462	-1.28963	0.0723049	0.161444	0.184444	0	8	0	0	0	8
scaffold_2:80268480:80269831:clu_12281|scaffold_2:80268480:80271275:clu_12281|Xetro.B01298|itga7	-2.20519	2.0016	-0.0700051	0.108969	-0.910915	0.461564	0.244488	0.263013	-0.958449	-0.019209	-0.801977	0.028718	0	0	0	0	0	0
scaffold_4:102381945:102383027:clu_19669|scaffold_4:102381555:102383027:clu_19669|Xetro.D01912|rad54l	-2.23434	7.25306	-0.0414566	0	-0.0635236	0	0.0835849	0	-1.06855	0.0645971	-0.0084941	0.0922687	0	0	0	0	0	0
scaffold_3:50550437:50585945:clu_8279|scaffold_3:50550437:50587541:clu_8279|Xetro.C01045|diaph1	-1.59236	0.274714	-1.31044	0.528231	-0.240878	0.331887	-0.0715673	0.0230773	-0.0277194	0.146998	-0.0672364	-0.103423	8	0	8	0	10	8
scaffold_6:104535933:104538488:clu_26261|scaffold_6:104534784:104538488:clu_26261|Xetro.F01350|	-2.13353	6.5671	-0.732725	0	0.173815	0	0.457304	0	-0.782728	-0.525452	-0.0103424	0.13454	0	0	12	8	0	12
scaffold_9:59161848:59167998:clu_28827|scaffold_9:59157943:59161714:clu_28827|Xetro.I01051|mrpl28	-2.30409	4.33095	-0.122655	-0.0363672	-0.221583	0.468871	-0.056042	1.10956	-0.853635	-0.0520424	-0.350701	-0.106929	0	0	8	0	0	8
scaffold_4:74632599:74635527:clu_18780|scaffold_4:74631650:74635527:clu_18780|Xetro.D01349|glt25d2	-2.31111	3.62003	-0.0186806	1.19	-0.660038	0.00790026	-0.0413575	-1.39975	-1.78805	-0.0100142	-0.604914	-0.0385871	9	0	0	0	0	9
scaffold_4:111110171:111112007:clu_19980|scaffold_4:111107201:111112007:clu_19980|Xetro.D02081|ldhd	-2.25564	2.13117	-0.591535	1.91541	-0.0251406	0.783395	0.0540723	1.05838	-1.15452	-0.266601	-0.0806547	0.0140371	0	0	8	0	8	8
scaffold_6:131631096:131631739:clu_26827|scaffold_6:131630785:131631739:clu_26827|Xetro.F01698|mll3	-2.19225	1.91554	-0.770418	1.11666	0.495757	0.204475	0.44422	0.00532778	0.368226	0.0716561	0.275181	0.0764016	0	0	10	0	8	10
scaffold_9:30177715:30178388:clu_27943|scaffold_9:30177715:30179577:clu_27943|Xetro.I00522|stag1	-2.32849	6.66263	-0.395115	2.57398	-0.0177008	-2.15159	0.0890145	-0.724945	-1.13544	-0.340003	-0.117824	0.0552006	11	0	10	0	8	11
scaffold_6:113563319:113564076:clu_26452|scaffold_6:113563319:113566354:clu_26452|Xetro.F01478|fam133b	-2.39634	2.76392	-0.122141	-0.598427	-0.263702	0.307628	-0.00773349	0.302472	0.0432093	-0.00698241	-0.069665	-0.0285972	0	0	0	9	0	9
scaffold_3:106283587:106283865:clu_9694|scaffold_3:106283321:106283865:clu_9694|Xetro.C01957|dnajc2	-2.39581	4.19817	-0.130889	-0.0221985	-0.0673004	2.11422	-0.0692617	1.40395	-1.49883	-0.0823877	-0.118092	-0.0864122	9	0	0	0	0	9
scaffold_6:121954352:121956088:clu_26655|scaffold_6:121954352:121956506:clu_26655|Xetro.F01596|svil	-2.40655	4.43802	0.052236	0.0135718	-0.301577	-2.55417	-0.0235368	0.665165	0.18078	0.0721807	0.12252	0.0314318	0	0	0	0	0	0
scaffold_5:87944905:87947046:clu_16017|scaffold_5:87946286:87954996:clu_16017|Xetro.E01217|hnrpll	-2.42303	5.20412	0.0851915	0.836171	-0.473535	-0.782166	-0.104722	-2.28373	-1.00266	0.243625	-0.410853	-0.0720753	0	0	0	0	0	0
scaffold_9:30108272:30109289:clu_27933|scaffold_9:30107818:30109289:clu_27933|Xetro.I00519|ppp2r3a	-2.48124	6.14053	-0.0210614	0	-1.16274	1.43087	-0.112917	0	-1.71394	0.00541973	-1.05367	-0.0984781	0	0	0	0	0	0
scaffold_5:104592970:104593950:clu_16412|scaffold_5:104592416:104593950:clu_16412|Xetro.E01463|bub1	-2.51058	8.68698	0.000353626	2.12067	0.214462	0	0.335274	0	-1.27667	-0.0305692	0.0354651	0.150122	15	0	0	0	9	15
scaffold_8:19005406:19009682:clu_30706|scaffold_8:19005409:19009682:clu_30706|Xetro.H00419|	-1.65292	1.93842	-1.57336	2.27827	0.117926	-0.161518	0.232272	-0.0584091	-0.055591	0.0902494	0.0487676	0.0849951	10	0	9	0	8	10
scaffold_3:17322474:17324434:clu_7346|scaffold_3:17321281:17327351:clu_7346|Xetro.C00554|kif23	-2.54285	0.936809	-0.0262444	-0.0719139	0.191527	0.753375	0.00795381	1.1582	0.00555587	-0.106695	0.0205179	0.0119888	8	0	0	0	0	8
scaffold_4:8998648:9001010:clu_17009|scaffold_4:8998648:9003831:clu_17009|Xetro.D00183|ppfia1	-2.55058	0.241007	-0.100593	-0.0304953	-0.117403	0.241934	-0.114931	0.0926762	0.0702551	0.0653306	0.103912	0.0510666	0	0	0	0	0	0
scaffold_1:132008783:132010423:clu_4325|scaffold_1:132006775:132011568:clu_4325|Xetro.A02370|ikbkap	-2.55642	6.6869	-0.0266543	2.16009	0.00591305	-1.41331	-0.0119676	-1.41331	-0.690927	0.0562279	-0.126647	0.0212116	0	0	0	11	8	11
scaffold_4:64212205:64212833:clu_18464|scaffold_4:64212205:64213192:clu_18464|Xetro.D01161|	-2.48752	-0.909782	-0.59379	-0.174437	-2.70372	-0.348666	-0.184888	0.121544	-1.18811	-0.290836	-0.902658	-0.0991174	0	0	0	0	0	0
scaffold_2:37277750:37279484:clu_11228|scaffold_2:37277703:37279484:clu_11228|Xetro.B00667|dhx33	-2.56813	4.19369	-0.124953	-0.00705323	0.183639	-0.243199	0.220481	0.211423	-1.37155	-0.0709498	0.125805	0.114208	0	0	0	0	0	0
scaffold_1:82847575:82848174:clu_2755|scaffold_1:82845094:82848174:clu_2755|Xetro.A01435|pnp	-2.56889	4.40165	-0.272089	1.43668	-0.206507	-3.21791	-0.0778215	-0.639415	-2.14029	-0.027949	-0.216869	0.00060806	0	0	0	10	0	10
scaffold_5:13220523:13221224:clu_14303|scaffold_5:13220523:13223886:clu_14303|Xetro.E00216|mfn1	-2.58474	6.14518	0.0869323	-1.42225	-0.271282	-1.41019	0.0992869	-1.41019	-1.00487	0.193795	-0.359712	-0.0428145	0	0	0	0	0	0
scaffold_1:6382404:6389976:clu_381|scaffold_1:6382404:6391301:clu_381|Xetro.A00099|smad3	-2.60951	1.16646	-0.156028	0.054725	0.0208772	0.333677	0.0416629	0.0622436	0.221882	0.080406	0.105338	0.0658452	0	0	0	0	0	0
scaffold_4:111737444:111739347:clu_20053|scaffold_4:111736821:111739347:clu_20053|Xetro.D02105|tepp	-2.50363	5.55391	-0.678671	2.43231	2.29e-05	-0.0507144	0.239529	-0.866625	-1.4999	-0.521118	-0.0255294	0.209421	11	0	10	0	8	11
scaffold_2:95400071:95401229:clu_12772|scaffold_2:95400071:95401635:clu_12772|Xetro.B01630|tpte2	-2.59836	6.13782	0.0464806	2.09584	-0.189092	0	-0.0069882	-1.40765	-1.54717	-0.0690198	0.135632	-0.0363824	0	10	0	0	0	10
scaffold_9:3817222:3817643:clu_27287|scaffold_9:3816490:3817643:clu_27287|Xetro.I00104|usp37	-2.72736	6.08532	-0.123973	-1.79699	-0.108595	-1.06787	0.108808	-1.57755	-0.0848392	-0.0598627	-0.0822331	-0.0157266	0	0	0	11	0	11
scaffold_5:13127052:13128128:clu_14287|scaffold_5:13125824:13128128:clu_14287|Xetro.E00212|ndufb5	-2.73868	7.24459	-0.0669896	2.00487	-0.295696	-1.40385	-0.0380823	-1.40385	-1.98127	0.00347584	-0.296308	-0.0270872	0	0	0	0	0	0
scaffold_1:55176146:55179110:clu_1770|scaffold_1:55175807:55179110:clu_1770|Xetro.A00860|med15	-2.74293	8.74367	-0.177575	0.00414032	0.216122	-2.9147	0.161573	-0.350729	-0.148433	-0.0747275	0.0775682	0.125606	8	0	8	0	8	8
scaffold_5:42789793:42791220:clu_14936|scaffold_5:42789793:42792834:clu_14936|Xetro.E00579|mdn1	-2.73269	7.42766	-0.403183	1.39522	-0.160261	0	0.0454202	0	-1.0515	-0.155183	-0.130304	0.0722226	0	0	0	8	0	8
scaffold_10:27561898:27562396:clu_34892|scaffold_10:27561707:27562396:clu_34892|Xetro.J00708|ccndbp1	-2.75866	3.55232	-0.109972	0.181415	0.117345	-0.102898	-0.0922841	0.112298	-1.69586	-0.00531708	0.0397681	-0.0978779	0	0	0	8	0	8
scaffold_5:92097337:92099218:clu_16145|scaffold_5:92096153:92099218:clu_16145|Xetro.E01289|fancl	-2.70164	3.33638	0.477458	0.45938	-0.760137	-0.672928	-0.195339	0.0511622	0.0736798	0.195426	-0.476678	-0.141914	0	0	0	0	0	0
scaffold_6:80398987:80403657:clu_25705|scaffold_6:80394571:80403657:clu_25705|Xetro.F01024|lars2	-2.81695	1.92017	-0.00836417	-0.197559	-0.380748	-0.791316	0.0844765	-0.132362	-0.145099	0.141911	-0.156953	-0.0644195	0	8	0	0	0	8
scaffold_7:70630196:70631151:clu_22767|scaffold_7:70630145:70631151:clu_22767|Xetro.G01260|hyou1	-2.84926	0.233327	0.189925	0.118564	0.464328	-0.0570022	0.179104	0.0123703	0.0893408	0.196158	0.0732531	0.0156547	0	0	0	0	0	0
scaffold_2:94785266:94794781:clu_12758|scaffold_2:94785448:94788566:clu_12758|Xetro.B01617|c13orf23	-2.93324	0.307588	-0.0243228	0.216145	0.0345212	0.234156	0.179447	0.0559874	0.104282	0.0466243	0.225124	0.141982	0	0	0	8	0	8
scaffold_8:70162755:70165026:clu_32407|scaffold_8:70162755:70165639:clu_32407|Xetro.H01423|nemf	-2.92193	4.69216	-0.399117	4.27363	0.0472962	0.512744	-0.0950605	0.294369	-1.61821	-0.195169	-0.0471155	-0.0578012	0	0	0	0	10	0
scaffold_8:10437073:10451089:clu_30432|scaffold_8:10448176:10451089:clu_30432|Xetro.H00256|tnc	-2.95752	0.795438	-0.228123	-0.112962	-1.02513	0.412147	-0.273241	0.197297	0.310568	0.0163339	0.00751565	0.038955	0	0	0	0	0	0
scaffold_5:13224418:13224842:clu_14302|scaffold_5:13223953:13225499:clu_14302|Xetro.E00216|mfn1	-2.97976	5.55598	0.10144	0	-0.176732	0	0.0910039	0	-1.00487	0.193795	-0.359712	-0.0428145	0	0	0	0	0	0
scaffold_8:13192140:13192523:clu_30471|scaffold_8:13192065:13192523:clu_30471|Xetro.H00295|hcfc1	-3.09576	8.8326	-0.166009	2.41726	0.17431	0	0.0177175	0	-0.162525	-0.0373085	0.125425	0.0370357	0	0	10	0	8	10
scaffold_234:156128:157309:clu_35972|scaffold_234:155506:157309:clu_35972|Xetro.K02214|cln3	-3.21788	2.56164	-0.0160258	0.00146688	0.0116181	0.438673	-0.152386	0.319657	-1.1569	-0.0215406	0.0407351	-0.0901404	0	0	0	0	0	0
scaffold_1:73611982:73613393:clu_2561|scaffold_1:73611462:73613393:clu_2561|Xetro.A01288|cacna1s	-3.14305	3.88045	-0.173771	-0.441731	-1.04534	-0.336066	-0.0226387	0.276281	-1.99237	0.00405848	-1.09015	-0.11284	0	0	0	0	0	0
scaffold_2:69675893:69680439:clu_12035|scaffold_2:69670796:69680439:clu_12035|Xetro.B01161|mycbp2	-3.3807	1.04814	-0.462592	0.118746	0.326739	0.322253	0.324921	0.2294	-0.28275	-0.165185	0.311644	0.225414	0	0	0	8	0	8
scaffold_4:107393896:107394889:clu_19862|scaffold_4:107393896:107396468:clu_19862|Xetro.D02012|mrpl37	-3.46351	4.82813	-0.142018	0.682479	-0.156724	-0.436475	0.080501	0.00473363	-2.08681	-0.123436	-0.347043	-0.0145629	0	0	8	8	0	8
scaffold_9:31485771:31486338:clu_28006|scaffold_9:31484136:31486338:clu_28006|Xetro.I00550|raph1	-3.47823	0.465163	0.262225	-0.127966	0.103207	0.374591	0.229645	-0.0885152	-0.122831	0.0446002	0.099764	-0.063637	8	0	0	0	0	8
scaffold_7:35338761:35338852:clu_21787|scaffold_7:35338761:35339141:clu_21787|Xetro.G00699|hells	-3.63386	8.38602	-0.0673439	2.10181	0.13034	-0.728764	0.0582741	-0.0305826	-1.62906	-0.0327918	-0.00529496	0.0383483	0	0	0	0	0	0
scaffold_6:116827126:116827758:clu_26539|scaffold_6:116825598:116827758:clu_26539|Xetro.F01529|trdmt1	-3.57964	2.3368	-0.318335	-0.00608081	-0.0955088	0.632009	-0.187228	0.337912	-1.89101	-0.27373	-0.186036	-0.138382	0	0	0	8	0	8
scaffold_4:80132861:80134047:clu_18943|scaffold_4:80132861:80134057:clu_18943|Xetro.D01449|myh9	-3.71386	0.250327	-0.238441	-0.113726	-0.124717	0.000576477	-0.274278	-0.0835919	0.18675	0.0169247	0.0237048	0.0417044	0	0	0	0	0	0
scaffold_2:38531292:38531669:clu_11276|scaffold_2:38531292:38532171:clu_11276|Xetro.B00696|wsb1	-3.81613	1.03028	-0.601795	0.229975	0.156621	-0.0680866	0.00138283	0.200642	-0.444597	0.0533971	0.254282	0.146469	0	0	0	0	0	0
scaffold_9:58980039:58982681:clu_28819|scaffold_9:58979951:58982681:clu_28819|Xetro.I01050|usp22	-3.96225	0.764335	-0.0315022	-0.0830434	0.00822724	-0.0916684	-0.287802	-0.229894	-0.112328	-0.0396149	-0.0396171	-0.0471761	10	0	0	0	0	10
scaffold_6:25708346:25709337:clu_24653|scaffold_6:25706730:25710175:clu_24653|Xetro.F00345|zfand1	-1.81978	3.57245	-2.913	1.48939	-0.23898	-0.821243	-0.146759	-0.0101579	-0.246341	-0.475684	-0.168869	-0.0465273	8	0	10	0	10	10
scaffold_3:100232899:100235629:clu_9505|scaffold_3:100232899:100237207:clu_9505|Xetro.C01870|hdac10	-3.96593	2.21235	0.201813	-1.2218	0.0906414	0.527927	-0.20784	-0.379354	-1.06058	0.291582	0.0654206	-0.131495	0	0	0	8	0	8
scaffold_4:25035341:25036079:clu_17481|scaffold_4:25030445:25035185:clu_17481|Xetro.D00506|slc38a8	-4.06139	-1.84789	-0.290223	-0.070291	-4.93639	-2.24863	-0.499142	-0.530821	-3.66089	-0.227453	-4.47218	-0.513177	0	0	0	0	0	0
scaffold_6:94018645:94020368:clu_26059|scaffold_6:94014273:94020368:clu_26059|Xetro.F01214|col6a3	-4.10207	4.28233	0.0346975	-0.88037	-0.0172832	0.822742	-0.0251028	-0.69421	-1.83465	0.0546951	0.00443556	0.0958763	0	0	0	0	0	0
scaffold_9:48009400:48009913:clu_28541|scaffold_9:47996002:48008634:clu_28541|Xetro.I00880|lrrfip1	-4.15512	3.31236	0.173341	0.855302	-1.06451	-1.1506	-0.189666	0.665906	-0.473504	0.0674891	-0.28072	-0.0894639	0	0	0	0	0	0
scaffold_5:20059433:20061362:clu_14442|scaffold_5:20059433:20063596:clu_14442|Xetro.E00300|unnamed	-4.28122	3.62586	0.0494344	-1.17678	-0.00416194	0.485064	0.20037	0.487297	-1.12629	0.0675382	-0.181195	-0.00820271	0	0	10	0	0	10
scaffold_7:39351653:39353393:clu_21871|scaffold_7:39351647:39354059:clu_21871|Xetro.G00761|msmb.2	-4.24974	-0.0498282	-0.229381	-0.777103	-2.82724	-3.00768	-0.665378	-3.00768	-1.9909	-0.165536	-2.63013	-0.306408	0	0	0	0	0	0
scaffold_1:54092937:54093918:clu_1694|scaffold_1:54092937:54094515:clu_1694|Xetro.A00816|ydjc	-4.09877	3.41109	-1.35997	3.0021	-0.0443455	1.42664	0.0924753	2.59124	-1.24249	-1.00605	0.0132099	0.100917	0	10	0	0	0	10
scaffold_3:98892741:98896044:clu_9483|scaffold_3:98883210:98896044:clu_9483|Xetro.C01857|hyal4	-4.01226	5.26946	-1.63301	2.37945	-0.15372	-0.37761	0.0149389	-2.93718	-1.15736	-0.718161	-0.0592227	-0.0602926	8	0	14	0	10	14
scaffold_6:110078999:110089197:clu_26392|scaffold_6:110078999:110093432:clu_26392|Xetro.F01433|phf14	-4.67777	0.914149	0.241653	-0.182901	0.0854996	-0.112859	0.241294	0.137038	-0.476182	-0.0107797	0.0473681	0.0195703	0	0	0	9	0	9
scaffold_9:45182751:45183675:clu_28495|scaffold_9:45180978:45184801:clu_28495|Xetro.I00837|dtymk	-1.79739	4.38883	-3.65087	4.29841	-0.181079	-0.483521	-0.0186645	-2.59386	-0.788173	-1.50877	-0.183097	0.0253881	8	0	10	0	10	10
