# Supplementary material for: Innate Immune Response and Off-Target Mis-splicing Are Common Morpholino-Induced Side Effects in Xenopus
Source: Dev Cell. 2018 Mar 12;44(5):597–610.e10. doi: 10.1016/j.devcel.2018.01.022 (PMC5861998; doi:10.1016/j.devcel.2018.01.022)
Supplement: Table S6. Hybridization Kinetics of the tsplice MO against Various RNA Oligonucleotides, Related to Figure 7 — Equilibrium dissociation constant (Kd), association rate constant (kon), dissociation rate constant (koff), and kinetic Kd (koff/kon) were measured at 23°C and 35°C by biolayer interferometry. [file mmc7.xlsx]

## Sheet: Sheet1
Hybridization Kinetics of the tsplice MO Against Various RNA Oligonucleotides
	Kd	kon	103 x koff	Kinetic Kd (koff/kon)
	(nM)	(µM-1s-1)	(s-1)	(nM)
ttarget RNA (23ºC)	0.18 ± 0.05	0.49 ± 0.01	0.062 ± 0.024	0.13 ± 0.06
ttarget RNA (35ºC)	0.46 ± 0.12	1.41 ± 0.07	0.848 ± 0.333	0.62 ± 0.29
dtymkoff-target (23ºC)	14.3 ± 2.2	0.39 ± 0.02	6.6 ± 1.6	16.9 ± 4.4
dtymkoff-target (35ºC)	50.1 ± 8.3	1.13 ± 0.04	47.0 ± 15.3	41.6 ± 16.0
dtymkG>Coff-target (23ºC)	18.5 ± 2.9	0.43 ± 0.05	6.3 ± 1.5	14.5 ± 3.9
dtymkG>Coff-target (35ºC)	67.2 ± 10.5	1.26 ± 0.08	95.3 ± 15.2	75.6 ± 18.8
scrambled dtymkoff-target (23ºC)	No binding observed at up to 3.2 µM tsplice MO
